# Supplementary material for: Mesothelin promotes brain metastasis of non-small cell lung cancer by activating MET
Source: J Exp Clin Cancer Res. 2024 Apr 3;43:103. doi: 10.1186/s13046-024-03015-w (PMC10988939; doi:10.1186/s13046-024-03015-w)
Supplement: Supplementary file 1 — Supplementary Material 1. [file 13046_2024_3015_MOESM1_ESM.xlsx]

## Sheet: clinical
case_id	case_submitter_id	project_id	age_at_index	age_is_obfuscated	cause_of_death	cause_of_death_source	country_of_residence_at_enrollment	days_to_birth	days_to_death	ethnicity	gender	occupation_duration_years	premature_at_birth	race	vital_status	weeks_gestation_at_birth	year_of_birth	year_of_death	adrenal_hormone	age_at_diagnosis	ajcc_clinical_m	ajcc_clinical_n	ajcc_clinical_stage	ajcc_clinical_t	ajcc_pathologic_m	ajcc_pathologic_n	ajcc_pathologic_stage	ajcc_pathologic_t	ajcc_staging_system_edition	anaplasia_present	anaplasia_present_type	ann_arbor_b_symptoms	ann_arbor_b_symptoms_described	ann_arbor_clinical_stage	ann_arbor_extranodal_involvement	ann_arbor_pathologic_stage	best_overall_response	breslow_thickness	burkitt_lymphoma_clinical_variant	child_pugh_classification	circumferential_resection_margin	classification_of_tumor	cog_liver_stage	cog_neuroblastoma_risk_group	cog_renal_stage	cog_rhabdomyosarcoma_risk_group	days_to_best_overall_response	days_to_diagnosis	days_to_last_follow_up
0075437e-ba1a-46be-86d6-9773209a2b5e	TCGA-62-A471	TCGA-LUAD	64	'--	'--	'--	'--	-23689	'--	not hispanic or latino	male	'--	'--	white	Alive	'--	1946	'--	'--	23689	'--	'--	'--	'--	M0	N1	Stage IIB	T2b	7th	'--	'--	'--	'--	'--	'--	'--	'--	'--	'--	'--	'--	not reported	'--	'--	'--	'--	'--	0	1246
0075437e-ba1a-46be-86d6-9773209a2b5e	TCGA-62-A471	TCGA-LUAD	64	'--	'--	'--	'--	-23689	'--	not hispanic or latino	male	'--	'--	white	Alive	'--	1946	'--	'--	23689	'--	'--	'--	'--	M0	N1	Stage IIB	T2b	7th	'--	'--	'--	'--	'--	'--	'--	'--	'--	'--	'--	'--	not reported	'--	'--	'--	'--	'--	0	1246
009be09b-f9f6-43b7-8f45-4a648f8123ce	TCGA-67-3773	TCGA-LUAD	84	'--	'--	'--	'--	-30706	'--	not hispanic or latino	female	'--	'--	white	Alive	'--	1925	'--	'--	30706	'--	'--	'--	'--	M0	N0	Stage IB	T2	6th	'--	'--	'--	'--	'--	'--	'--	'--	'--	'--	'--	'--	not reported	'--	'--	'--	'--	'--	0	427
009be09b-f9f6-43b7-8f45-4a648f8123ce	TCGA-67-3773	TCGA-LUAD	84	'--	'--	'--	'--	-30706	'--	not hispanic or latino	female	'--	'--	white	Alive	'--	1925	'--	'--	30706	'--	'--	'--	'--	M0	N0	Stage IB	T2	6th	'--	'--	'--	'--	'--	'--	'--	'--	'--	'--	'--	'--	not reported	'--	'--	'--	'--	'--	0	427
01e9888d-b5b9-48f1-8ba6-8a89af108a04	TCGA-NJ-A7XG	TCGA-LUAD	49	'--	'--	'--	'--	-18127	'--	not hispanic or latino	male	'--	'--	black or african american	Alive	'--	1964	'--	'--	18127	'--	'--	'--	'--	M0	N1	Stage IIIA	T4	7th	'--	'--	'--	'--	'--	'--	'--	'--	'--	'--	'--	'--	not reported	'--	'--	'--	'--	'--	0	617
01e9888d-b5b9-48f1-8ba6-8a89af108a04	TCGA-NJ-A7XG	TCGA-LUAD	49	'--	'--	'--	'--	-18127	'--	not hispanic or latino	male	'--	'--	black or african american	Alive	'--	1964	'--	'--	18127	'--	'--	'--	'--	M0	N1	Stage IIIA	T4	7th	'--	'--	'--	'--	'--	'--	'--	'--	'--	'--	'--	'--	not reported	'--	'--	'--	'--	'--	0	617
0232d299-4cdf-4fd7-9a5e-8d13c208b40c	TCGA-91-6848	TCGA-LUAD	59	'--	'--	'--	'--	-21829	'--	not hispanic or latino	male	'--	'--	white	Alive	'--	1950	'--	'--	21829	'--	'--	'--	'--	MX	N2	Stage IIIA	T2	6th	'--	'--	'--	'--	'--	'--	'--	'--	'--	'--	'--	'--	not reported	'--	'--	'--	'--	'--	0	224
0232d299-4cdf-4fd7-9a5e-8d13c208b40c	TCGA-91-6848	TCGA-LUAD	59	'--	'--	'--	'--	-21829	'--	not hispanic or latino	male	'--	'--	white	Alive	'--	1950	'--	'--	21829	'--	'--	'--	'--	MX	N2	Stage IIIA	T2	6th	'--	'--	'--	'--	'--	'--	'--	'--	'--	'--	'--	'--	not reported	'--	'--	'--	'--	'--	0	224
028e99e9-5b9a-4954-bb6e-6d4709a3cea8	TCGA-55-6986	TCGA-LUAD	74	'--	'--	'--	'--	'--	'--	not reported	female	'--	'--	white	Alive	'--	1930	'--	'--	'--	'--	'--	'--	'--	M0	N0	Stage IB	T2	6th	'--	'--	'--	'--	'--	'--	'--	'--	'--	'--	'--	'--	not reported	'--	'--	'--	'--	'--	0	3261
028e99e9-5b9a-4954-bb6e-6d4709a3cea8	TCGA-55-6986	TCGA-LUAD	74	'--	'--	'--	'--	'--	'--	not reported	female	'--	'--	white	Alive	'--	1930	'--	'--	'--	'--	'--	'--	'--	M0	N0	Stage IB	T2	6th	'--	'--	'--	'--	'--	'--	'--	'--	'--	'--	'--	'--	not reported	'--	'--	'--	'--	'--	0	3261
035c0b2b-c722-443b-8962-db4ee92c7532	TCGA-86-6851	TCGA-LUAD	73	'--	'--	'--	'--	-26808	'--	not hispanic or latino	female	'--	'--	white	Alive	'--	1938	'--	'--	26808	'--	'--	'--	'--	M0	N1	Stage IIA	T1b	7th	'--	'--	'--	'--	'--	'--	'--	'--	'--	'--	'--	'--	not reported	'--	'--	'--	'--	'--	0	179
035c0b2b-c722-443b-8962-db4ee92c7532	TCGA-86-6851	TCGA-LUAD	73	'--	'--	'--	'--	-26808	'--	not hispanic or latino	female	'--	'--	white	Alive	'--	1938	'--	'--	26808	'--	'--	'--	'--	M0	N1	Stage IIA	T1b	7th	'--	'--	'--	'--	'--	'--	'--	'--	'--	'--	'--	'--	not reported	'--	'--	'--	'--	'--	0	179
03c3409a-9d16-41d0-9e26-f9fc2547a4c8	TCGA-73-4677	TCGA-LUAD	74	'--	'--	'--	'--	-27381	38	not hispanic or latino	male	'--	'--	white	Dead	'--	1936	2010	'--	27381	'--	'--	'--	'--	M0	N0	'--	T2a	'--	'--	'--	'--	'--	'--	'--	'--	'--	'--	'--	'--	'--	not reported	'--	'--	'--	'--	'--	0	'--
03c3409a-9d16-41d0-9e26-f9fc2547a4c8	TCGA-73-4677	TCGA-LUAD	74	'--	'--	'--	'--	-27381	38	not hispanic or latino	male	'--	'--	white	Dead	'--	1936	2010	'--	27381	'--	'--	'--	'--	M0	N0	'--	T2a	'--	'--	'--	'--	'--	'--	'--	'--	'--	'--	'--	'--	'--	not reported	'--	'--	'--	'--	'--	0	'--
05534064-8b43-4c82-95da-70fd83bd6560	TCGA-78-7540	TCGA-LUAD	66	'--	'--	'--	'--	-24440	1197	not reported	female	'--	'--	white	Dead	'--	1933	'--	'--	24440	'--	'--	'--	'--	M0	N0	Stage IB	T2	6th	'--	'--	'--	'--	'--	'--	'--	'--	'--	'--	'--	'--	not reported	'--	'--	'--	'--	'--	0	881
05534064-8b43-4c82-95da-70fd83bd6560	TCGA-78-7540	TCGA-LUAD	66	'--	'--	'--	'--	-24440	1197	not reported	female	'--	'--	white	Dead	'--	1933	'--	'--	24440	'--	'--	'--	'--	M0	N0	Stage IB	T2	6th	'--	'--	'--	'--	'--	'--	'--	'--	'--	'--	'--	'--	not reported	'--	'--	'--	'--	'--	0	881
055e9a43-3c00-4110-a303-e4407676bec0	TCGA-55-7576	TCGA-LUAD	54	'--	'--	'--	'--	-19917	'--	not hispanic or latino	male	'--	'--	black or african american	Alive	'--	1957	'--	'--	19917	'--	'--	'--	'--	M0	N0	Stage IB	T2a	7th	'--	'--	'--	'--	'--	'--	'--	'--	'--	'--	'--	'--	not reported	'--	'--	'--	'--	'--	0	670
055e9a43-3c00-4110-a303-e4407676bec0	TCGA-55-7576	TCGA-LUAD	54	'--	'--	'--	'--	-19917	'--	not hispanic or latino	male	'--	'--	black or african american	Alive	'--	1957	'--	'--	19917	'--	'--	'--	'--	M0	N0	Stage IB	T2a	7th	'--	'--	'--	'--	'--	'--	'--	'--	'--	'--	'--	'--	not reported	'--	'--	'--	'--	'--	0	670
06fe7f3e-4edd-4150-981c-93787ea19b39	TCGA-55-8615	TCGA-LUAD	67	'--	'--	'--	'--	-24786	'--	not hispanic or latino	male	'--	'--	white	Alive	'--	1945	'--	'--	24786	'--	'--	'--	'--	MX	N2	Stage IIIA	T3	7th	'--	'--	'--	'--	'--	'--	'--	'--	'--	'--	'--	'--	not reported	'--	'--	'--	'--	'--	0	446
06fe7f3e-4edd-4150-981c-93787ea19b39	TCGA-55-8615	TCGA-LUAD	67	'--	'--	'--	'--	-24786	'--	not hispanic or latino	male	'--	'--	white	Alive	'--	1945	'--	'--	24786	'--	'--	'--	'--	MX	N2	Stage IIIA	T3	7th	'--	'--	'--	'--	'--	'--	'--	'--	'--	'--	'--	'--	not reported	'--	'--	'--	'--	'--	0	446
0780eb43-d5b5-4c3d-9825-beacba5cc723	TCGA-49-4501	TCGA-LUAD	67	'--	'--	'--	'--	-24817	1421	not hispanic or latino	female	'--	'--	white	Dead	'--	1929	1999	'--	24817	'--	'--	'--	'--	M0	N0	Stage IB	T2	'--	'--	'--	'--	'--	'--	'--	'--	'--	'--	'--	'--	'--	not reported	'--	'--	'--	'--	'--	0	'--
0780eb43-d5b5-4c3d-9825-beacba5cc723	TCGA-49-4501	TCGA-LUAD	67	'--	'--	'--	'--	-24817	1421	not hispanic or latino	female	'--	'--	white	Dead	'--	1929	1999	'--	24817	'--	'--	'--	'--	M0	N0	Stage IB	T2	'--	'--	'--	'--	'--	'--	'--	'--	'--	'--	'--	'--	'--	not reported	'--	'--	'--	'--	'--	0	'--
079ae0b3-b64b-4b8e-ab7d-225b8046568c	TCGA-86-7954	TCGA-LUAD	68	'--	'--	'--	'--	-25062	'--	not hispanic or latino	female	'--	'--	white	Alive	'--	1943	'--	'--	25062	'--	'--	'--	'--	M0	N0	Stage IB	T2	7th	'--	'--	'--	'--	'--	'--	'--	'--	'--	'--	'--	'--	not reported	'--	'--	'--	'--	'--	0	605
079ae0b3-b64b-4b8e-ab7d-225b8046568c	TCGA-86-7954	TCGA-LUAD	68	'--	'--	'--	'--	-25062	'--	not hispanic or latino	female	'--	'--	white	Alive	'--	1943	'--	'--	25062	'--	'--	'--	'--	M0	N0	Stage IB	T2	7th	'--	'--	'--	'--	'--	'--	'--	'--	'--	'--	'--	'--	not reported	'--	'--	'--	'--	'--	0	605
07b5663f-9a54-4462-b6c1-6fc8116b8714	TCGA-44-2655	TCGA-LUAD	65	'--	'--	'--	'--	-23854	'--	not hispanic or latino	female	'--	'--	white	Alive	'--	1944	'--	'--	23854	'--	'--	'--	'--	M0	N0	Stage IA	T1	6th	'--	'--	'--	'--	'--	'--	'--	'--	'--	'--	'--	'--	not reported	'--	'--	'--	'--	'--	0	1324
07b5663f-9a54-4462-b6c1-6fc8116b8714	TCGA-44-2655	TCGA-LUAD	65	'--	'--	'--	'--	-23854	'--	not hispanic or latino	female	'--	'--	white	Alive	'--	1944	'--	'--	23854	'--	'--	'--	'--	M0	N0	Stage IA	T1	6th	'--	'--	'--	'--	'--	'--	'--	'--	'--	'--	'--	'--	not reported	'--	'--	'--	'--	'--	0	1324
088edf89-d2b5-40c7-b066-df3bd383f7ea	TCGA-49-4505	TCGA-LUAD	61	'--	'--	'--	'--	-22628	428	not hispanic or latino	female	'--	'--	white	Dead	'--	1935	1997	'--	22628	'--	'--	'--	'--	M0	N1	Stage IIB	T2	4th	'--	'--	'--	'--	'--	'--	'--	'--	'--	'--	'--	'--	not reported	'--	'--	'--	'--	'--	0	'--
088edf89-d2b5-40c7-b066-df3bd383f7ea	TCGA-49-4505	TCGA-LUAD	61	'--	'--	'--	'--	-22628	428	not hispanic or latino	female	'--	'--	white	Dead	'--	1935	1997	'--	22628	'--	'--	'--	'--	M0	N1	Stage IIB	T2	4th	'--	'--	'--	'--	'--	'--	'--	'--	'--	'--	'--	'--	not reported	'--	'--	'--	'--	'--	0	'--
09078761-1c14-4d01-8e15-535c19a9b0f9	TCGA-97-8177	TCGA-LUAD	59	'--	'--	'--	'--	-21648	'--	not hispanic or latino	female	'--	'--	white	Alive	'--	1953	'--	'--	21648	'--	'--	'--	'--	M0	N0	Stage IB	T2a	7th	'--	'--	'--	'--	'--	'--	'--	'--	'--	'--	'--	'--	not reported	'--	'--	'--	'--	'--	0	499
09078761-1c14-4d01-8e15-535c19a9b0f9	TCGA-97-8177	TCGA-LUAD	59	'--	'--	'--	'--	-21648	'--	not hispanic or latino	female	'--	'--	white	Alive	'--	1953	'--	'--	21648	'--	'--	'--	'--	M0	N0	Stage IB	T2a	7th	'--	'--	'--	'--	'--	'--	'--	'--	'--	'--	'--	'--	not reported	'--	'--	'--	'--	'--	0	499
096bd95f-9900-4db2-b1c4-103902c3b31f	TCGA-J2-A4AD	TCGA-LUAD	61	'--	'--	'--	'--	-22414	550	not hispanic or latino	female	'--	'--	white	Dead	'--	1951	'--	'--	22414	'--	'--	'--	'--	MX	N0	Stage IA	T1a	7th	'--	'--	'--	'--	'--	'--	'--	'--	'--	'--	'--	'--	not reported	'--	'--	'--	'--	'--	0	287
096bd95f-9900-4db2-b1c4-103902c3b31f	TCGA-J2-A4AD	TCGA-LUAD	61	'--	'--	'--	'--	-22414	550	not hispanic or latino	female	'--	'--	white	Dead	'--	1951	'--	'--	22414	'--	'--	'--	'--	MX	N0	Stage IA	T1a	7th	'--	'--	'--	'--	'--	'--	'--	'--	'--	'--	'--	'--	not reported	'--	'--	'--	'--	'--	0	287
09918b81-4696-4cba-a45a-5fe7407c2337	TCGA-50-6592	TCGA-LUAD	71	'--	'--	'--	'--	-26191	777	not hispanic or latino	female	'--	'--	white	Dead	'--	1936	2009	'--	26191	'--	'--	'--	'--	M0	N0	Stage IB	T2	6th	'--	'--	'--	'--	'--	'--	'--	'--	'--	'--	'--	'--	not reported	'--	'--	'--	'--	'--	0	'--
09918b81-4696-4cba-a45a-5fe7407c2337	TCGA-50-6592	TCGA-LUAD	71	'--	'--	'--	'--	-26191	777	not hispanic or latino	female	'--	'--	white	Dead	'--	1936	2009	'--	26191	'--	'--	'--	'--	M0	N0	Stage IB	T2	6th	'--	'--	'--	'--	'--	'--	'--	'--	'--	'--	'--	'--	not reported	'--	'--	'--	'--	'--	0	'--
0a1eea76-e19a-4547-9b24-abf7051cc4db	TCGA-86-8674	TCGA-LUAD	50	'--	'--	'--	'--	-18479	'--	not hispanic or latino	male	'--	'--	white	Alive	'--	1962	'--	'--	18479	'--	'--	'--	'--	M0	N1	Stage IIA	T2a	7th	'--	'--	'--	'--	'--	'--	'--	'--	'--	'--	'--	'--	not reported	'--	'--	'--	'--	'--	0	806
0a1eea76-e19a-4547-9b24-abf7051cc4db	TCGA-86-8674	TCGA-LUAD	50	'--	'--	'--	'--	-18479	'--	not hispanic or latino	male	'--	'--	white	Alive	'--	1962	'--	'--	18479	'--	'--	'--	'--	M0	N1	Stage IIA	T2a	7th	'--	'--	'--	'--	'--	'--	'--	'--	'--	'--	'--	'--	not reported	'--	'--	'--	'--	'--	0	806
0a45f302-5748-48f3-9dc9-66c01843a68e	TCGA-55-6981	TCGA-LUAD	53	'--	'--	'--	'--	-19497	1379	not hispanic or latino	female	'--	'--	white	Dead	'--	1952	2008	'--	19497	'--	'--	'--	'--	M0	N2	Stage IIIA	T1	6th	'--	'--	'--	'--	'--	'--	'--	'--	'--	'--	'--	'--	not reported	'--	'--	'--	'--	'--	0	'--
0a45f302-5748-48f3-9dc9-66c01843a68e	TCGA-55-6981	TCGA-LUAD	53	'--	'--	'--	'--	-19497	1379	not hispanic or latino	female	'--	'--	white	Dead	'--	1952	2008	'--	19497	'--	'--	'--	'--	M0	N2	Stage IIIA	T1	6th	'--	'--	'--	'--	'--	'--	'--	'--	'--	'--	'--	'--	not reported	'--	'--	'--	'--	'--	0	'--
0b15fcb8-1fb7-497e-80b9-d3db66a3c0a2	TCGA-55-7284	TCGA-LUAD	74	'--	'--	'--	'--	-27087	243	not hispanic or latino	male	'--	'--	white	Dead	'--	1937	'--	'--	27087	'--	'--	'--	'--	MX	N0	Stage IIB	T3	7th	'--	'--	'--	'--	'--	'--	'--	'--	'--	'--	'--	'--	not reported	'--	'--	'--	'--	'--	0	121
0b15fcb8-1fb7-497e-80b9-d3db66a3c0a2	TCGA-55-7284	TCGA-LUAD	74	'--	'--	'--	'--	-27087	243	not hispanic or latino	male	'--	'--	white	Dead	'--	1937	'--	'--	27087	'--	'--	'--	'--	MX	N0	Stage IIB	T3	7th	'--	'--	'--	'--	'--	'--	'--	'--	'--	'--	'--	'--	not reported	'--	'--	'--	'--	'--	0	121
0b31dbdf-0623-48e4-a0ec-017650dceda7	TCGA-91-6836	TCGA-LUAD	52	'--	'--	'--	'--	-19216	'--	not hispanic or latino	female	'--	'--	white	Alive	'--	1958	'--	'--	19216	'--	'--	'--	'--	MX	N0	Stage IB	T2	7th	'--	'--	'--	'--	'--	'--	'--	'--	'--	'--	'--	'--	not reported	'--	'--	'--	'--	'--	0	417
0b31dbdf-0623-48e4-a0ec-017650dceda7	TCGA-91-6836	TCGA-LUAD	52	'--	'--	'--	'--	-19216	'--	not hispanic or latino	female	'--	'--	white	Alive	'--	1958	'--	'--	19216	'--	'--	'--	'--	MX	N0	Stage IB	T2	7th	'--	'--	'--	'--	'--	'--	'--	'--	'--	'--	'--	'--	not reported	'--	'--	'--	'--	'--	0	417
0c0b610e-fe4c-406d-a5ed-5cc3b11dabf5	TCGA-44-6146	TCGA-LUAD	64	'--	'--	'--	'--	-23378	'--	not hispanic or latino	male	'--	'--	white	Alive	'--	1946	'--	'--	23378	'--	'--	'--	'--	M0	N0	Stage IIB	T3	7th	'--	'--	'--	'--	'--	'--	'--	'--	'--	'--	'--	'--	not reported	'--	'--	'--	'--	'--	0	728
0c0b610e-fe4c-406d-a5ed-5cc3b11dabf5	TCGA-44-6146	TCGA-LUAD	64	'--	'--	'--	'--	-23378	'--	not hispanic or latino	male	'--	'--	white	Alive	'--	1946	'--	'--	23378	'--	'--	'--	'--	M0	N0	Stage IIB	T3	7th	'--	'--	'--	'--	'--	'--	'--	'--	'--	'--	'--	'--	not reported	'--	'--	'--	'--	'--	0	728
0c59ff96-5e4a-4664-a0b1-d057b4725483	TCGA-62-A46P	TCGA-LUAD	65	'--	'--	'--	'--	-23993	594	not hispanic or latino	male	'--	'--	white	Dead	'--	1941	2007	'--	23993	'--	'--	'--	'--	M0	N0	Stage IB	T2	6th	'--	'--	'--	'--	'--	'--	'--	'--	'--	'--	'--	'--	not reported	'--	'--	'--	'--	'--	0	'--
0c59ff96-5e4a-4664-a0b1-d057b4725483	TCGA-62-A46P	TCGA-LUAD	65	'--	'--	'--	'--	-23993	594	not hispanic or latino	male	'--	'--	white	Dead	'--	1941	2007	'--	23993	'--	'--	'--	'--	M0	N0	Stage IB	T2	6th	'--	'--	'--	'--	'--	'--	'--	'--	'--	'--	'--	'--	not reported	'--	'--	'--	'--	'--	0	'--
0d0d83d9-d558-4d38-977b-6f1b2471beda	TCGA-86-7955	TCGA-LUAD	62	'--	'--	'--	'--	-22772	'--	not hispanic or latino	male	'--	'--	white	Alive	'--	1949	'--	'--	22772	'--	'--	'--	'--	M0	N0	Stage IB	T2a	7th	'--	'--	'--	'--	'--	'--	'--	'--	'--	'--	'--	'--	not reported	'--	'--	'--	'--	'--	0	1072
0d0d83d9-d558-4d38-977b-6f1b2471beda	TCGA-86-7955	TCGA-LUAD	62	'--	'--	'--	'--	-22772	'--	not hispanic or latino	male	'--	'--	white	Alive	'--	1949	'--	'--	22772	'--	'--	'--	'--	M0	N0	Stage IB	T2a	7th	'--	'--	'--	'--	'--	'--	'--	'--	'--	'--	'--	'--	not reported	'--	'--	'--	'--	'--	0	1072
0d66bf6c-eed0-4726-bd5b-3bf6d610b4e0	TCGA-50-6597	TCGA-LUAD	79	'--	'--	'--	'--	-29195	1268	not hispanic or latino	female	'--	'--	white	Dead	'--	1928	'--	'--	29195	'--	'--	'--	'--	M0	N0	Stage IB	T2	6th	'--	'--	'--	'--	'--	'--	'--	'--	'--	'--	'--	'--	not reported	'--	'--	'--	'--	'--	0	1015
0d66bf6c-eed0-4726-bd5b-3bf6d610b4e0	TCGA-50-6597	TCGA-LUAD	79	'--	'--	'--	'--	-29195	1268	not hispanic or latino	female	'--	'--	white	Dead	'--	1928	'--	'--	29195	'--	'--	'--	'--	M0	N0	Stage IB	T2	6th	'--	'--	'--	'--	'--	'--	'--	'--	'--	'--	'--	'--	not reported	'--	'--	'--	'--	'--	0	1015
0d980584-4484-4063-8243-c3cd67f6f588	TCGA-91-A4BD	TCGA-LUAD	78	'--	'--	'--	'--	-28544	'--	not hispanic or latino	male	'--	'--	white	Alive	'--	1934	'--	'--	28544	'--	'--	'--	'--	MX	N1	Stage IIA	T1b	7th	'--	'--	'--	'--	'--	'--	'--	'--	'--	'--	'--	'--	not reported	'--	'--	'--	'--	'--	0	603
0d980584-4484-4063-8243-c3cd67f6f588	TCGA-91-A4BD	TCGA-LUAD	78	'--	'--	'--	'--	-28544	'--	not hispanic or latino	male	'--	'--	white	Alive	'--	1934	'--	'--	28544	'--	'--	'--	'--	MX	N1	Stage IIA	T1b	7th	'--	'--	'--	'--	'--	'--	'--	'--	'--	'--	'--	'--	not reported	'--	'--	'--	'--	'--	0	603
0df573ee-28f0-4244-b434-09e6ca59fbf0	TCGA-67-3771	TCGA-LUAD	77	'--	'--	'--	'--	-28406	'--	not hispanic or latino	female	'--	'--	black or african american	Alive	'--	1932	'--	'--	28406	'--	'--	'--	'--	M0	N0	Stage IA	T1	6th	'--	'--	'--	'--	'--	'--	'--	'--	'--	'--	'--	'--	not reported	'--	'--	'--	'--	'--	0	610
0df573ee-28f0-4244-b434-09e6ca59fbf0	TCGA-67-3771	TCGA-LUAD	77	'--	'--	'--	'--	-28406	'--	not hispanic or latino	female	'--	'--	black or african american	Alive	'--	1932	'--	'--	28406	'--	'--	'--	'--	M0	N0	Stage IA	T1	6th	'--	'--	'--	'--	'--	'--	'--	'--	'--	'--	'--	'--	not reported	'--	'--	'--	'--	'--	0	610
0ea4920f-f4c8-4590-84b3-eb419824e144	TCGA-38-4625	TCGA-LUAD	66	'--	'--	'--	'--	-24241	'--	not hispanic or latino	female	'--	'--	white	Alive	'--	1936	'--	'--	24241	'--	'--	'--	'--	M0	N0	Stage IB	T2a	5th	'--	'--	'--	'--	'--	'--	'--	'--	'--	'--	'--	'--	not reported	'--	'--	'--	'--	'--	0	2973
0ea4920f-f4c8-4590-84b3-eb419824e144	TCGA-38-4625	TCGA-LUAD	66	'--	'--	'--	'--	-24241	'--	not hispanic or latino	female	'--	'--	white	Alive	'--	1936	'--	'--	24241	'--	'--	'--	'--	M0	N0	Stage IB	T2a	5th	'--	'--	'--	'--	'--	'--	'--	'--	'--	'--	'--	'--	not reported	'--	'--	'--	'--	'--	0	2973
0fe909ea-d52c-4b71-816f-57f62d4a5744	TCGA-86-8054	TCGA-LUAD	61	'--	'--	'--	'--	-22584	'--	not hispanic or latino	male	'--	'--	white	Alive	'--	1950	'--	'--	22584	'--	'--	'--	'--	M0	N1	Stage IIB	T2b	7th	'--	'--	'--	'--	'--	'--	'--	'--	'--	'--	'--	'--	not reported	'--	'--	'--	'--	'--	0	1148
0fe909ea-d52c-4b71-816f-57f62d4a5744	TCGA-86-8054	TCGA-LUAD	61	'--	'--	'--	'--	-22584	'--	not hispanic or latino	male	'--	'--	white	Alive	'--	1950	'--	'--	22584	'--	'--	'--	'--	M0	N1	Stage IIB	T2b	7th	'--	'--	'--	'--	'--	'--	'--	'--	'--	'--	'--	'--	not reported	'--	'--	'--	'--	'--	0	1148
100430c8-1446-45c8-af36-b6dbb3ddd0c1	TCGA-50-5935	TCGA-LUAD	86	'--	'--	'--	'--	-31610	653	not hispanic or latino	female	'--	'--	white	Dead	'--	1920	2007	'--	31610	'--	'--	'--	'--	M0	N0	Stage IA	T1	6th	'--	'--	'--	'--	'--	'--	'--	'--	'--	'--	'--	'--	not reported	'--	'--	'--	'--	'--	0	653
100430c8-1446-45c8-af36-b6dbb3ddd0c1	TCGA-50-5935	TCGA-LUAD	86	'--	'--	'--	'--	-31610	653	not hispanic or latino	female	'--	'--	white	Dead	'--	1920	2007	'--	31610	'--	'--	'--	'--	M0	N0	Stage IA	T1	6th	'--	'--	'--	'--	'--	'--	'--	'--	'--	'--	'--	'--	not reported	'--	'--	'--	'--	'--	0	653
1070ff27-17c9-43dd-a4f6-daa643eb9123	TCGA-55-8089	TCGA-LUAD	56	'--	'--	'--	'--	-20576	702	not hispanic or latino	male	'--	'--	white	Dead	'--	1955	'--	'--	20576	'--	'--	'--	'--	M0	N0	Stage IA	T1a	7th	'--	'--	'--	'--	'--	'--	'--	'--	'--	'--	'--	'--	not reported	'--	'--	'--	'--	'--	0	100
1070ff27-17c9-43dd-a4f6-daa643eb9123	TCGA-55-8089	TCGA-LUAD	56	'--	'--	'--	'--	-20576	702	not hispanic or latino	male	'--	'--	white	Dead	'--	1955	'--	'--	20576	'--	'--	'--	'--	M0	N0	Stage IA	T1a	7th	'--	'--	'--	'--	'--	'--	'--	'--	'--	'--	'--	'--	not reported	'--	'--	'--	'--	'--	0	100
108a71cf-b9db-47cd-aa74-c03ec989b41b	TCGA-67-6217	TCGA-LUAD	73	'--	'--	'--	'--	-26920	'--	not hispanic or latino	female	'--	'--	white	Alive	'--	1937	'--	'--	26920	'--	'--	'--	'--	M0	N1	Stage IIA	T2a	7th	'--	'--	'--	'--	'--	'--	'--	'--	'--	'--	'--	'--	not reported	'--	'--	'--	'--	'--	0	422
108a71cf-b9db-47cd-aa74-c03ec989b41b	TCGA-67-6217	TCGA-LUAD	73	'--	'--	'--	'--	-26920	'--	not hispanic or latino	female	'--	'--	white	Alive	'--	1937	'--	'--	26920	'--	'--	'--	'--	M0	N1	Stage IIA	T2a	7th	'--	'--	'--	'--	'--	'--	'--	'--	'--	'--	'--	'--	not reported	'--	'--	'--	'--	'--	0	422
114a34c0-983b-4d90-9181-1823c9637a63	TCGA-50-6590	TCGA-LUAD	72	'--	'--	'--	'--	-26444	1288	not hispanic or latino	female	'--	'--	white	Dead	'--	1933	2008	'--	26444	'--	'--	'--	'--	M0	N0	Stage IB	T2	6th	'--	'--	'--	'--	'--	'--	'--	'--	'--	'--	'--	'--	not reported	'--	'--	'--	'--	'--	0	'--
114a34c0-983b-4d90-9181-1823c9637a63	TCGA-50-6590	TCGA-LUAD	72	'--	'--	'--	'--	-26444	1288	not hispanic or latino	female	'--	'--	white	Dead	'--	1933	2008	'--	26444	'--	'--	'--	'--	M0	N0	Stage IB	T2	6th	'--	'--	'--	'--	'--	'--	'--	'--	'--	'--	'--	'--	not reported	'--	'--	'--	'--	'--	0	'--
11c2e619-8aeb-4f86-b03b-78f9a8099263	TCGA-97-8179	TCGA-LUAD	72	'--	'--	'--	'--	-26305	'--	not hispanic or latino	male	'--	'--	white	Alive	'--	1940	'--	'--	26305	'--	'--	'--	'--	M0	N0	Stage IA	T1a	7th	'--	'--	'--	'--	'--	'--	'--	'--	'--	'--	'--	'--	not reported	'--	'--	'--	'--	'--	0	435
11c2e619-8aeb-4f86-b03b-78f9a8099263	TCGA-97-8179	TCGA-LUAD	72	'--	'--	'--	'--	-26305	'--	not hispanic or latino	male	'--	'--	white	Alive	'--	1940	'--	'--	26305	'--	'--	'--	'--	M0	N0	Stage IA	T1a	7th	'--	'--	'--	'--	'--	'--	'--	'--	'--	'--	'--	'--	not reported	'--	'--	'--	'--	'--	0	435
127bf818-f7e5-46b5-a9de-39f6d96b8b83	TCGA-38-4629	TCGA-LUAD	68	'--	'--	'--	'--	-25104	864	not hispanic or latino	male	'--	'--	white	Dead	'--	1935	2005	'--	25104	'--	'--	'--	'--	M0	N0	Stage IIB	T3	'--	'--	'--	'--	'--	'--	'--	'--	'--	'--	'--	'--	'--	not reported	'--	'--	'--	'--	'--	0	'--
127bf818-f7e5-46b5-a9de-39f6d96b8b83	TCGA-38-4629	TCGA-LUAD	68	'--	'--	'--	'--	-25104	864	not hispanic or latino	male	'--	'--	white	Dead	'--	1935	2005	'--	25104	'--	'--	'--	'--	M0	N0	Stage IIB	T3	'--	'--	'--	'--	'--	'--	'--	'--	'--	'--	'--	'--	'--	not reported	'--	'--	'--	'--	'--	0	'--
12b79b4f-c28c-418e-a1e7-e622f33fdcc2	TCGA-50-5939	TCGA-LUAD	85	'--	'--	'--	'--	-31236	460	not hispanic or latino	male	'--	'--	white	Dead	'--	1923	2009	'--	31236	'--	'--	'--	'--	M0	N0	Stage IB	T2	6th	'--	'--	'--	'--	'--	'--	'--	'--	'--	'--	'--	'--	not reported	'--	'--	'--	'--	'--	0	'--
12b79b4f-c28c-418e-a1e7-e622f33fdcc2	TCGA-50-5939	TCGA-LUAD	85	'--	'--	'--	'--	-31236	460	not hispanic or latino	male	'--	'--	white	Dead	'--	1923	2009	'--	31236	'--	'--	'--	'--	M0	N0	Stage IB	T2	6th	'--	'--	'--	'--	'--	'--	'--	'--	'--	'--	'--	'--	not reported	'--	'--	'--	'--	'--	0	'--
12c07138-e3fa-418a-89e3-628da12bc99e	TCGA-55-A48Y	TCGA-LUAD	69	'--	'--	'--	'--	-25384	'--	not hispanic or latino	male	'--	'--	white	Alive	'--	1943	'--	'--	25384	'--	'--	'--	'--	M0	N0	Stage IIA	T2b	7th	'--	'--	'--	'--	'--	'--	'--	'--	'--	'--	'--	'--	not reported	'--	'--	'--	'--	'--	0	630
12c07138-e3fa-418a-89e3-628da12bc99e	TCGA-55-A48Y	TCGA-LUAD	69	'--	'--	'--	'--	-25384	'--	not hispanic or latino	male	'--	'--	white	Alive	'--	1943	'--	'--	25384	'--	'--	'--	'--	M0	N0	Stage IIA	T2b	7th	'--	'--	'--	'--	'--	'--	'--	'--	'--	'--	'--	'--	not reported	'--	'--	'--	'--	'--	0	630
12c27db5-db2f-48dc-a2ca-9557b951f43e	TCGA-97-8176	TCGA-LUAD	63	'--	'--	'--	'--	-23170	468	not hispanic or latino	male	'--	'--	white	Dead	'--	1949	'--	'--	23170	'--	'--	'--	'--	M0	N1	Stage IIIA	T3	7th	'--	'--	'--	'--	'--	'--	'--	'--	'--	'--	'--	'--	not reported	'--	'--	'--	'--	'--	0	252
12c27db5-db2f-48dc-a2ca-9557b951f43e	TCGA-97-8176	TCGA-LUAD	63	'--	'--	'--	'--	-23170	468	not hispanic or latino	male	'--	'--	white	Dead	'--	1949	'--	'--	23170	'--	'--	'--	'--	M0	N1	Stage IIIA	T3	7th	'--	'--	'--	'--	'--	'--	'--	'--	'--	'--	'--	'--	not reported	'--	'--	'--	'--	'--	0	252
12ccd581-a921-41bc-bcee-4e9be54532cc	TCGA-50-5931	TCGA-LUAD	75	'--	'--	'--	'--	-27733	434	not hispanic or latino	female	'--	'--	white	Dead	'--	1926	2002	'--	27733	'--	'--	'--	'--	M0	N0	Stage IB	T2	5th	'--	'--	'--	'--	'--	'--	'--	'--	'--	'--	'--	'--	not reported	'--	'--	'--	'--	'--	0	'--
12ccd581-a921-41bc-bcee-4e9be54532cc	TCGA-50-5931	TCGA-LUAD	75	'--	'--	'--	'--	-27733	434	not hispanic or latino	female	'--	'--	white	Dead	'--	1926	2002	'--	27733	'--	'--	'--	'--	M0	N0	Stage IB	T2	5th	'--	'--	'--	'--	'--	'--	'--	'--	'--	'--	'--	'--	not reported	'--	'--	'--	'--	'--	0	'--
1427cd18-5ad3-491a-9981-908e31ae49db	TCGA-91-6829	TCGA-LUAD	78	'--	'--	'--	'--	-28841	1258	not hispanic or latino	male	'--	'--	white	Dead	'--	1923	2004	'--	28841	'--	'--	'--	'--	MX	N0	Stage IB	T2	5th	'--	'--	'--	'--	'--	'--	'--	'--	'--	'--	'--	'--	not reported	'--	'--	'--	'--	'--	0	'--
1427cd18-5ad3-491a-9981-908e31ae49db	TCGA-91-6829	TCGA-LUAD	78	'--	'--	'--	'--	-28841	1258	not hispanic or latino	male	'--	'--	white	Dead	'--	1923	2004	'--	28841	'--	'--	'--	'--	MX	N0	Stage IB	T2	5th	'--	'--	'--	'--	'--	'--	'--	'--	'--	'--	'--	'--	not reported	'--	'--	'--	'--	'--	0	'--
15340dd3-84ae-49fb-989a-eb212f3e73da	TCGA-49-6744	TCGA-LUAD	64	'--	'--	'--	'--	-23484	'--	not reported	female	'--	'--	white	Alive	'--	1946	'--	'--	23484	'--	'--	'--	'--	MX	N1	Stage IIA	T2a	7th	'--	'--	'--	'--	'--	'--	'--	'--	'--	'--	'--	'--	not reported	'--	'--	'--	'--	'--	0	1683
15340dd3-84ae-49fb-989a-eb212f3e73da	TCGA-49-6744	TCGA-LUAD	64	'--	'--	'--	'--	-23484	'--	not reported	female	'--	'--	white	Alive	'--	1946	'--	'--	23484	'--	'--	'--	'--	MX	N1	Stage IIA	T2a	7th	'--	'--	'--	'--	'--	'--	'--	'--	'--	'--	'--	'--	not reported	'--	'--	'--	'--	'--	0	1683
1575148b-0f63-44ee-86fd-93ae1a02be0b	TCGA-50-5072	TCGA-LUAD	74	'--	'--	'--	'--	-27036	250	not hispanic or latino	male	'--	'--	white	Dead	'--	1935	'--	'--	27036	'--	'--	'--	'--	M0	N2	Stage IIIA	T2	6th	'--	'--	'--	'--	'--	'--	'--	'--	'--	'--	'--	'--	not reported	'--	'--	'--	'--	'--	0	246
1575148b-0f63-44ee-86fd-93ae1a02be0b	TCGA-50-5072	TCGA-LUAD	74	'--	'--	'--	'--	-27036	250	not hispanic or latino	male	'--	'--	white	Dead	'--	1935	'--	'--	27036	'--	'--	'--	'--	M0	N2	Stage IIIA	T2	6th	'--	'--	'--	'--	'--	'--	'--	'--	'--	'--	'--	'--	not reported	'--	'--	'--	'--	'--	0	246
15f12d2c-b834-4bfc-b526-f03bf85bfe96	TCGA-MP-A4SW	TCGA-LUAD	53	'--	'--	'--	'--	-19640	1778	not reported	male	'--	'--	white	Dead	'--	1949	2006	'--	19640	'--	'--	'--	'--	M0	N1	Stage IIB	T2	5th	'--	'--	'--	'--	'--	'--	'--	'--	'--	'--	'--	'--	not reported	'--	'--	'--	'--	'--	0	'--
15f12d2c-b834-4bfc-b526-f03bf85bfe96	TCGA-MP-A4SW	TCGA-LUAD	53	'--	'--	'--	'--	-19640	1778	not reported	male	'--	'--	white	Dead	'--	1949	2006	'--	19640	'--	'--	'--	'--	M0	N1	Stage IIB	T2	5th	'--	'--	'--	'--	'--	'--	'--	'--	'--	'--	'--	'--	not reported	'--	'--	'--	'--	'--	0	'--
16cd58db-d52c-403e-9e9c-6da2e99f6bad	TCGA-78-7162	TCGA-LUAD	75	'--	'--	'--	'--	-27593	3169	not reported	male	'--	'--	white	Dead	'--	1916	1999	'--	27593	'--	'--	'--	'--	M0	N0	Stage IA	T1	6th	'--	'--	'--	'--	'--	'--	'--	'--	'--	'--	'--	'--	not reported	'--	'--	'--	'--	'--	0	'--
16cd58db-d52c-403e-9e9c-6da2e99f6bad	TCGA-78-7162	TCGA-LUAD	75	'--	'--	'--	'--	-27593	3169	not reported	male	'--	'--	white	Dead	'--	1916	1999	'--	27593	'--	'--	'--	'--	M0	N0	Stage IA	T1	6th	'--	'--	'--	'--	'--	'--	'--	'--	'--	'--	'--	'--	not reported	'--	'--	'--	'--	'--	0	'--
16d3c1c1-cf3a-44b6-b564-8ae5464b243d	TCGA-55-A48Z	TCGA-LUAD	60	'--	'--	'--	'--	-22056	'--	not hispanic or latino	female	'--	'--	white	Alive	'--	1952	'--	'--	22056	'--	'--	'--	'--	MX	N3	Stage IIIB	T1a	7th	'--	'--	'--	'--	'--	'--	'--	'--	'--	'--	'--	'--	not reported	'--	'--	'--	'--	'--	0	651
16d3c1c1-cf3a-44b6-b564-8ae5464b243d	TCGA-55-A48Z	TCGA-LUAD	60	'--	'--	'--	'--	-22056	'--	not hispanic or latino	female	'--	'--	white	Alive	'--	1952	'--	'--	22056	'--	'--	'--	'--	MX	N3	Stage IIIB	T1a	7th	'--	'--	'--	'--	'--	'--	'--	'--	'--	'--	'--	'--	not reported	'--	'--	'--	'--	'--	0	651
16e64a1e-08b0-4c27-8c69-fa64551f8ca4	TCGA-78-8662	TCGA-LUAD	53	'--	'--	'--	'--	-19563	3361	not reported	female	'--	'--	not reported	Dead	'--	1947	2009	'--	19563	'--	'--	'--	'--	M0	N0	Stage IB	T2	6th	'--	'--	'--	'--	'--	'--	'--	'--	'--	'--	'--	'--	not reported	'--	'--	'--	'--	'--	0	'--
16e64a1e-08b0-4c27-8c69-fa64551f8ca4	TCGA-78-8662	TCGA-LUAD	53	'--	'--	'--	'--	-19563	3361	not reported	female	'--	'--	not reported	Dead	'--	1947	2009	'--	19563	'--	'--	'--	'--	M0	N0	Stage IB	T2	6th	'--	'--	'--	'--	'--	'--	'--	'--	'--	'--	'--	'--	not reported	'--	'--	'--	'--	'--	0	'--
17e09b0d-eab2-40ec-ae3c-be9ab63fcef0	TCGA-MN-A4N5	TCGA-LUAD	63	'--	'--	'--	'--	-23257	'--	not hispanic or latino	male	'--	'--	white	Alive	'--	1948	'--	'--	23257	'--	'--	'--	'--	M0	N0	Stage IA	T1a	7th	'--	'--	'--	'--	'--	'--	'--	'--	'--	'--	'--	'--	not reported	'--	'--	'--	'--	'--	0	84
17e09b0d-eab2-40ec-ae3c-be9ab63fcef0	TCGA-MN-A4N5	TCGA-LUAD	63	'--	'--	'--	'--	-23257	'--	not hispanic or latino	male	'--	'--	white	Alive	'--	1948	'--	'--	23257	'--	'--	'--	'--	M0	N0	Stage IA	T1a	7th	'--	'--	'--	'--	'--	'--	'--	'--	'--	'--	'--	'--	not reported	'--	'--	'--	'--	'--	0	84
18478121-f1d1-4bdd-9511-8ab22f4a0660	TCGA-78-8640	TCGA-LUAD	59	'--	'--	'--	'--	-21832	'--	not reported	male	'--	'--	not reported	Alive	'--	1935	'--	'--	21832	'--	'--	'--	'--	M0	N1	Stage IIA	T1	6th	'--	'--	'--	'--	'--	'--	'--	'--	'--	'--	'--	'--	not reported	'--	'--	'--	'--	'--	0	7062
18478121-f1d1-4bdd-9511-8ab22f4a0660	TCGA-78-8640	TCGA-LUAD	59	'--	'--	'--	'--	-21832	'--	not reported	male	'--	'--	not reported	Alive	'--	1935	'--	'--	21832	'--	'--	'--	'--	M0	N1	Stage IIA	T1	6th	'--	'--	'--	'--	'--	'--	'--	'--	'--	'--	'--	'--	not reported	'--	'--	'--	'--	'--	0	7062
193201a3-1447-47b1-bdf1-11ae0eb3b2f3	TCGA-95-7562	TCGA-LUAD	71	'--	'--	'--	'--	-26000	87	not hispanic or latino	male	'--	'--	black or african american	Dead	'--	1940	2011	'--	26000	'--	'--	'--	'--	M0	N1	Stage IIA	T2a	7th	'--	'--	'--	'--	'--	'--	'--	'--	'--	'--	'--	'--	not reported	'--	'--	'--	'--	'--	0	'--
193201a3-1447-47b1-bdf1-11ae0eb3b2f3	TCGA-95-7562	TCGA-LUAD	71	'--	'--	'--	'--	-26000	87	not hispanic or latino	male	'--	'--	black or african american	Dead	'--	1940	2011	'--	26000	'--	'--	'--	'--	M0	N1	Stage IIA	T2a	7th	'--	'--	'--	'--	'--	'--	'--	'--	'--	'--	'--	'--	not reported	'--	'--	'--	'--	'--	0	'--
195a5afb-b79f-44d2-9d12-884487630c2b	TCGA-73-4676	TCGA-LUAD	45	'--	'--	'--	'--	-16746	281	not hispanic or latino	male	'--	'--	white	Dead	'--	1965	'--	'--	16746	'--	'--	'--	'--	M0	N1	Stage IIA	T2a	7th	'--	'--	'--	'--	'--	'--	'--	'--	'--	'--	'--	'--	not reported	'--	'--	'--	'--	'--	0	164
195a5afb-b79f-44d2-9d12-884487630c2b	TCGA-73-4676	TCGA-LUAD	45	'--	'--	'--	'--	-16746	281	not hispanic or latino	male	'--	'--	white	Dead	'--	1965	'--	'--	16746	'--	'--	'--	'--	M0	N1	Stage IIA	T2a	7th	'--	'--	'--	'--	'--	'--	'--	'--	'--	'--	'--	'--	not reported	'--	'--	'--	'--	'--	0	164
199386c2-bb53-4fad-a1b6-59ab216a4a50	TCGA-55-1596	TCGA-LUAD	55	'--	'--	'--	'--	-20381	'--	not hispanic or latino	male	'--	'--	asian	Alive	'--	1949	'--	'--	20381	'--	'--	'--	'--	M0	N1	Stage IIB	T2	6th	'--	'--	'--	'--	'--	'--	'--	'--	'--	'--	'--	'--	not reported	'--	'--	'--	'--	'--	0	2065
199386c2-bb53-4fad-a1b6-59ab216a4a50	TCGA-55-1596	TCGA-LUAD	55	'--	'--	'--	'--	-20381	'--	not hispanic or latino	male	'--	'--	asian	Alive	'--	1949	'--	'--	20381	'--	'--	'--	'--	M0	N1	Stage IIB	T2	6th	'--	'--	'--	'--	'--	'--	'--	'--	'--	'--	'--	'--	not reported	'--	'--	'--	'--	'--	0	2065
1ab7ad70-0f80-41d8-8efa-3baebc8223cc	TCGA-64-1680	TCGA-LUAD	63	'--	'--	'--	'--	-23267	'--	not hispanic or latino	male	'--	'--	white	Alive	'--	1944	'--	'--	23267	'--	'--	'--	'--	M1	N2	Stage IV	T2a	6th	'--	'--	'--	'--	'--	'--	'--	'--	'--	'--	'--	'--	not reported	'--	'--	'--	'--	'--	0	1126
1ab7ad70-0f80-41d8-8efa-3baebc8223cc	TCGA-64-1680	TCGA-LUAD	63	'--	'--	'--	'--	-23267	'--	not hispanic or latino	male	'--	'--	white	Alive	'--	1944	'--	'--	23267	'--	'--	'--	'--	M1	N2	Stage IV	T2a	6th	'--	'--	'--	'--	'--	'--	'--	'--	'--	'--	'--	'--	not reported	'--	'--	'--	'--	'--	0	1126
1b110eb4-a01d-4c50-ba18-77da4dedd549	TCGA-97-7552	TCGA-LUAD	70	'--	'--	'--	'--	-25578	'--	not hispanic or latino	male	'--	'--	white	Alive	'--	1937	'--	'--	25578	'--	'--	'--	'--	MX	N0	Stage IB	T2	6th	'--	'--	'--	'--	'--	'--	'--	'--	'--	'--	'--	'--	not reported	'--	'--	'--	'--	'--	0	1932
1b110eb4-a01d-4c50-ba18-77da4dedd549	TCGA-97-7552	TCGA-LUAD	70	'--	'--	'--	'--	-25578	'--	not hispanic or latino	male	'--	'--	white	Alive	'--	1937	'--	'--	25578	'--	'--	'--	'--	MX	N0	Stage IB	T2	6th	'--	'--	'--	'--	'--	'--	'--	'--	'--	'--	'--	'--	not reported	'--	'--	'--	'--	'--	0	1932
1b31cdb3-1837-49d6-a857-1830f8800299	TCGA-69-7763	TCGA-LUAD	69	'--	'--	'--	'--	-25316	'--	not hispanic or latino	male	'--	'--	white	Alive	'--	1941	'--	'--	25316	'--	'--	'--	'--	M0	N0	Stage IA	T1b	7th	'--	'--	'--	'--	'--	'--	'--	'--	'--	'--	'--	'--	not reported	'--	'--	'--	'--	'--	0	690
1b31cdb3-1837-49d6-a857-1830f8800299	TCGA-69-7763	TCGA-LUAD	69	'--	'--	'--	'--	-25316	'--	not hispanic or latino	male	'--	'--	white	Alive	'--	1941	'--	'--	25316	'--	'--	'--	'--	M0	N0	Stage IA	T1b	7th	'--	'--	'--	'--	'--	'--	'--	'--	'--	'--	'--	'--	not reported	'--	'--	'--	'--	'--	0	690
1b354837-4925-4480-ac32-6b44d0957314	TCGA-73-4670	TCGA-LUAD	69	'--	'--	'--	'--	-25526	'--	not hispanic or latino	female	'--	'--	white	Alive	'--	1941	'--	'--	25526	'--	'--	'--	'--	M1	N0	Stage IV	T2	'--	'--	'--	'--	'--	'--	'--	'--	'--	'--	'--	'--	'--	not reported	'--	'--	'--	'--	'--	0	131
1b354837-4925-4480-ac32-6b44d0957314	TCGA-73-4670	TCGA-LUAD	69	'--	'--	'--	'--	-25526	'--	not hispanic or latino	female	'--	'--	white	Alive	'--	1941	'--	'--	25526	'--	'--	'--	'--	M1	N0	Stage IV	T2	'--	'--	'--	'--	'--	'--	'--	'--	'--	'--	'--	'--	'--	not reported	'--	'--	'--	'--	'--	0	131
1c339545-c08a-4a77-b8e9-a7e49e53853f	TCGA-50-5944	TCGA-LUAD	69	'--	'--	'--	'--	-25440	'--	not reported	female	'--	'--	white	Alive	'--	1941	'--	'--	25440	'--	'--	'--	'--	M0	N0	Stage IA	T1	7th	'--	'--	'--	'--	'--	'--	'--	'--	'--	'--	'--	'--	not reported	'--	'--	'--	'--	'--	0	1750
1c339545-c08a-4a77-b8e9-a7e49e53853f	TCGA-50-5944	TCGA-LUAD	69	'--	'--	'--	'--	-25440	'--	not reported	female	'--	'--	white	Alive	'--	1941	'--	'--	25440	'--	'--	'--	'--	M0	N0	Stage IA	T1	7th	'--	'--	'--	'--	'--	'--	'--	'--	'--	'--	'--	'--	not reported	'--	'--	'--	'--	'--	0	1750
1c58d9b8-17a2-4fc6-9898-fe6f47bd2c2a	TCGA-64-5779	TCGA-LUAD	61	'--	'--	'--	'--	-22305	'--	not hispanic or latino	male	'--	'--	white	Alive	'--	1948	'--	'--	22305	'--	'--	'--	'--	M0	N2	Stage IIIA	T2	6th	'--	'--	'--	'--	'--	'--	'--	'--	'--	'--	'--	'--	not reported	'--	'--	'--	'--	'--	0	864
1c58d9b8-17a2-4fc6-9898-fe6f47bd2c2a	TCGA-64-5779	TCGA-LUAD	61	'--	'--	'--	'--	-22305	'--	not hispanic or latino	male	'--	'--	white	Alive	'--	1948	'--	'--	22305	'--	'--	'--	'--	M0	N2	Stage IIIA	T2	6th	'--	'--	'--	'--	'--	'--	'--	'--	'--	'--	'--	'--	not reported	'--	'--	'--	'--	'--	0	864
1d276b62-5e64-48fb-b2ce-5192b511fe37	TCGA-75-5146	TCGA-LUAD	'--	'--	'--	'--	'--	'--	'--	not reported	male	'--	'--	not reported	Alive	'--	'--	'--	'--	'--	'--	'--	'--	'--	M0	N0	Stage IB	T2	6th	'--	'--	'--	'--	'--	'--	'--	'--	'--	'--	'--	'--	not reported	'--	'--	'--	'--	'--	'--	2368
1d276b62-5e64-48fb-b2ce-5192b511fe37	TCGA-75-5146	TCGA-LUAD	'--	'--	'--	'--	'--	'--	'--	not reported	male	'--	'--	not reported	Alive	'--	'--	'--	'--	'--	'--	'--	'--	'--	M0	N0	Stage IB	T2	6th	'--	'--	'--	'--	'--	'--	'--	'--	'--	'--	'--	'--	not reported	'--	'--	'--	'--	'--	'--	2368
1d90c9f3-5025-4867-a2f0-e455b6a254fa	TCGA-97-7546	TCGA-LUAD	76	'--	'--	'--	'--	-27913	'--	not hispanic or latino	female	'--	'--	white	Alive	'--	1932	'--	'--	27913	'--	'--	'--	'--	MX	N0	Stage IA	T1	6th	'--	'--	'--	'--	'--	'--	'--	'--	'--	'--	'--	'--	not reported	'--	'--	'--	'--	'--	0	1285
1d90c9f3-5025-4867-a2f0-e455b6a254fa	TCGA-97-7546	TCGA-LUAD	76	'--	'--	'--	'--	-27913	'--	not hispanic or latino	female	'--	'--	white	Alive	'--	1932	'--	'--	27913	'--	'--	'--	'--	MX	N0	Stage IA	T1	6th	'--	'--	'--	'--	'--	'--	'--	'--	'--	'--	'--	'--	not reported	'--	'--	'--	'--	'--	0	1285
1f0a5312-0590-4230-9da9-fd0cfe693586	TCGA-55-7911	TCGA-LUAD	70	'--	'--	'--	'--	-25746	'--	not hispanic or latino	female	'--	'--	white	Alive	'--	1941	'--	'--	25746	'--	'--	'--	'--	MX	N0	Stage IA	T1a	7th	'--	'--	'--	'--	'--	'--	'--	'--	'--	'--	'--	'--	not reported	'--	'--	'--	'--	'--	0	537
1f0a5312-0590-4230-9da9-fd0cfe693586	TCGA-55-7911	TCGA-LUAD	70	'--	'--	'--	'--	-25746	'--	not hispanic or latino	female	'--	'--	white	Alive	'--	1941	'--	'--	25746	'--	'--	'--	'--	MX	N0	Stage IA	T1a	7th	'--	'--	'--	'--	'--	'--	'--	'--	'--	'--	'--	'--	not reported	'--	'--	'--	'--	'--	0	537
1f1df7ea-00b9-4432-86de-da773d1451e5	TCGA-55-8511	TCGA-LUAD	73	'--	'--	'--	'--	-26986	'--	not hispanic or latino	female	'--	'--	white	Alive	'--	1939	'--	'--	26986	'--	'--	'--	'--	MX	N0	Stage IB	T2a	7th	'--	'--	'--	'--	'--	'--	'--	'--	'--	'--	'--	'--	not reported	'--	'--	'--	'--	'--	0	552
1f1df7ea-00b9-4432-86de-da773d1451e5	TCGA-55-8511	TCGA-LUAD	73	'--	'--	'--	'--	-26986	'--	not hispanic or latino	female	'--	'--	white	Alive	'--	1939	'--	'--	26986	'--	'--	'--	'--	MX	N0	Stage IB	T2a	7th	'--	'--	'--	'--	'--	'--	'--	'--	'--	'--	'--	'--	not reported	'--	'--	'--	'--	'--	0	552
1fc81cd4-fa89-4135-8c3c-027ffae82b05	TCGA-44-5644	TCGA-LUAD	51	'--	'--	'--	'--	-18644	'--	not hispanic or latino	female	'--	'--	white	Alive	'--	1959	'--	'--	18644	'--	'--	'--	'--	'--	N0	Stage IB	T2a	7th	'--	'--	'--	'--	'--	'--	'--	'--	'--	'--	'--	'--	not reported	'--	'--	'--	'--	'--	0	863
1fc81cd4-fa89-4135-8c3c-027ffae82b05	TCGA-44-5644	TCGA-LUAD	51	'--	'--	'--	'--	-18644	'--	not hispanic or latino	female	'--	'--	white	Alive	'--	1959	'--	'--	18644	'--	'--	'--	'--	'--	N0	Stage IB	T2a	7th	'--	'--	'--	'--	'--	'--	'--	'--	'--	'--	'--	'--	not reported	'--	'--	'--	'--	'--	0	863
202e5df9-69f2-432c-a59d-cc5aa176e973	TCGA-55-8512	TCGA-LUAD	41	'--	'--	'--	'--	-15266	607	not hispanic or latino	male	'--	'--	white	Dead	'--	1971	'--	'--	15266	'--	'--	'--	'--	M1b	N1	Stage IV	T1a	7th	'--	'--	'--	'--	'--	'--	'--	'--	'--	'--	'--	'--	not reported	'--	'--	'--	'--	'--	0	3
202e5df9-69f2-432c-a59d-cc5aa176e973	TCGA-55-8512	TCGA-LUAD	41	'--	'--	'--	'--	-15266	607	not hispanic or latino	male	'--	'--	white	Dead	'--	1971	'--	'--	15266	'--	'--	'--	'--	M1b	N1	Stage IV	T1a	7th	'--	'--	'--	'--	'--	'--	'--	'--	'--	'--	'--	'--	not reported	'--	'--	'--	'--	'--	0	3
205759a6-6391-491b-9857-0080c3a5871e	TCGA-75-5125	TCGA-LUAD	'--	'--	'--	'--	'--	'--	2027	not reported	male	'--	'--	not reported	Dead	'--	'--	'--	'--	'--	'--	'--	'--	'--	M0	N1	Stage IIB	T2	6th	'--	'--	'--	'--	'--	'--	'--	'--	'--	'--	'--	'--	not reported	'--	'--	'--	'--	'--	'--	'--
205759a6-6391-491b-9857-0080c3a5871e	TCGA-75-5125	TCGA-LUAD	'--	'--	'--	'--	'--	'--	2027	not reported	male	'--	'--	not reported	Dead	'--	'--	'--	'--	'--	'--	'--	'--	'--	M0	N1	Stage IIB	T2	6th	'--	'--	'--	'--	'--	'--	'--	'--	'--	'--	'--	'--	not reported	'--	'--	'--	'--	'--	'--	'--
2079155a-d91d-4246-a038-01934a580f32	TCGA-38-4626	TCGA-LUAD	57	'--	'--	'--	'--	-20903	'--	not hispanic or latino	female	'--	'--	white	Alive	'--	1946	'--	'--	20903	'--	'--	'--	'--	M0	N0	'--	T2b	6th	'--	'--	'--	'--	'--	'--	'--	'--	'--	'--	'--	'--	not reported	'--	'--	'--	'--	'--	0	3674
2079155a-d91d-4246-a038-01934a580f32	TCGA-38-4626	TCGA-LUAD	57	'--	'--	'--	'--	-20903	'--	not hispanic or latino	female	'--	'--	white	Alive	'--	1946	'--	'--	20903	'--	'--	'--	'--	M0	N0	'--	T2b	6th	'--	'--	'--	'--	'--	'--	'--	'--	'--	'--	'--	'--	not reported	'--	'--	'--	'--	'--	0	3674
21fb46f9-4bbb-441c-af19-a687e9138344	TCGA-49-6742	TCGA-LUAD	70	'--	'--	'--	'--	-25839	488	not hispanic or latino	male	'--	'--	white	Dead	'--	1940	'--	'--	25839	'--	'--	'--	'--	M0	N1	Stage IIA	T2a	7th	'--	'--	'--	'--	'--	'--	'--	'--	'--	'--	'--	'--	not reported	'--	'--	'--	'--	'--	0	445
21fb46f9-4bbb-441c-af19-a687e9138344	TCGA-49-6742	TCGA-LUAD	70	'--	'--	'--	'--	-25839	488	not hispanic or latino	male	'--	'--	white	Dead	'--	1940	'--	'--	25839	'--	'--	'--	'--	M0	N1	Stage IIA	T2a	7th	'--	'--	'--	'--	'--	'--	'--	'--	'--	'--	'--	'--	not reported	'--	'--	'--	'--	'--	0	445
22302e92-fdfa-462a-9249-efdaa26ee5ed	TCGA-44-6144	TCGA-LUAD	58	'--	'--	'--	'--	-21283	'--	not hispanic or latino	male	'--	'--	white	Alive	'--	1953	'--	'--	21283	'--	'--	'--	'--	M0	N0	Stage IA	T1a	7th	'--	'--	'--	'--	'--	'--	'--	'--	'--	'--	'--	'--	not reported	'--	'--	'--	'--	'--	0	723
22302e92-fdfa-462a-9249-efdaa26ee5ed	TCGA-44-6144	TCGA-LUAD	58	'--	'--	'--	'--	-21283	'--	not hispanic or latino	male	'--	'--	white	Alive	'--	1953	'--	'--	21283	'--	'--	'--	'--	M0	N0	Stage IA	T1a	7th	'--	'--	'--	'--	'--	'--	'--	'--	'--	'--	'--	'--	not reported	'--	'--	'--	'--	'--	0	723
23069f19-eba5-4ea5-ae7d-1ee4399ce7c1	TCGA-75-6212	TCGA-LUAD	'--	'--	'--	'--	'--	'--	1516	not reported	female	'--	'--	not reported	Dead	'--	'--	'--	'--	'--	'--	'--	'--	'--	M0	N1	Stage IIB	T2	6th	'--	'--	'--	'--	'--	'--	'--	'--	'--	'--	'--	'--	not reported	'--	'--	'--	'--	'--	'--	'--
23069f19-eba5-4ea5-ae7d-1ee4399ce7c1	TCGA-75-6212	TCGA-LUAD	'--	'--	'--	'--	'--	'--	1516	not reported	female	'--	'--	not reported	Dead	'--	'--	'--	'--	'--	'--	'--	'--	'--	M0	N1	Stage IIB	T2	6th	'--	'--	'--	'--	'--	'--	'--	'--	'--	'--	'--	'--	not reported	'--	'--	'--	'--	'--	'--	'--
230dc42d-681c-4e31-9d2e-c724e61829fb	TCGA-44-8119	TCGA-LUAD	73	'--	'--	'--	'--	-27003	'--	not hispanic or latino	male	'--	'--	white	Alive	'--	1939	'--	'--	27003	'--	'--	'--	'--	M0	N0	Stage IIB	T3	7th	'--	'--	'--	'--	'--	'--	'--	'--	'--	'--	'--	'--	not reported	'--	'--	'--	'--	'--	0	285
230dc42d-681c-4e31-9d2e-c724e61829fb	TCGA-44-8119	TCGA-LUAD	73	'--	'--	'--	'--	-27003	'--	not hispanic or latino	male	'--	'--	white	Alive	'--	1939	'--	'--	27003	'--	'--	'--	'--	M0	N0	Stage IIB	T3	7th	'--	'--	'--	'--	'--	'--	'--	'--	'--	'--	'--	'--	not reported	'--	'--	'--	'--	'--	0	285
243c6fd6-5516-46e5-bcef-292d93d7b7d3	TCGA-69-7764	TCGA-LUAD	75	'--	'--	'--	'--	-27693	'--	not hispanic or latino	male	'--	'--	white	Alive	'--	1935	'--	'--	27693	'--	'--	'--	'--	M0	N0	Stage IA	T1b	7th	'--	'--	'--	'--	'--	'--	'--	'--	'--	'--	'--	'--	not reported	'--	'--	'--	'--	'--	0	414
243c6fd6-5516-46e5-bcef-292d93d7b7d3	TCGA-69-7764	TCGA-LUAD	75	'--	'--	'--	'--	-27693	'--	not hispanic or latino	male	'--	'--	white	Alive	'--	1935	'--	'--	27693	'--	'--	'--	'--	M0	N0	Stage IA	T1b	7th	'--	'--	'--	'--	'--	'--	'--	'--	'--	'--	'--	'--	not reported	'--	'--	'--	'--	'--	0	414
2483621a-4db3-41ab-aa33-b9427ea8a0af	TCGA-38-4631	TCGA-LUAD	72	'--	'--	'--	'--	-26538	354	not hispanic or latino	female	'--	'--	white	Dead	'--	1925	1997	'--	26538	'--	'--	'--	'--	M0	N0	Stage IB	T2	'--	'--	'--	'--	'--	'--	'--	'--	'--	'--	'--	'--	'--	not reported	'--	'--	'--	'--	'--	0	'--
2483621a-4db3-41ab-aa33-b9427ea8a0af	TCGA-38-4631	TCGA-LUAD	72	'--	'--	'--	'--	-26538	354	not hispanic or latino	female	'--	'--	white	Dead	'--	1925	1997	'--	26538	'--	'--	'--	'--	M0	N0	Stage IB	T2	'--	'--	'--	'--	'--	'--	'--	'--	'--	'--	'--	'--	'--	not reported	'--	'--	'--	'--	'--	0	'--
258a3a41-211b-4c66-bd3b-ef03014a6967	TCGA-38-A44F	TCGA-LUAD	80	'--	'--	'--	'--	-29534	'--	not hispanic or latino	male	'--	'--	white	Alive	'--	1932	'--	'--	29534	'--	'--	'--	'--	M0	N0	Stage IB	T2a	7th	'--	'--	'--	'--	'--	'--	'--	'--	'--	'--	'--	'--	not reported	'--	'--	'--	'--	'--	0	133
258a3a41-211b-4c66-bd3b-ef03014a6967	TCGA-38-A44F	TCGA-LUAD	80	'--	'--	'--	'--	-29534	'--	not hispanic or latino	male	'--	'--	white	Alive	'--	1932	'--	'--	29534	'--	'--	'--	'--	M0	N0	Stage IB	T2a	7th	'--	'--	'--	'--	'--	'--	'--	'--	'--	'--	'--	'--	not reported	'--	'--	'--	'--	'--	0	133
25d4ea9e-f773-4f11-bac9-64efdad73211	TCGA-83-5908	TCGA-LUAD	59	'--	'--	'--	'--	-21760	'--	not hispanic or latino	female	'--	'--	white	Alive	'--	1950	'--	'--	21760	'--	'--	'--	'--	M0	N0	Stage IA	T1	6th	'--	'--	'--	'--	'--	'--	'--	'--	'--	'--	'--	'--	not reported	'--	'--	'--	'--	'--	0	824
25d4ea9e-f773-4f11-bac9-64efdad73211	TCGA-83-5908	TCGA-LUAD	59	'--	'--	'--	'--	-21760	'--	not hispanic or latino	female	'--	'--	white	Alive	'--	1950	'--	'--	21760	'--	'--	'--	'--	M0	N0	Stage IA	T1	6th	'--	'--	'--	'--	'--	'--	'--	'--	'--	'--	'--	'--	not reported	'--	'--	'--	'--	'--	0	824
26a92e1b-08d8-45cd-af0c-eaf2514808a2	TCGA-L4-A4E6	TCGA-LUAD	67	'--	'--	'--	'--	-24631	'--	not hispanic or latino	male	'--	'--	white	Alive	'--	1945	'--	'--	24631	'--	'--	'--	'--	M0	N0	Stage IA	T1	7th	'--	'--	'--	'--	'--	'--	'--	'--	'--	'--	'--	'--	not reported	'--	'--	'--	'--	'--	0	435
26a92e1b-08d8-45cd-af0c-eaf2514808a2	TCGA-L4-A4E6	TCGA-LUAD	67	'--	'--	'--	'--	-24631	'--	not hispanic or latino	male	'--	'--	white	Alive	'--	1945	'--	'--	24631	'--	'--	'--	'--	M0	N0	Stage IA	T1	7th	'--	'--	'--	'--	'--	'--	'--	'--	'--	'--	'--	'--	not reported	'--	'--	'--	'--	'--	0	435
27fceec1-3298-4cdd-a4e6-8f5cf34604f0	TCGA-44-5643	TCGA-LUAD	53	'--	'--	'--	'--	-19426	'--	not hispanic or latino	male	'--	'--	black or african american	Alive	'--	1957	'--	'--	19426	'--	'--	'--	'--	M0	N2	Stage IIIA	T2b	7th	'--	'--	'--	'--	'--	'--	'--	'--	'--	'--	'--	'--	not reported	'--	'--	'--	'--	'--	0	1013
27fceec1-3298-4cdd-a4e6-8f5cf34604f0	TCGA-44-5643	TCGA-LUAD	53	'--	'--	'--	'--	-19426	'--	not hispanic or latino	male	'--	'--	black or african american	Alive	'--	1957	'--	'--	19426	'--	'--	'--	'--	M0	N2	Stage IIIA	T2b	7th	'--	'--	'--	'--	'--	'--	'--	'--	'--	'--	'--	'--	not reported	'--	'--	'--	'--	'--	0	1013
2923e404-38f2-437a-b57e-23401fbe0273	TCGA-86-8279	TCGA-LUAD	46	'--	'--	'--	'--	-17032	'--	not hispanic or latino	male	'--	'--	white	Alive	'--	1965	'--	'--	17032	'--	'--	'--	'--	M0	N1	Stage IIA	T2a	7th	'--	'--	'--	'--	'--	'--	'--	'--	'--	'--	'--	'--	not reported	'--	'--	'--	'--	'--	0	949
2923e404-38f2-437a-b57e-23401fbe0273	TCGA-86-8279	TCGA-LUAD	46	'--	'--	'--	'--	-17032	'--	not hispanic or latino	male	'--	'--	white	Alive	'--	1965	'--	'--	17032	'--	'--	'--	'--	M0	N1	Stage IIA	T2a	7th	'--	'--	'--	'--	'--	'--	'--	'--	'--	'--	'--	'--	not reported	'--	'--	'--	'--	'--	0	949
294cb595-0907-44c7-bbef-985a27c1e6e2	TCGA-55-7724	TCGA-LUAD	76	'--	'--	'--	'--	-27891	'--	not hispanic or latino	female	'--	'--	white	Alive	'--	1935	'--	'--	27891	'--	'--	'--	'--	MX	N0	Stage IB	T2a	7th	'--	'--	'--	'--	'--	'--	'--	'--	'--	'--	'--	'--	not reported	'--	'--	'--	'--	'--	0	705
294cb595-0907-44c7-bbef-985a27c1e6e2	TCGA-55-7724	TCGA-LUAD	76	'--	'--	'--	'--	-27891	'--	not hispanic or latino	female	'--	'--	white	Alive	'--	1935	'--	'--	27891	'--	'--	'--	'--	MX	N0	Stage IB	T2a	7th	'--	'--	'--	'--	'--	'--	'--	'--	'--	'--	'--	'--	not reported	'--	'--	'--	'--	'--	0	705
294ff941-aea1-4588-9a0e-e9f5393e2bb6	TCGA-73-4662	TCGA-LUAD	65	'--	'--	'--	'--	-23762	'--	not hispanic or latino	female	'--	'--	white	Alive	'--	1942	'--	'--	23762	'--	'--	'--	'--	M0	N0	Stage IA	T1	6th	'--	'--	'--	'--	'--	'--	'--	'--	'--	'--	'--	'--	not reported	'--	'--	'--	'--	'--	0	2515
294ff941-aea1-4588-9a0e-e9f5393e2bb6	TCGA-73-4662	TCGA-LUAD	65	'--	'--	'--	'--	-23762	'--	not hispanic or latino	female	'--	'--	white	Alive	'--	1942	'--	'--	23762	'--	'--	'--	'--	M0	N0	Stage IA	T1	6th	'--	'--	'--	'--	'--	'--	'--	'--	'--	'--	'--	'--	not reported	'--	'--	'--	'--	'--	0	2515
2a394996-809f-459f-a647-d209921ccbd2	TCGA-73-A9RS	TCGA-LUAD	41	'--	'--	'--	'--	-15162	340	not hispanic or latino	male	'--	'--	black or african american	Dead	'--	1972	'--	'--	15162	'--	'--	'--	'--	M0	N0	Stage IIB	T3	7th	'--	'--	'--	'--	'--	'--	'--	'--	'--	'--	'--	'--	not reported	'--	'--	'--	'--	'--	0	305
2a394996-809f-459f-a647-d209921ccbd2	TCGA-73-A9RS	TCGA-LUAD	41	'--	'--	'--	'--	-15162	340	not hispanic or latino	male	'--	'--	black or african american	Dead	'--	1972	'--	'--	15162	'--	'--	'--	'--	M0	N0	Stage IIB	T3	7th	'--	'--	'--	'--	'--	'--	'--	'--	'--	'--	'--	'--	not reported	'--	'--	'--	'--	'--	0	305
2a43e61e-2151-4c5a-b062-74ce9dfd8d4a	TCGA-L9-A5IP	TCGA-LUAD	40	'--	'--	'--	'--	-14681	58	not hispanic or latino	female	'--	'--	black or african american	Dead	'--	1972	2012	'--	14681	'--	'--	'--	'--	M1b	N2	Stage IV	T3	7th	'--	'--	'--	'--	'--	'--	'--	'--	'--	'--	'--	'--	not reported	'--	'--	'--	'--	'--	0	'--
2a43e61e-2151-4c5a-b062-74ce9dfd8d4a	TCGA-L9-A5IP	TCGA-LUAD	40	'--	'--	'--	'--	-14681	58	not hispanic or latino	female	'--	'--	black or african american	Dead	'--	1972	2012	'--	14681	'--	'--	'--	'--	M1b	N2	Stage IV	T3	7th	'--	'--	'--	'--	'--	'--	'--	'--	'--	'--	'--	'--	not reported	'--	'--	'--	'--	'--	0	'--
2b68b51f-bd4c-4bbb-b4e6-2eead53da2a4	TCGA-J2-8194	TCGA-LUAD	69	'--	'--	'--	'--	-25441	'--	not hispanic or latino	female	'--	'--	white	Alive	'--	1942	'--	'--	25441	'--	'--	'--	'--	MX	N0	Stage IIB	T3	7th	'--	'--	'--	'--	'--	'--	'--	'--	'--	'--	'--	'--	not reported	'--	'--	'--	'--	'--	0	724
2b68b51f-bd4c-4bbb-b4e6-2eead53da2a4	TCGA-J2-8194	TCGA-LUAD	69	'--	'--	'--	'--	-25441	'--	not hispanic or latino	female	'--	'--	white	Alive	'--	1942	'--	'--	25441	'--	'--	'--	'--	MX	N0	Stage IIB	T3	7th	'--	'--	'--	'--	'--	'--	'--	'--	'--	'--	'--	'--	not reported	'--	'--	'--	'--	'--	0	724
2c03141e-a0bd-4e8d-91e4-9744d139ccce	TCGA-NJ-A4YI	TCGA-LUAD	87	'--	'--	'--	'--	-31867	4	not reported	female	'--	'--	white	Dead	'--	1922	2009	'--	31867	'--	'--	'--	'--	M0	N2	Stage IIIA	T2	6th	'--	'--	'--	'--	'--	'--	'--	'--	'--	'--	'--	'--	not reported	'--	'--	'--	'--	'--	0	'--
2c03141e-a0bd-4e8d-91e4-9744d139ccce	TCGA-NJ-A4YI	TCGA-LUAD	87	'--	'--	'--	'--	-31867	4	not reported	female	'--	'--	white	Dead	'--	1922	2009	'--	31867	'--	'--	'--	'--	M0	N2	Stage IIIA	T2	6th	'--	'--	'--	'--	'--	'--	'--	'--	'--	'--	'--	'--	not reported	'--	'--	'--	'--	'--	0	'--
2cd8ea73-cb3f-4b17-9b97-fa12eb03b85b	TCGA-55-8299	TCGA-LUAD	61	'--	'--	'--	'--	-22626	469	not hispanic or latino	female	'--	'--	white	Dead	'--	1951	'--	'--	22626	'--	'--	'--	'--	MX	N0	Stage IA	T1b	7th	'--	'--	'--	'--	'--	'--	'--	'--	'--	'--	'--	'--	not reported	'--	'--	'--	'--	'--	0	216
2cd8ea73-cb3f-4b17-9b97-fa12eb03b85b	TCGA-55-8299	TCGA-LUAD	61	'--	'--	'--	'--	-22626	469	not hispanic or latino	female	'--	'--	white	Dead	'--	1951	'--	'--	22626	'--	'--	'--	'--	MX	N0	Stage IA	T1b	7th	'--	'--	'--	'--	'--	'--	'--	'--	'--	'--	'--	'--	not reported	'--	'--	'--	'--	'--	0	216
2db08267-d346-4d42-aac0-b76831903253	TCGA-75-6211	TCGA-LUAD	'--	'--	'--	'--	'--	'--	'--	not reported	female	'--	'--	not reported	Dead	'--	'--	'--	'--	'--	'--	'--	'--	'--	M0	N0	Stage IB	T2	6th	'--	'--	'--	'--	'--	'--	'--	'--	'--	'--	'--	'--	not reported	'--	'--	'--	'--	'--	'--	'--
2db08267-d346-4d42-aac0-b76831903253	TCGA-75-6211	TCGA-LUAD	'--	'--	'--	'--	'--	'--	'--	not reported	female	'--	'--	not reported	Dead	'--	'--	'--	'--	'--	'--	'--	'--	'--	M0	N0	Stage IB	T2	6th	'--	'--	'--	'--	'--	'--	'--	'--	'--	'--	'--	'--	not reported	'--	'--	'--	'--	'--	'--	'--
2de1ba51-eae1-4a54-b7cd-d6d739fdc39d	TCGA-78-7149	TCGA-LUAD	71	'--	'--	'--	'--	-26285	'--	not reported	male	'--	'--	white	Alive	'--	1931	'--	'--	26285	'--	'--	'--	'--	M0	N0	Stage IIIB	T4	6th	'--	'--	'--	'--	'--	'--	'--	'--	'--	'--	'--	'--	not reported	'--	'--	'--	'--	'--	0	3940
2de1ba51-eae1-4a54-b7cd-d6d739fdc39d	TCGA-78-7149	TCGA-LUAD	71	'--	'--	'--	'--	-26285	'--	not reported	male	'--	'--	white	Alive	'--	1931	'--	'--	26285	'--	'--	'--	'--	M0	N0	Stage IIIB	T4	6th	'--	'--	'--	'--	'--	'--	'--	'--	'--	'--	'--	'--	not reported	'--	'--	'--	'--	'--	0	3940
2efc156c-464a-4c2f-a854-39fefe32081c	TCGA-55-6987	TCGA-LUAD	77	'--	'--	'--	'--	-28382	'--	not hispanic or latino	male	'--	'--	white	Alive	'--	1929	'--	'--	28382	'--	'--	'--	'--	M0	N0	Stage IA	T1	6th	'--	'--	'--	'--	'--	'--	'--	'--	'--	'--	'--	'--	not reported	'--	'--	'--	'--	'--	0	2137
2efc156c-464a-4c2f-a854-39fefe32081c	TCGA-55-6987	TCGA-LUAD	77	'--	'--	'--	'--	-28382	'--	not hispanic or latino	male	'--	'--	white	Alive	'--	1929	'--	'--	28382	'--	'--	'--	'--	M0	N0	Stage IA	T1	6th	'--	'--	'--	'--	'--	'--	'--	'--	'--	'--	'--	'--	not reported	'--	'--	'--	'--	'--	0	2137
2f0710f4-827b-45b2-9b7e-c27385b481a7	TCGA-55-6980	TCGA-LUAD	56	'--	'--	'--	'--	'--	'--	not reported	male	'--	'--	white	Alive	'--	1950	'--	'--	'--	'--	'--	'--	'--	M0	N0	Stage IA	T1	6th	'--	'--	'--	'--	'--	'--	'--	'--	'--	'--	'--	'--	not reported	'--	'--	'--	'--	'--	0	2109
2f0710f4-827b-45b2-9b7e-c27385b481a7	TCGA-55-6980	TCGA-LUAD	56	'--	'--	'--	'--	'--	'--	not reported	male	'--	'--	white	Alive	'--	1950	'--	'--	'--	'--	'--	'--	'--	M0	N0	Stage IA	T1	6th	'--	'--	'--	'--	'--	'--	'--	'--	'--	'--	'--	'--	not reported	'--	'--	'--	'--	'--	0	2109
2f09479f-87fc-4c34-8e2c-333e970a3681	TCGA-91-6835	TCGA-LUAD	81	'--	'--	'--	'--	-29887	'--	not hispanic or latino	female	'--	'--	white	Alive	'--	1929	'--	'--	29887	'--	'--	'--	'--	M0	N0	Stage IA	T1	7th	'--	'--	'--	'--	'--	'--	'--	'--	'--	'--	'--	'--	not reported	'--	'--	'--	'--	'--	0	79
2f09479f-87fc-4c34-8e2c-333e970a3681	TCGA-91-6835	TCGA-LUAD	81	'--	'--	'--	'--	-29887	'--	not hispanic or latino	female	'--	'--	white	Alive	'--	1929	'--	'--	29887	'--	'--	'--	'--	M0	N0	Stage IA	T1	7th	'--	'--	'--	'--	'--	'--	'--	'--	'--	'--	'--	'--	not reported	'--	'--	'--	'--	'--	0	79
2f1a4b16-104c-40eb-8114-8245847bb716	TCGA-86-8585	TCGA-LUAD	57	'--	'--	'--	'--	-20918	'--	not hispanic or latino	male	'--	'--	white	Alive	'--	1955	'--	'--	20918	'--	'--	'--	'--	M0	N0	Stage IB	T2a	7th	'--	'--	'--	'--	'--	'--	'--	'--	'--	'--	'--	'--	not reported	'--	'--	'--	'--	'--	0	353
2f1a4b16-104c-40eb-8114-8245847bb716	TCGA-86-8585	TCGA-LUAD	57	'--	'--	'--	'--	-20918	'--	not hispanic or latino	male	'--	'--	white	Alive	'--	1955	'--	'--	20918	'--	'--	'--	'--	M0	N0	Stage IB	T2a	7th	'--	'--	'--	'--	'--	'--	'--	'--	'--	'--	'--	'--	not reported	'--	'--	'--	'--	'--	0	353
2fabeb98-05e3-4f55-97f5-fbc675e25a3d	TCGA-62-8398	TCGA-LUAD	55	'--	'--	'--	'--	-20197	444	not hispanic or latino	male	'--	'--	white	Dead	'--	1952	2008	'--	20197	'--	'--	'--	'--	M0	N2	Stage IIIA	T2	6th	'--	'--	'--	'--	'--	'--	'--	'--	'--	'--	'--	'--	not reported	'--	'--	'--	'--	'--	0	'--
2fabeb98-05e3-4f55-97f5-fbc675e25a3d	TCGA-62-8398	TCGA-LUAD	55	'--	'--	'--	'--	-20197	444	not hispanic or latino	male	'--	'--	white	Dead	'--	1952	2008	'--	20197	'--	'--	'--	'--	M0	N2	Stage IIIA	T2	6th	'--	'--	'--	'--	'--	'--	'--	'--	'--	'--	'--	'--	not reported	'--	'--	'--	'--	'--	0	'--
301ca6e8-7981-4264-b4ae-38f56f7f9225	TCGA-MP-A4T4	TCGA-LUAD	68	'--	'--	'--	'--	-25052	2617	not reported	female	'--	'--	white	Dead	'--	1936	2011	'--	25052	'--	'--	'--	'--	M0	N1	Stage IIB	T2	6th	'--	'--	'--	'--	'--	'--	'--	'--	'--	'--	'--	'--	not reported	'--	'--	'--	'--	'--	0	'--
301ca6e8-7981-4264-b4ae-38f56f7f9225	TCGA-MP-A4T4	TCGA-LUAD	68	'--	'--	'--	'--	-25052	2617	not reported	female	'--	'--	white	Dead	'--	1936	2011	'--	25052	'--	'--	'--	'--	M0	N1	Stage IIB	T2	6th	'--	'--	'--	'--	'--	'--	'--	'--	'--	'--	'--	'--	not reported	'--	'--	'--	'--	'--	0	'--
30f276a8-3a4b-4de8-aea0-7f605d100401	TCGA-93-A4JP	TCGA-LUAD	64	'--	'--	'--	'--	-23620	'--	not hispanic or latino	male	'--	'--	asian	Alive	'--	1948	'--	'--	23620	'--	'--	'--	'--	M1b	NX	Stage IV	TX	7th	'--	'--	'--	'--	'--	'--	'--	'--	'--	'--	'--	'--	not reported	'--	'--	'--	'--	'--	0	578
30f276a8-3a4b-4de8-aea0-7f605d100401	TCGA-93-A4JP	TCGA-LUAD	64	'--	'--	'--	'--	-23620	'--	not hispanic or latino	male	'--	'--	asian	Alive	'--	1948	'--	'--	23620	'--	'--	'--	'--	M1b	NX	Stage IV	TX	7th	'--	'--	'--	'--	'--	'--	'--	'--	'--	'--	'--	'--	not reported	'--	'--	'--	'--	'--	0	578
31458638-e19c-43e5-ab13-9c64b3b3681d	TCGA-S2-AA1A	TCGA-LUAD	68	'--	'--	'--	'--	-24903	'--	not hispanic or latino	female	'--	'--	black or african american	Alive	'--	1945	'--	'--	24903	'--	'--	'--	'--	M0	N0	Stage IA	T1b	7th	'--	'--	'--	'--	'--	'--	'--	'--	'--	'--	'--	'--	not reported	'--	'--	'--	'--	'--	0	513
31458638-e19c-43e5-ab13-9c64b3b3681d	TCGA-S2-AA1A	TCGA-LUAD	68	'--	'--	'--	'--	-24903	'--	not hispanic or latino	female	'--	'--	black or african american	Alive	'--	1945	'--	'--	24903	'--	'--	'--	'--	M0	N0	Stage IA	T1b	7th	'--	'--	'--	'--	'--	'--	'--	'--	'--	'--	'--	'--	not reported	'--	'--	'--	'--	'--	0	513
3199cfe5-3be3-43cd-a36b-5cf2c7a9929f	TCGA-50-5066	TCGA-LUAD	72	'--	'--	'--	'--	-26385	'--	not hispanic or latino	male	'--	'--	black or african american	Alive	'--	1937	'--	'--	26385	'--	'--	'--	'--	M0	N0	Stage IB	T2	6th	'--	'--	'--	'--	'--	'--	'--	'--	'--	'--	'--	'--	not reported	'--	'--	'--	'--	'--	0	1442
3199cfe5-3be3-43cd-a36b-5cf2c7a9929f	TCGA-50-5066	TCGA-LUAD	72	'--	'--	'--	'--	-26385	'--	not hispanic or latino	male	'--	'--	black or african american	Alive	'--	1937	'--	'--	26385	'--	'--	'--	'--	M0	N0	Stage IB	T2	6th	'--	'--	'--	'--	'--	'--	'--	'--	'--	'--	'--	'--	not reported	'--	'--	'--	'--	'--	0	1442
31c96e35-5e2f-429c-b12a-7bc5a497a300	TCGA-05-4398	TCGA-LUAD	47	'--	'--	'--	'--	-17471	'--	not reported	female	'--	'--	not reported	Alive	'--	1959	'--	'--	17471	'--	'--	'--	'--	M0	N3	Stage IIIB	T4	5th	'--	'--	'--	'--	'--	'--	'--	'--	'--	'--	'--	'--	not reported	'--	'--	'--	'--	'--	0	1431
31c96e35-5e2f-429c-b12a-7bc5a497a300	TCGA-05-4398	TCGA-LUAD	47	'--	'--	'--	'--	-17471	'--	not reported	female	'--	'--	not reported	Alive	'--	1959	'--	'--	17471	'--	'--	'--	'--	M0	N3	Stage IIIB	T4	5th	'--	'--	'--	'--	'--	'--	'--	'--	'--	'--	'--	'--	not reported	'--	'--	'--	'--	'--	0	1431
31ff69b5-9e58-44da-8326-bdfc7ee495c4	TCGA-97-A4M6	TCGA-LUAD	45	'--	'--	'--	'--	-16764	'--	not hispanic or latino	female	'--	'--	white	Alive	'--	1967	'--	'--	16764	'--	'--	'--	'--	M0	N0	Stage IA	T1a	7th	'--	'--	'--	'--	'--	'--	'--	'--	'--	'--	'--	'--	not reported	'--	'--	'--	'--	'--	0	568
31ff69b5-9e58-44da-8326-bdfc7ee495c4	TCGA-97-A4M6	TCGA-LUAD	45	'--	'--	'--	'--	-16764	'--	not hispanic or latino	female	'--	'--	white	Alive	'--	1967	'--	'--	16764	'--	'--	'--	'--	M0	N0	Stage IA	T1a	7th	'--	'--	'--	'--	'--	'--	'--	'--	'--	'--	'--	'--	not reported	'--	'--	'--	'--	'--	0	568
32592562-11fa-435a-b40b-2b242bae53aa	TCGA-75-6214	TCGA-LUAD	'--	'--	'--	'--	'--	'--	1115	not reported	female	'--	'--	not reported	Dead	'--	'--	'--	'--	'--	'--	'--	'--	'--	M0	N2	Stage IIIA	T2	6th	'--	'--	'--	'--	'--	'--	'--	'--	'--	'--	'--	'--	not reported	'--	'--	'--	'--	'--	'--	'--
32592562-11fa-435a-b40b-2b242bae53aa	TCGA-75-6214	TCGA-LUAD	'--	'--	'--	'--	'--	'--	1115	not reported	female	'--	'--	not reported	Dead	'--	'--	'--	'--	'--	'--	'--	'--	'--	M0	N2	Stage IIIA	T2	6th	'--	'--	'--	'--	'--	'--	'--	'--	'--	'--	'--	'--	not reported	'--	'--	'--	'--	'--	'--	'--
32a7b827-c3f9-4607-ae63-dae8caa2bc97	TCGA-L4-A4E5	TCGA-LUAD	48	'--	'--	'--	'--	-17680	'--	not hispanic or latino	female	'--	'--	white	Alive	'--	1964	'--	'--	17680	'--	'--	'--	'--	M0	N0	Stage I	T1	7th	'--	'--	'--	'--	'--	'--	'--	'--	'--	'--	'--	'--	not reported	'--	'--	'--	'--	'--	0	578
32a7b827-c3f9-4607-ae63-dae8caa2bc97	TCGA-L4-A4E5	TCGA-LUAD	48	'--	'--	'--	'--	-17680	'--	not hispanic or latino	female	'--	'--	white	Alive	'--	1964	'--	'--	17680	'--	'--	'--	'--	M0	N0	Stage I	T1	7th	'--	'--	'--	'--	'--	'--	'--	'--	'--	'--	'--	'--	not reported	'--	'--	'--	'--	'--	0	578
32d9935a-f5cd-43b3-88bd-09e6e2b9090d	TCGA-55-A48X	TCGA-LUAD	63	'--	'--	'--	'--	-23341	'--	not hispanic or latino	female	'--	'--	white	Alive	'--	1949	'--	'--	23341	'--	'--	'--	'--	M0	N1	Stage IIA	T1b	7th	'--	'--	'--	'--	'--	'--	'--	'--	'--	'--	'--	'--	not reported	'--	'--	'--	'--	'--	0	689
32d9935a-f5cd-43b3-88bd-09e6e2b9090d	TCGA-55-A48X	TCGA-LUAD	63	'--	'--	'--	'--	-23341	'--	not hispanic or latino	female	'--	'--	white	Alive	'--	1949	'--	'--	23341	'--	'--	'--	'--	M0	N1	Stage IIA	T1b	7th	'--	'--	'--	'--	'--	'--	'--	'--	'--	'--	'--	'--	not reported	'--	'--	'--	'--	'--	0	689
33c71ead-4c2a-476d-85ef-885dbbfc2cbd	TCGA-44-6774	TCGA-LUAD	56	'--	'--	'--	'--	-20462	'--	not hispanic or latino	female	'--	'--	white	Alive	'--	1955	'--	'--	20462	'--	'--	'--	'--	M0	N2	Stage IIIA	T1	7th	'--	'--	'--	'--	'--	'--	'--	'--	'--	'--	'--	'--	not reported	'--	'--	'--	'--	'--	0	658
33c71ead-4c2a-476d-85ef-885dbbfc2cbd	TCGA-44-6774	TCGA-LUAD	56	'--	'--	'--	'--	-20462	'--	not hispanic or latino	female	'--	'--	white	Alive	'--	1955	'--	'--	20462	'--	'--	'--	'--	M0	N2	Stage IIIA	T1	7th	'--	'--	'--	'--	'--	'--	'--	'--	'--	'--	'--	'--	not reported	'--	'--	'--	'--	'--	0	658
33e3f736-7990-4f7a-ac35-863247566541	TCGA-05-5423	TCGA-LUAD	65	'--	'--	'--	'--	-23863	'--	not reported	male	'--	'--	not reported	Alive	'--	1941	'--	'--	23863	'--	'--	'--	'--	M0	N1	Stage IIB	T2	6th	'--	'--	'--	'--	'--	'--	'--	'--	'--	'--	'--	'--	not reported	'--	'--	'--	'--	'--	0	151
33e3f736-7990-4f7a-ac35-863247566541	TCGA-05-5423	TCGA-LUAD	65	'--	'--	'--	'--	-23863	'--	not reported	male	'--	'--	not reported	Alive	'--	1941	'--	'--	23863	'--	'--	'--	'--	M0	N1	Stage IIB	T2	6th	'--	'--	'--	'--	'--	'--	'--	'--	'--	'--	'--	'--	not reported	'--	'--	'--	'--	'--	0	151
34040b83-7e8a-4264-a551-b16621843e28	TCGA-05-4244	TCGA-LUAD	70	'--	'--	'--	'--	-25752	'--	not reported	male	'--	'--	not reported	Alive	'--	1939	'--	'--	25752	'--	'--	'--	'--	M1	N2	Stage IV	T2	6th	'--	'--	'--	'--	'--	'--	'--	'--	'--	'--	'--	'--	not reported	'--	'--	'--	'--	'--	0	0
34040b83-7e8a-4264-a551-b16621843e28	TCGA-05-4244	TCGA-LUAD	70	'--	'--	'--	'--	-25752	'--	not reported	male	'--	'--	not reported	Alive	'--	1939	'--	'--	25752	'--	'--	'--	'--	M1	N2	Stage IV	T2	6th	'--	'--	'--	'--	'--	'--	'--	'--	'--	'--	'--	'--	not reported	'--	'--	'--	'--	'--	0	0
3434b91a-c05f-460f-a078-7b1bb6e7085d	TCGA-05-4382	TCGA-LUAD	68	'--	'--	'--	'--	-24868	'--	not reported	male	'--	'--	not reported	Alive	'--	1941	'--	'--	24868	'--	'--	'--	'--	M0	N0	Stage IB	T2	6th	'--	'--	'--	'--	'--	'--	'--	'--	'--	'--	'--	'--	not reported	'--	'--	'--	'--	'--	0	607
3434b91a-c05f-460f-a078-7b1bb6e7085d	TCGA-05-4382	TCGA-LUAD	68	'--	'--	'--	'--	-24868	'--	not reported	male	'--	'--	not reported	Alive	'--	1941	'--	'--	24868	'--	'--	'--	'--	M0	N0	Stage IB	T2	6th	'--	'--	'--	'--	'--	'--	'--	'--	'--	'--	'--	'--	not reported	'--	'--	'--	'--	'--	0	607
345aef28-d49b-491b-a337-b1ac55c37d35	TCGA-97-A4M2	TCGA-LUAD	66	'--	'--	'--	'--	-24313	'--	not hispanic or latino	male	'--	'--	white	Alive	'--	1946	'--	'--	24313	'--	'--	'--	'--	M0	N0	Stage IA	T1a	7th	'--	'--	'--	'--	'--	'--	'--	'--	'--	'--	'--	'--	not reported	'--	'--	'--	'--	'--	0	624
345aef28-d49b-491b-a337-b1ac55c37d35	TCGA-97-A4M2	TCGA-LUAD	66	'--	'--	'--	'--	-24313	'--	not hispanic or latino	male	'--	'--	white	Alive	'--	1946	'--	'--	24313	'--	'--	'--	'--	M0	N0	Stage IA	T1a	7th	'--	'--	'--	'--	'--	'--	'--	'--	'--	'--	'--	'--	not reported	'--	'--	'--	'--	'--	0	624
349e6f38-2c67-4a69-a777-b9173a2a27cf	TCGA-44-6777	TCGA-LUAD	85	'--	'--	'--	'--	-31234	987	not reported	female	'--	'--	white	Dead	'--	1921	2008	'--	31234	'--	'--	'--	'--	MX	NX	Stage IB	T2	6th	'--	'--	'--	'--	'--	'--	'--	'--	'--	'--	'--	'--	not reported	'--	'--	'--	'--	'--	0	'--
349e6f38-2c67-4a69-a777-b9173a2a27cf	TCGA-44-6777	TCGA-LUAD	85	'--	'--	'--	'--	-31234	987	not reported	female	'--	'--	white	Dead	'--	1921	2008	'--	31234	'--	'--	'--	'--	MX	NX	Stage IB	T2	6th	'--	'--	'--	'--	'--	'--	'--	'--	'--	'--	'--	'--	not reported	'--	'--	'--	'--	'--	0	'--
34d8e84e-c3e1-417d-8b9b-8563d9fa0f8e	TCGA-86-8055	TCGA-LUAD	79	'--	'--	'--	'--	-29124	124	not hispanic or latino	male	'--	'--	white	Dead	'--	1932	'--	'--	29124	'--	'--	'--	'--	M0	N1	Stage IIA	T2a	7th	'--	'--	'--	'--	'--	'--	'--	'--	'--	'--	'--	'--	not reported	'--	'--	'--	'--	'--	0	10
34d8e84e-c3e1-417d-8b9b-8563d9fa0f8e	TCGA-86-8055	TCGA-LUAD	79	'--	'--	'--	'--	-29124	124	not hispanic or latino	male	'--	'--	white	Dead	'--	1932	'--	'--	29124	'--	'--	'--	'--	M0	N1	Stage IIA	T2a	7th	'--	'--	'--	'--	'--	'--	'--	'--	'--	'--	'--	'--	not reported	'--	'--	'--	'--	'--	0	10
35cb7841-9b09-465a-90c5-e3b8a9faad49	TCGA-55-6982	TCGA-LUAD	79	'--	'--	'--	'--	'--	995	not reported	female	'--	'--	white	Dead	'--	1925	2006	'--	'--	'--	'--	'--	'--	M0	N1	Stage IIB	T2	6th	'--	'--	'--	'--	'--	'--	'--	'--	'--	'--	'--	'--	not reported	'--	'--	'--	'--	'--	0	'--
35cb7841-9b09-465a-90c5-e3b8a9faad49	TCGA-55-6982	TCGA-LUAD	79	'--	'--	'--	'--	'--	995	not reported	female	'--	'--	white	Dead	'--	1925	2006	'--	'--	'--	'--	'--	'--	M0	N1	Stage IIB	T2	6th	'--	'--	'--	'--	'--	'--	'--	'--	'--	'--	'--	'--	not reported	'--	'--	'--	'--	'--	0	'--
362000e4-cf7c-48fc-93cc-8f5994b442ea	TCGA-55-A4DF	TCGA-LUAD	88	'--	'--	'--	'--	-32432	440	not hispanic or latino	male	'--	'--	white	Dead	'--	1924	'--	'--	32432	'--	'--	'--	'--	MX	N0	Stage IA	T1b	7th	'--	'--	'--	'--	'--	'--	'--	'--	'--	'--	'--	'--	not reported	'--	'--	'--	'--	'--	0	47
362000e4-cf7c-48fc-93cc-8f5994b442ea	TCGA-55-A4DF	TCGA-LUAD	88	'--	'--	'--	'--	-32432	440	not hispanic or latino	male	'--	'--	white	Dead	'--	1924	'--	'--	32432	'--	'--	'--	'--	MX	N0	Stage IA	T1b	7th	'--	'--	'--	'--	'--	'--	'--	'--	'--	'--	'--	'--	not reported	'--	'--	'--	'--	'--	0	47
36470b30-a3b3-4d28-851b-918a7ff88011	TCGA-55-8096	TCGA-LUAD	67	'--	'--	'--	'--	-24684	719	not hispanic or latino	female	'--	'--	white	Dead	'--	1944	'--	'--	24684	'--	'--	'--	'--	MX	N0	Stage IB	T2a	7th	'--	'--	'--	'--	'--	'--	'--	'--	'--	'--	'--	'--	not reported	'--	'--	'--	'--	'--	0	47
36470b30-a3b3-4d28-851b-918a7ff88011	TCGA-55-8096	TCGA-LUAD	67	'--	'--	'--	'--	-24684	719	not hispanic or latino	female	'--	'--	white	Dead	'--	1944	'--	'--	24684	'--	'--	'--	'--	MX	N0	Stage IB	T2a	7th	'--	'--	'--	'--	'--	'--	'--	'--	'--	'--	'--	'--	not reported	'--	'--	'--	'--	'--	0	47
368e23f0-e573-4547-bf5a-14080baf737b	TCGA-50-5930	TCGA-LUAD	47	'--	'--	'--	'--	-17238	282	not hispanic or latino	male	'--	'--	white	Dead	'--	1954	2001	'--	17238	'--	'--	'--	'--	M0	N2	Stage IIIA	T2	5th	'--	'--	'--	'--	'--	'--	'--	'--	'--	'--	'--	'--	not reported	'--	'--	'--	'--	'--	0	'--
368e23f0-e573-4547-bf5a-14080baf737b	TCGA-50-5930	TCGA-LUAD	47	'--	'--	'--	'--	-17238	282	not hispanic or latino	male	'--	'--	white	Dead	'--	1954	2001	'--	17238	'--	'--	'--	'--	M0	N2	Stage IIIA	T2	5th	'--	'--	'--	'--	'--	'--	'--	'--	'--	'--	'--	'--	not reported	'--	'--	'--	'--	'--	0	'--
369f14c4-2191-4962-a309-3e23ddc4e5fc	TCGA-J2-8192	TCGA-LUAD	65	'--	'--	'--	'--	-23892	'--	not hispanic or latino	female	'--	'--	white	Alive	'--	1946	'--	'--	23892	'--	'--	'--	'--	MX	N1	Stage IIA	T2a	7th	'--	'--	'--	'--	'--	'--	'--	'--	'--	'--	'--	'--	not reported	'--	'--	'--	'--	'--	0	739
369f14c4-2191-4962-a309-3e23ddc4e5fc	TCGA-J2-8192	TCGA-LUAD	65	'--	'--	'--	'--	-23892	'--	not hispanic or latino	female	'--	'--	white	Alive	'--	1946	'--	'--	23892	'--	'--	'--	'--	MX	N1	Stage IIA	T2a	7th	'--	'--	'--	'--	'--	'--	'--	'--	'--	'--	'--	'--	not reported	'--	'--	'--	'--	'--	0	739
36ad7fc7-0cc1-4f01-aef1-f89b3cb4feac	TCGA-67-3774	TCGA-LUAD	73	'--	'--	'--	'--	-26704	'--	not hispanic or latino	female	'--	'--	white	Alive	'--	1936	'--	'--	26704	'--	'--	'--	'--	M0	N0	Stage IB	T2	6th	'--	'--	'--	'--	'--	'--	'--	'--	'--	'--	'--	'--	not reported	'--	'--	'--	'--	'--	0	385
36ad7fc7-0cc1-4f01-aef1-f89b3cb4feac	TCGA-67-3774	TCGA-LUAD	73	'--	'--	'--	'--	-26704	'--	not hispanic or latino	female	'--	'--	white	Alive	'--	1936	'--	'--	26704	'--	'--	'--	'--	M0	N0	Stage IB	T2	6th	'--	'--	'--	'--	'--	'--	'--	'--	'--	'--	'--	'--	not reported	'--	'--	'--	'--	'--	0	385
36bf02f8-c1c8-49f9-a417-adf88a205c70	TCGA-05-4426	TCGA-LUAD	71	'--	'--	'--	'--	-26084	'--	not reported	male	'--	'--	not reported	Alive	'--	1937	'--	'--	26084	'--	'--	'--	'--	M0	N0	Stage IB	T2	6th	'--	'--	'--	'--	'--	'--	'--	'--	'--	'--	'--	'--	not reported	'--	'--	'--	'--	'--	0	791
36bf02f8-c1c8-49f9-a417-adf88a205c70	TCGA-05-4426	TCGA-LUAD	71	'--	'--	'--	'--	-26084	'--	not reported	male	'--	'--	not reported	Alive	'--	1937	'--	'--	26084	'--	'--	'--	'--	M0	N0	Stage IB	T2	6th	'--	'--	'--	'--	'--	'--	'--	'--	'--	'--	'--	'--	not reported	'--	'--	'--	'--	'--	0	791
37884d39-64e8-4242-b6bd-4c0a1daa21cd	TCGA-71-8520	TCGA-LUAD	60	'--	'--	'--	'--	-21921	210	not hispanic or latino	female	'--	'--	asian	Dead	'--	1951	'--	'--	21921	'--	'--	'--	'--	M0	N0	Stage IB	T2	7th	'--	'--	'--	'--	'--	'--	'--	'--	'--	'--	'--	'--	not reported	'--	'--	'--	'--	'--	0	3
37884d39-64e8-4242-b6bd-4c0a1daa21cd	TCGA-71-8520	TCGA-LUAD	60	'--	'--	'--	'--	-21921	210	not hispanic or latino	female	'--	'--	asian	Dead	'--	1951	'--	'--	21921	'--	'--	'--	'--	M0	N0	Stage IB	T2	7th	'--	'--	'--	'--	'--	'--	'--	'--	'--	'--	'--	'--	not reported	'--	'--	'--	'--	'--	0	3
37c8d73a-45ae-40fc-ba9a-721b755c1160	TCGA-97-7553	TCGA-LUAD	58	'--	'--	'--	'--	-21518	'--	not hispanic or latino	female	'--	'--	white	Alive	'--	1949	'--	'--	21518	'--	'--	'--	'--	MX	N0	Stage IA	T1	6th	'--	'--	'--	'--	'--	'--	'--	'--	'--	'--	'--	'--	not reported	'--	'--	'--	'--	'--	0	1870
37c8d73a-45ae-40fc-ba9a-721b755c1160	TCGA-97-7553	TCGA-LUAD	58	'--	'--	'--	'--	-21518	'--	not hispanic or latino	female	'--	'--	white	Alive	'--	1949	'--	'--	21518	'--	'--	'--	'--	MX	N0	Stage IA	T1	6th	'--	'--	'--	'--	'--	'--	'--	'--	'--	'--	'--	'--	not reported	'--	'--	'--	'--	'--	0	1870
383d1253-349f-43b3-bebd-9f1d1cf14b3d	TCGA-MP-A4TD	TCGA-LUAD	71	'--	'--	'--	'--	-25983	307	not reported	male	'--	'--	white	Dead	'--	1937	2008	'--	25983	'--	'--	'--	'--	M0	N2	Stage IIIA	T2	6th	'--	'--	'--	'--	'--	'--	'--	'--	'--	'--	'--	'--	not reported	'--	'--	'--	'--	'--	0	'--
383d1253-349f-43b3-bebd-9f1d1cf14b3d	TCGA-MP-A4TD	TCGA-LUAD	71	'--	'--	'--	'--	-25983	307	not reported	male	'--	'--	white	Dead	'--	1937	2008	'--	25983	'--	'--	'--	'--	M0	N2	Stage IIIA	T2	6th	'--	'--	'--	'--	'--	'--	'--	'--	'--	'--	'--	'--	not reported	'--	'--	'--	'--	'--	0	'--
389f78a3-fa0b-406c-9434-aa0298341a8c	TCGA-95-A4VN	TCGA-LUAD	62	'--	'--	'--	'--	-22927	'--	not hispanic or latino	female	'--	'--	white	Alive	'--	1950	'--	'--	22927	'--	'--	'--	'--	M0	N1	Stage IIA	T2a	7th	'--	'--	'--	'--	'--	'--	'--	'--	'--	'--	'--	'--	not reported	'--	'--	'--	'--	'--	0	553
389f78a3-fa0b-406c-9434-aa0298341a8c	TCGA-95-A4VN	TCGA-LUAD	62	'--	'--	'--	'--	-22927	'--	not hispanic or latino	female	'--	'--	white	Alive	'--	1950	'--	'--	22927	'--	'--	'--	'--	M0	N1	Stage IIA	T2a	7th	'--	'--	'--	'--	'--	'--	'--	'--	'--	'--	'--	'--	not reported	'--	'--	'--	'--	'--	0	553
397d3f69-1453-4057-b177-8723eec923d1	TCGA-97-8171	TCGA-LUAD	81	'--	'--	'--	'--	-29627	'--	not hispanic or latino	male	'--	'--	asian	Alive	'--	1930	'--	'--	29627	'--	'--	'--	'--	M1a	N2	Stage IV	T2a	7th	'--	'--	'--	'--	'--	'--	'--	'--	'--	'--	'--	'--	not reported	'--	'--	'--	'--	'--	0	568
397d3f69-1453-4057-b177-8723eec923d1	TCGA-97-8171	TCGA-LUAD	81	'--	'--	'--	'--	-29627	'--	not hispanic or latino	male	'--	'--	asian	Alive	'--	1930	'--	'--	29627	'--	'--	'--	'--	M1a	N2	Stage IV	T2a	7th	'--	'--	'--	'--	'--	'--	'--	'--	'--	'--	'--	'--	not reported	'--	'--	'--	'--	'--	0	568
39ab7174-5707-498d-9959-523680e04198	TCGA-55-A492	TCGA-LUAD	70	'--	'--	'--	'--	-25719	'--	not hispanic or latino	female	'--	'--	white	Alive	'--	1942	'--	'--	25719	'--	'--	'--	'--	MX	N0	Stage IA	T1a	7th	'--	'--	'--	'--	'--	'--	'--	'--	'--	'--	'--	'--	not reported	'--	'--	'--	'--	'--	0	596
39ab7174-5707-498d-9959-523680e04198	TCGA-55-A492	TCGA-LUAD	70	'--	'--	'--	'--	-25719	'--	not hispanic or latino	female	'--	'--	white	Alive	'--	1942	'--	'--	25719	'--	'--	'--	'--	MX	N0	Stage IA	T1a	7th	'--	'--	'--	'--	'--	'--	'--	'--	'--	'--	'--	'--	not reported	'--	'--	'--	'--	'--	0	596
3a23cdb5-2327-45ac-b0b5-d4afe038c757	TCGA-05-4430	TCGA-LUAD	59	'--	'--	'--	'--	-21884	'--	not reported	female	'--	'--	not reported	Alive	'--	1949	'--	'--	21884	'--	'--	'--	'--	M0	N0	Stage IB	T2	6th	'--	'--	'--	'--	'--	'--	'--	'--	'--	'--	'--	'--	not reported	'--	'--	'--	'--	'--	0	761
3a23cdb5-2327-45ac-b0b5-d4afe038c757	TCGA-05-4430	TCGA-LUAD	59	'--	'--	'--	'--	-21884	'--	not reported	female	'--	'--	not reported	Alive	'--	1949	'--	'--	21884	'--	'--	'--	'--	M0	N0	Stage IB	T2	6th	'--	'--	'--	'--	'--	'--	'--	'--	'--	'--	'--	'--	not reported	'--	'--	'--	'--	'--	0	761
3afa5045-a1ee-4a07-8aad-2e252b2f7d7a	TCGA-49-AAR0	TCGA-LUAD	57	'--	'--	'--	'--	-20932	'--	not hispanic or latino	male	'--	'--	black or african american	Alive	'--	1945	'--	'--	20932	'--	'--	'--	'--	MX	N0	Stage IA	T1	5th	'--	'--	'--	'--	'--	'--	'--	'--	'--	'--	'--	'--	not reported	'--	'--	'--	'--	'--	0	4765
3afa5045-a1ee-4a07-8aad-2e252b2f7d7a	TCGA-49-AAR0	TCGA-LUAD	57	'--	'--	'--	'--	-20932	'--	not hispanic or latino	male	'--	'--	black or african american	Alive	'--	1945	'--	'--	20932	'--	'--	'--	'--	MX	N0	Stage IA	T1	5th	'--	'--	'--	'--	'--	'--	'--	'--	'--	'--	'--	'--	not reported	'--	'--	'--	'--	'--	0	4765
3b21b982-dba2-45f4-ad8d-21dc86fcaaa7	TCGA-55-A57B	TCGA-LUAD	80	'--	'--	'--	'--	-29452	'--	not hispanic or latino	female	'--	'--	black or african american	Alive	'--	1932	'--	'--	29452	'--	'--	'--	'--	M0	N0	Stage IA	T1b	7th	'--	'--	'--	'--	'--	'--	'--	'--	'--	'--	'--	'--	not reported	'--	'--	'--	'--	'--	0	546
3b21b982-dba2-45f4-ad8d-21dc86fcaaa7	TCGA-55-A57B	TCGA-LUAD	80	'--	'--	'--	'--	-29452	'--	not hispanic or latino	female	'--	'--	black or african american	Alive	'--	1932	'--	'--	29452	'--	'--	'--	'--	M0	N0	Stage IA	T1b	7th	'--	'--	'--	'--	'--	'--	'--	'--	'--	'--	'--	'--	not reported	'--	'--	'--	'--	'--	0	546
3b89ac82-63f6-41b9-a03d-34b9ffc1550d	TCGA-L9-A443	TCGA-LUAD	63	'--	'--	'--	'--	-23062	193	not hispanic or latino	female	'--	'--	white	Dead	'--	1949	'--	'--	23062	'--	'--	'--	'--	MX	N0	Stage IA	T1a	7th	'--	'--	'--	'--	'--	'--	'--	'--	'--	'--	'--	'--	not reported	'--	'--	'--	'--	'--	0	116
3b89ac82-63f6-41b9-a03d-34b9ffc1550d	TCGA-L9-A443	TCGA-LUAD	63	'--	'--	'--	'--	-23062	193	not hispanic or latino	female	'--	'--	white	Dead	'--	1949	'--	'--	23062	'--	'--	'--	'--	MX	N0	Stage IA	T1a	7th	'--	'--	'--	'--	'--	'--	'--	'--	'--	'--	'--	'--	not reported	'--	'--	'--	'--	'--	0	116
3bc7026f-73f2-418b-bd62-f4768582b790	TCGA-95-7567	TCGA-LUAD	61	'--	'--	'--	'--	-22437	'--	not hispanic or latino	male	'--	'--	white	Alive	'--	1950	'--	'--	22437	'--	'--	'--	'--	M0	N1	Stage IIB	T2b	7th	'--	'--	'--	'--	'--	'--	'--	'--	'--	'--	'--	'--	not reported	'--	'--	'--	'--	'--	0	568
3bc7026f-73f2-418b-bd62-f4768582b790	TCGA-95-7567	TCGA-LUAD	61	'--	'--	'--	'--	-22437	'--	not hispanic or latino	male	'--	'--	white	Alive	'--	1950	'--	'--	22437	'--	'--	'--	'--	M0	N1	Stage IIB	T2b	7th	'--	'--	'--	'--	'--	'--	'--	'--	'--	'--	'--	'--	not reported	'--	'--	'--	'--	'--	0	568
3bd6badb-27ff-4d8d-b206-4d28dc264862	TCGA-44-3396	TCGA-LUAD	74	'--	'--	'--	'--	-27073	'--	not hispanic or latino	female	'--	'--	white	Alive	'--	1935	'--	'--	27073	'--	'--	'--	'--	M0	N2	Stage IIIA	T2	7th	'--	'--	'--	'--	'--	'--	'--	'--	'--	'--	'--	'--	not reported	'--	'--	'--	'--	'--	0	1130
3bd6badb-27ff-4d8d-b206-4d28dc264862	TCGA-44-3396	TCGA-LUAD	74	'--	'--	'--	'--	-27073	'--	not hispanic or latino	female	'--	'--	white	Alive	'--	1935	'--	'--	27073	'--	'--	'--	'--	M0	N2	Stage IIIA	T2	7th	'--	'--	'--	'--	'--	'--	'--	'--	'--	'--	'--	'--	not reported	'--	'--	'--	'--	'--	0	1130
3c4ff061-d214-4d1c-8d2e-3034f207c252	TCGA-44-6775	TCGA-LUAD	72	'--	'--	'--	'--	-26415	'--	hispanic or latino	female	'--	'--	white	Alive	'--	1939	'--	'--	26415	'--	'--	'--	'--	MX	N0	Stage IB	T2a	7th	'--	'--	'--	'--	'--	'--	'--	'--	'--	'--	'--	'--	not reported	'--	'--	'--	'--	'--	0	705
3c4ff061-d214-4d1c-8d2e-3034f207c252	TCGA-44-6775	TCGA-LUAD	72	'--	'--	'--	'--	-26415	'--	hispanic or latino	female	'--	'--	white	Alive	'--	1939	'--	'--	26415	'--	'--	'--	'--	MX	N0	Stage IB	T2a	7th	'--	'--	'--	'--	'--	'--	'--	'--	'--	'--	'--	'--	not reported	'--	'--	'--	'--	'--	0	705
3d2aa654-1b5f-4eb4-a1c2-af31f5760069	TCGA-05-4420	TCGA-LUAD	41	'--	'--	'--	'--	-15159	'--	not reported	male	'--	'--	not reported	Alive	'--	1967	'--	'--	15159	'--	'--	'--	'--	M0	N0	Stage IB	T2	6th	'--	'--	'--	'--	'--	'--	'--	'--	'--	'--	'--	'--	not reported	'--	'--	'--	'--	'--	0	912
3d2aa654-1b5f-4eb4-a1c2-af31f5760069	TCGA-05-4420	TCGA-LUAD	41	'--	'--	'--	'--	-15159	'--	not reported	male	'--	'--	not reported	Alive	'--	1967	'--	'--	15159	'--	'--	'--	'--	M0	N0	Stage IB	T2	6th	'--	'--	'--	'--	'--	'--	'--	'--	'--	'--	'--	'--	not reported	'--	'--	'--	'--	'--	0	912
3daebe75-c6df-478e-8a4c-11186fd5ead9	TCGA-93-A4JO	TCGA-LUAD	70	'--	'--	'--	'--	-25898	33	not hispanic or latino	male	'--	'--	white	Dead	'--	1942	2012	'--	25898	'--	'--	'--	'--	MX	N0	Stage IA	T1a	7th	'--	'--	'--	'--	'--	'--	'--	'--	'--	'--	'--	'--	not reported	'--	'--	'--	'--	'--	0	'--
3daebe75-c6df-478e-8a4c-11186fd5ead9	TCGA-93-A4JO	TCGA-LUAD	70	'--	'--	'--	'--	-25898	33	not hispanic or latino	male	'--	'--	white	Dead	'--	1942	2012	'--	25898	'--	'--	'--	'--	MX	N0	Stage IA	T1a	7th	'--	'--	'--	'--	'--	'--	'--	'--	'--	'--	'--	'--	not reported	'--	'--	'--	'--	'--	0	'--
3e1df30f-744a-41e9-a169-7dbbff66622e	TCGA-69-7974	TCGA-LUAD	54	'--	'--	'--	'--	-20021	'--	not hispanic or latino	female	'--	'--	white	Alive	'--	1957	'--	'--	20021	'--	'--	'--	'--	MX	N2	Stage IIIA	T2a	7th	'--	'--	'--	'--	'--	'--	'--	'--	'--	'--	'--	'--	not reported	'--	'--	'--	'--	'--	0	184
3e1df30f-744a-41e9-a169-7dbbff66622e	TCGA-69-7974	TCGA-LUAD	54	'--	'--	'--	'--	-20021	'--	not hispanic or latino	female	'--	'--	white	Alive	'--	1957	'--	'--	20021	'--	'--	'--	'--	MX	N2	Stage IIIA	T2a	7th	'--	'--	'--	'--	'--	'--	'--	'--	'--	'--	'--	'--	not reported	'--	'--	'--	'--	'--	0	184
3e34c7d9-90fa-41e2-ba6b-4bbc332adc4e	TCGA-55-A4DG	TCGA-LUAD	71	'--	'--	'--	'--	-26044	'--	not hispanic or latino	male	'--	'--	white	Alive	'--	1941	'--	'--	26044	'--	'--	'--	'--	MX	N0	Stage IA	T1b	7th	'--	'--	'--	'--	'--	'--	'--	'--	'--	'--	'--	'--	not reported	'--	'--	'--	'--	'--	0	608
3e34c7d9-90fa-41e2-ba6b-4bbc332adc4e	TCGA-55-A4DG	TCGA-LUAD	71	'--	'--	'--	'--	-26044	'--	not hispanic or latino	male	'--	'--	white	Alive	'--	1941	'--	'--	26044	'--	'--	'--	'--	MX	N0	Stage IA	T1b	7th	'--	'--	'--	'--	'--	'--	'--	'--	'--	'--	'--	'--	not reported	'--	'--	'--	'--	'--	0	608
3e635902-5310-4406-8b4d-a238ce382639	TCGA-67-4679	TCGA-LUAD	69	'--	'--	'--	'--	-25202	'--	not hispanic or latino	male	'--	'--	white	Alive	'--	1940	'--	'--	25202	'--	'--	'--	'--	M0	N0	'--	T3	'--	'--	'--	'--	'--	'--	'--	'--	'--	'--	'--	'--	'--	not reported	'--	'--	'--	'--	'--	0	448
3e635902-5310-4406-8b4d-a238ce382639	TCGA-67-4679	TCGA-LUAD	69	'--	'--	'--	'--	-25202	'--	not hispanic or latino	male	'--	'--	white	Alive	'--	1940	'--	'--	25202	'--	'--	'--	'--	M0	N0	'--	T3	'--	'--	'--	'--	'--	'--	'--	'--	'--	'--	'--	'--	'--	not reported	'--	'--	'--	'--	'--	0	448
3ed05070-6633-4de5-9f72-090f93aa2e4d	TCGA-55-8506	TCGA-LUAD	62	'--	'--	'--	'--	-22850	'--	not hispanic or latino	female	'--	'--	white	Alive	'--	1950	'--	'--	22850	'--	'--	'--	'--	MX	N0	Stage IIB	T3	7th	'--	'--	'--	'--	'--	'--	'--	'--	'--	'--	'--	'--	not reported	'--	'--	'--	'--	'--	0	11
3ed05070-6633-4de5-9f72-090f93aa2e4d	TCGA-55-8506	TCGA-LUAD	62	'--	'--	'--	'--	-22850	'--	not hispanic or latino	female	'--	'--	white	Alive	'--	1950	'--	'--	22850	'--	'--	'--	'--	MX	N0	Stage IIB	T3	7th	'--	'--	'--	'--	'--	'--	'--	'--	'--	'--	'--	'--	not reported	'--	'--	'--	'--	'--	0	11
3fe8f8e4-5396-4362-82f5-366e2fb69db2	TCGA-05-5428	TCGA-LUAD	57	'--	'--	'--	'--	-21061	'--	not reported	male	'--	'--	not reported	Alive	'--	1953	'--	'--	21061	'--	'--	'--	'--	M0	N1	Stage IIA	T1b	7th	'--	'--	'--	'--	'--	'--	'--	'--	'--	'--	'--	'--	not reported	'--	'--	'--	'--	'--	0	670
3fe8f8e4-5396-4362-82f5-366e2fb69db2	TCGA-05-5428	TCGA-LUAD	57	'--	'--	'--	'--	-21061	'--	not reported	male	'--	'--	not reported	Alive	'--	1953	'--	'--	21061	'--	'--	'--	'--	M0	N1	Stage IIA	T1b	7th	'--	'--	'--	'--	'--	'--	'--	'--	'--	'--	'--	'--	not reported	'--	'--	'--	'--	'--	0	670
4036c6fc-c82e-47bb-a384-6f299dc30b52	TCGA-44-7672	TCGA-LUAD	52	'--	'--	'--	'--	-19200	'--	not hispanic or latino	female	'--	'--	white	Alive	'--	1958	'--	'--	19200	'--	'--	'--	'--	M0	N0	Stage IA	T1b	7th	'--	'--	'--	'--	'--	'--	'--	'--	'--	'--	'--	'--	not reported	'--	'--	'--	'--	'--	0	719
4036c6fc-c82e-47bb-a384-6f299dc30b52	TCGA-44-7672	TCGA-LUAD	52	'--	'--	'--	'--	-19200	'--	not hispanic or latino	female	'--	'--	white	Alive	'--	1958	'--	'--	19200	'--	'--	'--	'--	M0	N0	Stage IA	T1b	7th	'--	'--	'--	'--	'--	'--	'--	'--	'--	'--	'--	'--	not reported	'--	'--	'--	'--	'--	0	719
41c4c704-825e-49f5-9d54-dbd7d30725e0	TCGA-64-5781	TCGA-LUAD	55	'--	'--	'--	'--	-20219	'--	not hispanic or latino	female	'--	'--	white	Alive	'--	1952	'--	'--	20219	'--	'--	'--	'--	M0	N0	Stage IB	T2	6th	'--	'--	'--	'--	'--	'--	'--	'--	'--	'--	'--	'--	not reported	'--	'--	'--	'--	'--	0	1559
41c4c704-825e-49f5-9d54-dbd7d30725e0	TCGA-64-5781	TCGA-LUAD	55	'--	'--	'--	'--	-20219	'--	not hispanic or latino	female	'--	'--	white	Alive	'--	1952	'--	'--	20219	'--	'--	'--	'--	M0	N0	Stage IB	T2	6th	'--	'--	'--	'--	'--	'--	'--	'--	'--	'--	'--	'--	not reported	'--	'--	'--	'--	'--	0	1559
42259aa6-c9f5-4309-a956-dbf930312f44	TCGA-NJ-A4YP	TCGA-LUAD	52	'--	'--	'--	'--	-19106	'--	not hispanic or latino	male	'--	'--	white	Alive	'--	1959	'--	'--	19106	'--	'--	'--	'--	M0	N0	Stage IB	T2a	7th	'--	'--	'--	'--	'--	'--	'--	'--	'--	'--	'--	'--	not reported	'--	'--	'--	'--	'--	0	50
42259aa6-c9f5-4309-a956-dbf930312f44	TCGA-NJ-A4YP	TCGA-LUAD	52	'--	'--	'--	'--	-19106	'--	not hispanic or latino	male	'--	'--	white	Alive	'--	1959	'--	'--	19106	'--	'--	'--	'--	M0	N0	Stage IB	T2a	7th	'--	'--	'--	'--	'--	'--	'--	'--	'--	'--	'--	'--	not reported	'--	'--	'--	'--	'--	0	50
42432463-8e92-4f25-b72a-f03953527aa5	TCGA-O1-A52J	TCGA-LUAD	74	'--	'--	'--	'--	-27223	1798	not hispanic or latino	female	'--	'--	white	Dead	'--	1933	2011	'--	27223	'--	'--	'--	'--	MX	N0	Stage IA	T1	6th	'--	'--	'--	'--	'--	'--	'--	'--	'--	'--	'--	'--	not reported	'--	'--	'--	'--	'--	0	'--
42432463-8e92-4f25-b72a-f03953527aa5	TCGA-O1-A52J	TCGA-LUAD	74	'--	'--	'--	'--	-27223	1798	not hispanic or latino	female	'--	'--	white	Dead	'--	1933	2011	'--	27223	'--	'--	'--	'--	MX	N0	Stage IA	T1	6th	'--	'--	'--	'--	'--	'--	'--	'--	'--	'--	'--	'--	not reported	'--	'--	'--	'--	'--	0	'--
42ca54fc-c1ae-41cd-bca1-7fe9810db460	TCGA-44-2656	TCGA-LUAD	59	'--	'--	'--	'--	-21766	'--	not hispanic or latino	male	'--	'--	white	Alive	'--	1950	'--	'--	21766	'--	'--	'--	'--	M0	N0	Stage IB	T2	6th	'--	'--	'--	'--	'--	'--	'--	'--	'--	'--	'--	'--	not reported	'--	'--	'--	'--	'--	0	1429
42ca54fc-c1ae-41cd-bca1-7fe9810db460	TCGA-44-2656	TCGA-LUAD	59	'--	'--	'--	'--	-21766	'--	not hispanic or latino	male	'--	'--	white	Alive	'--	1950	'--	'--	21766	'--	'--	'--	'--	M0	N0	Stage IB	T2	6th	'--	'--	'--	'--	'--	'--	'--	'--	'--	'--	'--	'--	not reported	'--	'--	'--	'--	'--	0	1429
42d208bd-cd77-4bfb-ad53-9fc072a87393	TCGA-53-7813	TCGA-LUAD	51	'--	'--	'--	'--	-18875	'--	not hispanic or latino	female	'--	'--	white	Alive	'--	1957	'--	'--	18875	'--	'--	'--	'--	M0	N0	Stage IIIB	T4	6th	'--	'--	'--	'--	'--	'--	'--	'--	'--	'--	'--	'--	not reported	'--	'--	'--	'--	'--	0	424
42d208bd-cd77-4bfb-ad53-9fc072a87393	TCGA-53-7813	TCGA-LUAD	51	'--	'--	'--	'--	-18875	'--	not hispanic or latino	female	'--	'--	white	Alive	'--	1957	'--	'--	18875	'--	'--	'--	'--	M0	N0	Stage IIIB	T4	6th	'--	'--	'--	'--	'--	'--	'--	'--	'--	'--	'--	'--	not reported	'--	'--	'--	'--	'--	0	424
433a32d0-93d1-4897-8e36-beb1ec1d998e	TCGA-62-8402	TCGA-LUAD	73	'--	'--	'--	'--	-26934	1498	not hispanic or latino	female	'--	'--	white	Dead	'--	1935	'--	'--	26934	'--	'--	'--	'--	M0	N2	Stage IIIA	T2	6th	'--	'--	'--	'--	'--	'--	'--	'--	'--	'--	'--	'--	not reported	'--	'--	'--	'--	'--	0	1445
433a32d0-93d1-4897-8e36-beb1ec1d998e	TCGA-62-8402	TCGA-LUAD	73	'--	'--	'--	'--	-26934	1498	not hispanic or latino	female	'--	'--	white	Dead	'--	1935	'--	'--	26934	'--	'--	'--	'--	M0	N2	Stage IIIA	T2	6th	'--	'--	'--	'--	'--	'--	'--	'--	'--	'--	'--	'--	not reported	'--	'--	'--	'--	'--	0	1445
44218b35-219c-4ad9-a01e-fde14067c4c0	TCGA-78-7633	TCGA-LUAD	67	'--	'--	'--	'--	-24713	1528	not reported	male	'--	'--	white	Dead	'--	1942	'--	'--	24713	'--	'--	'--	'--	M0	N0	Stage IB	T2	6th	'--	'--	'--	'--	'--	'--	'--	'--	'--	'--	'--	'--	not reported	'--	'--	'--	'--	'--	0	994
44218b35-219c-4ad9-a01e-fde14067c4c0	TCGA-78-7633	TCGA-LUAD	67	'--	'--	'--	'--	-24713	1528	not reported	male	'--	'--	white	Dead	'--	1942	'--	'--	24713	'--	'--	'--	'--	M0	N0	Stage IB	T2	6th	'--	'--	'--	'--	'--	'--	'--	'--	'--	'--	'--	'--	not reported	'--	'--	'--	'--	'--	0	994
44adf4cb-2829-4153-80fd-a8b7ee0e654a	TCGA-35-4122	TCGA-LUAD	69	'--	'--	'--	'--	-25491	'--	not hispanic or latino	male	'--	'--	white	Alive	'--	1941	'--	'--	25491	'--	'--	'--	'--	M0	N0	Stage IA	T1	7th	'--	'--	'--	'--	'--	'--	'--	'--	'--	'--	'--	'--	not reported	'--	'--	'--	'--	'--	0	225
44adf4cb-2829-4153-80fd-a8b7ee0e654a	TCGA-35-4122	TCGA-LUAD	69	'--	'--	'--	'--	-25491	'--	not hispanic or latino	male	'--	'--	white	Alive	'--	1941	'--	'--	25491	'--	'--	'--	'--	M0	N0	Stage IA	T1	7th	'--	'--	'--	'--	'--	'--	'--	'--	'--	'--	'--	'--	not reported	'--	'--	'--	'--	'--	0	225
44d8c859-4b7a-4e9d-bffc-0de0e6afdcc4	TCGA-69-8253	TCGA-LUAD	59	'--	'--	'--	'--	-21771	'--	not hispanic or latino	female	'--	'--	black or african american	Alive	'--	1953	'--	'--	21771	'--	'--	'--	'--	MX	N1	Stage IIA	T1a	7th	'--	'--	'--	'--	'--	'--	'--	'--	'--	'--	'--	'--	not reported	'--	'--	'--	'--	'--	0	426
44d8c859-4b7a-4e9d-bffc-0de0e6afdcc4	TCGA-69-8253	TCGA-LUAD	59	'--	'--	'--	'--	-21771	'--	not hispanic or latino	female	'--	'--	black or african american	Alive	'--	1953	'--	'--	21771	'--	'--	'--	'--	MX	N1	Stage IIA	T1a	7th	'--	'--	'--	'--	'--	'--	'--	'--	'--	'--	'--	'--	not reported	'--	'--	'--	'--	'--	0	426
44dec838-b653-42a7-a58b-a1fd232cd68c	TCGA-05-4422	TCGA-LUAD	68	'--	'--	'--	'--	-24837	'--	not reported	male	'--	'--	not reported	Alive	'--	1940	'--	'--	24837	'--	'--	'--	'--	M0	N0	Stage IB	T2	6th	'--	'--	'--	'--	'--	'--	'--	'--	'--	'--	'--	'--	not reported	'--	'--	'--	'--	'--	0	365
44dec838-b653-42a7-a58b-a1fd232cd68c	TCGA-05-4422	TCGA-LUAD	68	'--	'--	'--	'--	-24837	'--	not reported	male	'--	'--	not reported	Alive	'--	1940	'--	'--	24837	'--	'--	'--	'--	M0	N0	Stage IB	T2	6th	'--	'--	'--	'--	'--	'--	'--	'--	'--	'--	'--	'--	not reported	'--	'--	'--	'--	'--	0	365
46592b7b-6968-42a6-83af-0917c9f4a9a5	TCGA-78-7535	TCGA-LUAD	45	'--	'--	'--	'--	-16571	949	not reported	male	'--	'--	white	Dead	'--	1955	2002	'--	16571	'--	'--	'--	'--	M0	N0	Stage IB	T2	6th	'--	'--	'--	'--	'--	'--	'--	'--	'--	'--	'--	'--	not reported	'--	'--	'--	'--	'--	0	'--
46592b7b-6968-42a6-83af-0917c9f4a9a5	TCGA-78-7535	TCGA-LUAD	45	'--	'--	'--	'--	-16571	949	not reported	male	'--	'--	white	Dead	'--	1955	2002	'--	16571	'--	'--	'--	'--	M0	N0	Stage IB	T2	6th	'--	'--	'--	'--	'--	'--	'--	'--	'--	'--	'--	'--	not reported	'--	'--	'--	'--	'--	0	'--
467d96d7-4a42-4116-8c32-0e4b34f96d8a	TCGA-86-8358	TCGA-LUAD	44	'--	'--	'--	'--	-16409	'--	not hispanic or latino	male	'--	'--	white	Alive	'--	1968	'--	'--	16409	'--	'--	'--	'--	M0	N0	Stage IB	T2a	7th	'--	'--	'--	'--	'--	'--	'--	'--	'--	'--	'--	'--	not reported	'--	'--	'--	'--	'--	0	653
467d96d7-4a42-4116-8c32-0e4b34f96d8a	TCGA-86-8358	TCGA-LUAD	44	'--	'--	'--	'--	-16409	'--	not hispanic or latino	male	'--	'--	white	Alive	'--	1968	'--	'--	16409	'--	'--	'--	'--	M0	N0	Stage IB	T2a	7th	'--	'--	'--	'--	'--	'--	'--	'--	'--	'--	'--	'--	not reported	'--	'--	'--	'--	'--	0	653
47062ad2-ba82-45c8-a871-bdea84f0c405	TCGA-MP-A4T7	TCGA-LUAD	75	'--	'--	'--	'--	-27603	167	not reported	female	'--	'--	not reported	Dead	'--	1930	2005	'--	27603	'--	'--	'--	'--	M1	N0	Stage IV	T2	6th	'--	'--	'--	'--	'--	'--	'--	'--	'--	'--	'--	'--	not reported	'--	'--	'--	'--	'--	0	'--
47062ad2-ba82-45c8-a871-bdea84f0c405	TCGA-MP-A4T7	TCGA-LUAD	75	'--	'--	'--	'--	-27603	167	not reported	female	'--	'--	not reported	Dead	'--	1930	2005	'--	27603	'--	'--	'--	'--	M1	N0	Stage IV	T2	6th	'--	'--	'--	'--	'--	'--	'--	'--	'--	'--	'--	'--	not reported	'--	'--	'--	'--	'--	0	'--
472337c2-a2fc-403a-8c17-69511193128b	TCGA-86-8056	TCGA-LUAD	63	'--	'--	'--	'--	-23369	'--	not hispanic or latino	female	'--	'--	white	Alive	'--	1948	'--	'--	23369	'--	'--	'--	'--	M0	N0	Stage IIIA	T4	7th	'--	'--	'--	'--	'--	'--	'--	'--	'--	'--	'--	'--	not reported	'--	'--	'--	'--	'--	0	139
472337c2-a2fc-403a-8c17-69511193128b	TCGA-86-8056	TCGA-LUAD	63	'--	'--	'--	'--	-23369	'--	not hispanic or latino	female	'--	'--	white	Alive	'--	1948	'--	'--	23369	'--	'--	'--	'--	M0	N0	Stage IIIA	T4	7th	'--	'--	'--	'--	'--	'--	'--	'--	'--	'--	'--	'--	not reported	'--	'--	'--	'--	'--	0	139
474b86d9-d897-467d-85d4-51dfa26ea107	TCGA-55-6642	TCGA-LUAD	63	'--	'--	'--	'--	-23107	'--	not reported	male	'--	'--	white	Alive	'--	1943	'--	'--	23107	'--	'--	'--	'--	MX	N0	Stage IB	T2	6th	'--	'--	'--	'--	'--	'--	'--	'--	'--	'--	'--	'--	not reported	'--	'--	'--	'--	'--	0	2449
474b86d9-d897-467d-85d4-51dfa26ea107	TCGA-55-6642	TCGA-LUAD	63	'--	'--	'--	'--	-23107	'--	not reported	male	'--	'--	white	Alive	'--	1943	'--	'--	23107	'--	'--	'--	'--	MX	N0	Stage IB	T2	6th	'--	'--	'--	'--	'--	'--	'--	'--	'--	'--	'--	'--	not reported	'--	'--	'--	'--	'--	0	2449
47b749e6-e060-4aa1-8f29-976e489ba789	TCGA-49-AAR9	TCGA-LUAD	61	'--	'--	'--	'--	-22510	260	not hispanic or latino	male	'--	'--	black or african american	Dead	'--	1938	1999	'--	22510	'--	'--	'--	'--	MX	N0	Stage IIB	T3	5th	'--	'--	'--	'--	'--	'--	'--	'--	'--	'--	'--	'--	not reported	'--	'--	'--	'--	'--	0	'--
47b749e6-e060-4aa1-8f29-976e489ba789	TCGA-49-AAR9	TCGA-LUAD	61	'--	'--	'--	'--	-22510	260	not hispanic or latino	male	'--	'--	black or african american	Dead	'--	1938	1999	'--	22510	'--	'--	'--	'--	MX	N0	Stage IIB	T3	5th	'--	'--	'--	'--	'--	'--	'--	'--	'--	'--	'--	'--	not reported	'--	'--	'--	'--	'--	0	'--
482eb2a7-6fed-4e4c-b1b6-14d6d869f855	TCGA-86-8074	TCGA-LUAD	62	'--	'--	'--	'--	-22862	'--	not hispanic or latino	female	'--	'--	white	Alive	'--	1949	'--	'--	22862	'--	'--	'--	'--	M0	N1	Stage IIA	T1b	7th	'--	'--	'--	'--	'--	'--	'--	'--	'--	'--	'--	'--	not reported	'--	'--	'--	'--	'--	0	24
482eb2a7-6fed-4e4c-b1b6-14d6d869f855	TCGA-86-8074	TCGA-LUAD	62	'--	'--	'--	'--	-22862	'--	not hispanic or latino	female	'--	'--	white	Alive	'--	1949	'--	'--	22862	'--	'--	'--	'--	M0	N1	Stage IIA	T1b	7th	'--	'--	'--	'--	'--	'--	'--	'--	'--	'--	'--	'--	not reported	'--	'--	'--	'--	'--	0	24
488646a1-0bdb-45f8-8c30-bef006924511	TCGA-75-7027	TCGA-LUAD	'--	'--	'--	'--	'--	'--	'--	not reported	male	'--	'--	not reported	Alive	'--	'--	'--	'--	'--	'--	'--	'--	'--	M0	N0	Stage IB	T2	6th	'--	'--	'--	'--	'--	'--	'--	'--	'--	'--	'--	'--	not reported	'--	'--	'--	'--	'--	'--	3059
488646a1-0bdb-45f8-8c30-bef006924511	TCGA-75-7027	TCGA-LUAD	'--	'--	'--	'--	'--	'--	'--	not reported	male	'--	'--	not reported	Alive	'--	'--	'--	'--	'--	'--	'--	'--	'--	M0	N0	Stage IB	T2	6th	'--	'--	'--	'--	'--	'--	'--	'--	'--	'--	'--	'--	not reported	'--	'--	'--	'--	'--	'--	3059
497cc506-03fe-4ffa-860b-5a12adb1bc7d	TCGA-50-8460	TCGA-LUAD	74	'--	'--	'--	'--	-27270	'--	not hispanic or latino	male	'--	'--	white	Alive	'--	1938	'--	'--	27270	'--	'--	'--	'--	M0	N0	Stage IA	T1a	7th	'--	'--	'--	'--	'--	'--	'--	'--	'--	'--	'--	'--	not reported	'--	'--	'--	'--	'--	0	829
497cc506-03fe-4ffa-860b-5a12adb1bc7d	TCGA-50-8460	TCGA-LUAD	74	'--	'--	'--	'--	-27270	'--	not hispanic or latino	male	'--	'--	white	Alive	'--	1938	'--	'--	27270	'--	'--	'--	'--	M0	N0	Stage IA	T1a	7th	'--	'--	'--	'--	'--	'--	'--	'--	'--	'--	'--	'--	not reported	'--	'--	'--	'--	'--	0	829
4a1d30e8-e93a-41ed-8e54-08eaff6556a7	TCGA-L9-A444	TCGA-LUAD	60	'--	'--	'--	'--	-22202	'--	not hispanic or latino	female	'--	'--	white	Alive	'--	1952	'--	'--	22202	'--	'--	'--	'--	MX	N0	Stage IA	T1a	7th	'--	'--	'--	'--	'--	'--	'--	'--	'--	'--	'--	'--	not reported	'--	'--	'--	'--	'--	0	307
4a1d30e8-e93a-41ed-8e54-08eaff6556a7	TCGA-L9-A444	TCGA-LUAD	60	'--	'--	'--	'--	-22202	'--	not hispanic or latino	female	'--	'--	white	Alive	'--	1952	'--	'--	22202	'--	'--	'--	'--	MX	N0	Stage IA	T1a	7th	'--	'--	'--	'--	'--	'--	'--	'--	'--	'--	'--	'--	not reported	'--	'--	'--	'--	'--	0	307
4ad63dac-76a7-4527-abce-d7a0184e8739	TCGA-91-8497	TCGA-LUAD	75	'--	'--	'--	'--	-27632	434	not hispanic or latino	female	'--	'--	white	Dead	'--	1937	'--	'--	27632	'--	'--	'--	'--	MX	N0	Stage IA	T1a	7th	'--	'--	'--	'--	'--	'--	'--	'--	'--	'--	'--	'--	not reported	'--	'--	'--	'--	'--	0	174
4ad63dac-76a7-4527-abce-d7a0184e8739	TCGA-91-8497	TCGA-LUAD	75	'--	'--	'--	'--	-27632	434	not hispanic or latino	female	'--	'--	white	Dead	'--	1937	'--	'--	27632	'--	'--	'--	'--	MX	N0	Stage IA	T1a	7th	'--	'--	'--	'--	'--	'--	'--	'--	'--	'--	'--	'--	not reported	'--	'--	'--	'--	'--	0	174
4addf05f-3668-4b3f-a17f-c0227329ca52	TCGA-05-4249	TCGA-LUAD	67	'--	'--	'--	'--	-24532	'--	not reported	male	'--	'--	not reported	Alive	'--	1940	'--	'--	24532	'--	'--	'--	'--	M0	N0	Stage IB	T2	6th	'--	'--	'--	'--	'--	'--	'--	'--	'--	'--	'--	'--	not reported	'--	'--	'--	'--	'--	0	1523
4addf05f-3668-4b3f-a17f-c0227329ca52	TCGA-05-4249	TCGA-LUAD	67	'--	'--	'--	'--	-24532	'--	not reported	male	'--	'--	not reported	Alive	'--	1940	'--	'--	24532	'--	'--	'--	'--	M0	N0	Stage IB	T2	6th	'--	'--	'--	'--	'--	'--	'--	'--	'--	'--	'--	'--	not reported	'--	'--	'--	'--	'--	0	1523
4b22ad71-c585-4077-ad3c-c6e026d0c7fa	TCGA-44-7669	TCGA-LUAD	59	'--	'--	'--	'--	-21893	574	not hispanic or latino	male	'--	'--	black or african american	Dead	'--	1951	2011	'--	21893	'--	'--	'--	'--	MX	N1	Stage IIA	T1b	7th	'--	'--	'--	'--	'--	'--	'--	'--	'--	'--	'--	'--	not reported	'--	'--	'--	'--	'--	0	'--
4b22ad71-c585-4077-ad3c-c6e026d0c7fa	TCGA-44-7669	TCGA-LUAD	59	'--	'--	'--	'--	-21893	574	not hispanic or latino	male	'--	'--	black or african american	Dead	'--	1951	2011	'--	21893	'--	'--	'--	'--	MX	N1	Stage IIA	T1b	7th	'--	'--	'--	'--	'--	'--	'--	'--	'--	'--	'--	'--	not reported	'--	'--	'--	'--	'--	0	'--
4b7cd595-e7f9-45a8-b736-a8c7c42d9539	TCGA-71-6725	TCGA-LUAD	48	'--	'--	'--	'--	-17793	'--	not hispanic or latino	female	'--	'--	asian	Alive	'--	1963	'--	'--	17793	'--	'--	'--	'--	M0	N0	Stage IB	T2	6th	'--	'--	'--	'--	'--	'--	'--	'--	'--	'--	'--	'--	not reported	'--	'--	'--	'--	'--	0	256
4b7cd595-e7f9-45a8-b736-a8c7c42d9539	TCGA-71-6725	TCGA-LUAD	48	'--	'--	'--	'--	-17793	'--	not hispanic or latino	female	'--	'--	asian	Alive	'--	1963	'--	'--	17793	'--	'--	'--	'--	M0	N0	Stage IB	T2	6th	'--	'--	'--	'--	'--	'--	'--	'--	'--	'--	'--	'--	not reported	'--	'--	'--	'--	'--	0	256
4b92fce2-3772-40eb-ab34-a27937b58590	TCGA-55-8092	TCGA-LUAD	75	'--	'--	'--	'--	-27597	154	not hispanic or latino	male	'--	'--	white	Dead	'--	1937	'--	'--	27597	'--	'--	'--	'--	MX	N0	Stage IIB	T3	7th	'--	'--	'--	'--	'--	'--	'--	'--	'--	'--	'--	'--	not reported	'--	'--	'--	'--	'--	0	26
4b92fce2-3772-40eb-ab34-a27937b58590	TCGA-55-8092	TCGA-LUAD	75	'--	'--	'--	'--	-27597	154	not hispanic or latino	male	'--	'--	white	Dead	'--	1937	'--	'--	27597	'--	'--	'--	'--	MX	N0	Stage IIB	T3	7th	'--	'--	'--	'--	'--	'--	'--	'--	'--	'--	'--	'--	not reported	'--	'--	'--	'--	'--	0	26
4c31127e-d095-4978-9dac-35153c27f6ed	TCGA-73-4666	TCGA-LUAD	52	'--	'--	'--	'--	-19074	'--	not hispanic or latino	female	'--	'--	white	Alive	'--	1957	'--	'--	19074	'--	'--	'--	'--	M1	N0	Stage IV	T1	'--	'--	'--	'--	'--	'--	'--	'--	'--	'--	'--	'--	'--	not reported	'--	'--	'--	'--	'--	0	800
4c31127e-d095-4978-9dac-35153c27f6ed	TCGA-73-4666	TCGA-LUAD	52	'--	'--	'--	'--	-19074	'--	not hispanic or latino	female	'--	'--	white	Alive	'--	1957	'--	'--	19074	'--	'--	'--	'--	M1	N0	Stage IV	T1	'--	'--	'--	'--	'--	'--	'--	'--	'--	'--	'--	'--	'--	not reported	'--	'--	'--	'--	'--	0	800
4cd3d483-2283-4c6a-a57a-444216119d34	TCGA-49-6761	TCGA-LUAD	68	'--	'--	'--	'--	-24849	'--	not hispanic or latino	female	'--	'--	white	Alive	'--	1941	'--	'--	24849	'--	'--	'--	'--	MX	N2	Stage IIIA	T1	6th	'--	'--	'--	'--	'--	'--	'--	'--	'--	'--	'--	'--	not reported	'--	'--	'--	'--	'--	0	354
4cd3d483-2283-4c6a-a57a-444216119d34	TCGA-49-6761	TCGA-LUAD	68	'--	'--	'--	'--	-24849	'--	not hispanic or latino	female	'--	'--	white	Alive	'--	1941	'--	'--	24849	'--	'--	'--	'--	MX	N2	Stage IIIA	T1	6th	'--	'--	'--	'--	'--	'--	'--	'--	'--	'--	'--	'--	not reported	'--	'--	'--	'--	'--	0	354
4d153600-81f9-44fb-b485-6355ec306d6a	TCGA-78-7159	TCGA-LUAD	60	'--	'--	'--	'--	-22261	'--	not reported	female	'--	'--	white	Alive	'--	1948	'--	'--	22261	'--	'--	'--	'--	M0	NX	Stage IA	T1	6th	'--	'--	'--	'--	'--	'--	'--	'--	'--	'--	'--	'--	not reported	'--	'--	'--	'--	'--	0	1974
4d153600-81f9-44fb-b485-6355ec306d6a	TCGA-78-7159	TCGA-LUAD	60	'--	'--	'--	'--	-22261	'--	not reported	female	'--	'--	white	Alive	'--	1948	'--	'--	22261	'--	'--	'--	'--	M0	NX	Stage IA	T1	6th	'--	'--	'--	'--	'--	'--	'--	'--	'--	'--	'--	'--	not reported	'--	'--	'--	'--	'--	0	1974
4d51ee44-e6f4-4bcb-be28-e9df54b39a8d	TCGA-55-8090	TCGA-LUAD	80	'--	'--	'--	'--	-29235	598	not hispanic or latino	male	'--	'--	white	Dead	'--	1931	'--	'--	29235	'--	'--	'--	'--	M0	N0	Stage IA	T1a	7th	'--	'--	'--	'--	'--	'--	'--	'--	'--	'--	'--	'--	not reported	'--	'--	'--	'--	'--	0	6
4d51ee44-e6f4-4bcb-be28-e9df54b39a8d	TCGA-55-8090	TCGA-LUAD	80	'--	'--	'--	'--	-29235	598	not hispanic or latino	male	'--	'--	white	Dead	'--	1931	'--	'--	29235	'--	'--	'--	'--	M0	N0	Stage IA	T1a	7th	'--	'--	'--	'--	'--	'--	'--	'--	'--	'--	'--	'--	not reported	'--	'--	'--	'--	'--	0	6
4e7b2af4-b158-41a7-be22-bea227a759e6	TCGA-55-7227	TCGA-LUAD	77	'--	'--	'--	'--	-28458	952	not hispanic or latino	male	'--	'--	white	Dead	'--	1934	'--	'--	28458	'--	'--	'--	'--	MX	N1	Stage IIIA	T3	7th	'--	'--	'--	'--	'--	'--	'--	'--	'--	'--	'--	'--	not reported	'--	'--	'--	'--	'--	0	53
4e7b2af4-b158-41a7-be22-bea227a759e6	TCGA-55-7227	TCGA-LUAD	77	'--	'--	'--	'--	-28458	952	not hispanic or latino	male	'--	'--	white	Dead	'--	1934	'--	'--	28458	'--	'--	'--	'--	MX	N1	Stage IIIA	T3	7th	'--	'--	'--	'--	'--	'--	'--	'--	'--	'--	'--	'--	not reported	'--	'--	'--	'--	'--	0	53
4ef872e1-82c9-4939-9248-41ed9d3085b2	TCGA-78-7145	TCGA-LUAD	52	'--	'--	'--	'--	-19080	826	not reported	female	'--	'--	white	Dead	'--	1948	2002	'--	19080	'--	'--	'--	'--	M1	N1	Stage IV	T4	6th	'--	'--	'--	'--	'--	'--	'--	'--	'--	'--	'--	'--	not reported	'--	'--	'--	'--	'--	0	'--
4ef872e1-82c9-4939-9248-41ed9d3085b2	TCGA-78-7145	TCGA-LUAD	52	'--	'--	'--	'--	-19080	826	not reported	female	'--	'--	white	Dead	'--	1948	2002	'--	19080	'--	'--	'--	'--	M1	N1	Stage IV	T4	6th	'--	'--	'--	'--	'--	'--	'--	'--	'--	'--	'--	'--	not reported	'--	'--	'--	'--	'--	0	'--
4efc2dac-6330-4b7a-a529-a27285f5fc23	TCGA-75-7031	TCGA-LUAD	'--	'--	'--	'--	'--	'--	'--	not reported	female	'--	'--	not reported	Alive	'--	'--	'--	'--	'--	'--	'--	'--	'--	M0	N0	Stage IB	T2	6th	'--	'--	'--	'--	'--	'--	'--	'--	'--	'--	'--	'--	not reported	'--	'--	'--	'--	'--	'--	'--
4efc2dac-6330-4b7a-a529-a27285f5fc23	TCGA-75-7031	TCGA-LUAD	'--	'--	'--	'--	'--	'--	'--	not reported	female	'--	'--	not reported	Alive	'--	'--	'--	'--	'--	'--	'--	'--	'--	M0	N0	Stage IB	T2	6th	'--	'--	'--	'--	'--	'--	'--	'--	'--	'--	'--	'--	not reported	'--	'--	'--	'--	'--	'--	'--
501c987e-d1eb-48a9-89eb-72a5062c90b4	TCGA-78-7158	TCGA-LUAD	59	'--	'--	'--	'--	-21742	179	not reported	female	'--	'--	white	Dead	'--	1948	2007	'--	21742	'--	'--	'--	'--	M0	N2	Stage IIIB	T4	6th	'--	'--	'--	'--	'--	'--	'--	'--	'--	'--	'--	'--	not reported	'--	'--	'--	'--	'--	0	'--
501c987e-d1eb-48a9-89eb-72a5062c90b4	TCGA-78-7158	TCGA-LUAD	59	'--	'--	'--	'--	-21742	179	not reported	female	'--	'--	white	Dead	'--	1948	2007	'--	21742	'--	'--	'--	'--	M0	N2	Stage IIIB	T4	6th	'--	'--	'--	'--	'--	'--	'--	'--	'--	'--	'--	'--	not reported	'--	'--	'--	'--	'--	0	'--
50b2c647-aecd-4c81-af22-0d8116593552	TCGA-49-4507	TCGA-LUAD	73	'--	'--	'--	'--	-26851	268	not hispanic or latino	female	'--	'--	white	Dead	'--	1924	1997	'--	26851	'--	'--	'--	'--	M0	N1	Stage IIIA	T3	'--	'--	'--	'--	'--	'--	'--	'--	'--	'--	'--	'--	'--	not reported	'--	'--	'--	'--	'--	0	'--
50b2c647-aecd-4c81-af22-0d8116593552	TCGA-49-4507	TCGA-LUAD	73	'--	'--	'--	'--	-26851	268	not hispanic or latino	female	'--	'--	white	Dead	'--	1924	1997	'--	26851	'--	'--	'--	'--	M0	N1	Stage IIIA	T3	'--	'--	'--	'--	'--	'--	'--	'--	'--	'--	'--	'--	'--	not reported	'--	'--	'--	'--	'--	0	'--
5134c56f-8286-4ec8-8348-237cee7dad5e	TCGA-55-6978	TCGA-LUAD	81	'--	'--	'--	'--	'--	176	not hispanic or latino	male	'--	'--	white	Dead	'--	1929	2010	'--	'--	'--	'--	'--	'--	MX	N0	Stage IIA	T2b	7th	'--	'--	'--	'--	'--	'--	'--	'--	'--	'--	'--	'--	not reported	'--	'--	'--	'--	'--	0	'--
5134c56f-8286-4ec8-8348-237cee7dad5e	TCGA-55-6978	TCGA-LUAD	81	'--	'--	'--	'--	'--	176	not hispanic or latino	male	'--	'--	white	Dead	'--	1929	2010	'--	'--	'--	'--	'--	'--	MX	N0	Stage IIA	T2b	7th	'--	'--	'--	'--	'--	'--	'--	'--	'--	'--	'--	'--	not reported	'--	'--	'--	'--	'--	0	'--
5202458b-c38a-47c0-a0ba-5f1a59a762a0	TCGA-49-AARO	TCGA-LUAD	39	'--	'--	'--	'--	-14527	'--	not hispanic or latino	female	'--	'--	black or african american	Alive	'--	1964	'--	'--	14527	'--	'--	'--	'--	MX	N0	Stage IA	T1a	6th	'--	'--	'--	'--	'--	'--	'--	'--	'--	'--	'--	'--	not reported	'--	'--	'--	'--	'--	0	3759
5202458b-c38a-47c0-a0ba-5f1a59a762a0	TCGA-49-AARO	TCGA-LUAD	39	'--	'--	'--	'--	-14527	'--	not hispanic or latino	female	'--	'--	black or african american	Alive	'--	1964	'--	'--	14527	'--	'--	'--	'--	MX	N0	Stage IA	T1a	6th	'--	'--	'--	'--	'--	'--	'--	'--	'--	'--	'--	'--	not reported	'--	'--	'--	'--	'--	0	3759
528a0fce-0719-4b19-a69d-3f18681696c5	TCGA-86-A4D0	TCGA-LUAD	48	'--	'--	'--	'--	-17607	116	not hispanic or latino	male	'--	'--	white	Dead	'--	1964	'--	'--	17607	'--	'--	'--	'--	M0	N0	Stage IIA	T2b	7th	'--	'--	'--	'--	'--	'--	'--	'--	'--	'--	'--	'--	not reported	'--	'--	'--	'--	'--	0	30
528a0fce-0719-4b19-a69d-3f18681696c5	TCGA-86-A4D0	TCGA-LUAD	48	'--	'--	'--	'--	-17607	116	not hispanic or latino	male	'--	'--	white	Dead	'--	1964	'--	'--	17607	'--	'--	'--	'--	M0	N0	Stage IIA	T2b	7th	'--	'--	'--	'--	'--	'--	'--	'--	'--	'--	'--	'--	not reported	'--	'--	'--	'--	'--	0	30
52df074f-a402-4b78-9472-f8eb268efded	TCGA-NJ-A4YQ	TCGA-LUAD	69	'--	'--	'--	'--	-25427	'--	not hispanic or latino	female	'--	'--	white	Alive	'--	1942	'--	'--	25427	'--	'--	'--	'--	M0	N0	Stage IA	T1b	7th	'--	'--	'--	'--	'--	'--	'--	'--	'--	'--	'--	'--	not reported	'--	'--	'--	'--	'--	0	1432
52df074f-a402-4b78-9472-f8eb268efded	TCGA-NJ-A4YQ	TCGA-LUAD	69	'--	'--	'--	'--	-25427	'--	not hispanic or latino	female	'--	'--	white	Alive	'--	1942	'--	'--	25427	'--	'--	'--	'--	M0	N0	Stage IA	T1b	7th	'--	'--	'--	'--	'--	'--	'--	'--	'--	'--	'--	'--	not reported	'--	'--	'--	'--	'--	0	1432
532c1852-76dd-489f-9380-36766d6e3c34	TCGA-86-7714	TCGA-LUAD	61	'--	'--	'--	'--	-22619	625	not hispanic or latino	female	'--	'--	black or african american	Dead	'--	1950	'--	'--	22619	'--	'--	'--	'--	M0	N2	Stage IIIA	T1b	7th	'--	'--	'--	'--	'--	'--	'--	'--	'--	'--	'--	'--	not reported	'--	'--	'--	'--	'--	0	0
532c1852-76dd-489f-9380-36766d6e3c34	TCGA-86-7714	TCGA-LUAD	61	'--	'--	'--	'--	-22619	625	not hispanic or latino	female	'--	'--	black or african american	Dead	'--	1950	'--	'--	22619	'--	'--	'--	'--	M0	N2	Stage IIIA	T1b	7th	'--	'--	'--	'--	'--	'--	'--	'--	'--	'--	'--	'--	not reported	'--	'--	'--	'--	'--	0	0
54254f5a-50e8-4150-a9b7-56a0470d2a56	TCGA-78-7143	TCGA-LUAD	62	'--	'--	'--	'--	-22673	4961	not reported	female	'--	'--	white	Dead	'--	1930	2005	'--	22673	'--	'--	'--	'--	M0	N0	Stage IB	T2	6th	'--	'--	'--	'--	'--	'--	'--	'--	'--	'--	'--	'--	not reported	'--	'--	'--	'--	'--	0	'--
54254f5a-50e8-4150-a9b7-56a0470d2a56	TCGA-78-7143	TCGA-LUAD	62	'--	'--	'--	'--	-22673	4961	not reported	female	'--	'--	white	Dead	'--	1930	2005	'--	22673	'--	'--	'--	'--	M0	N0	Stage IB	T2	6th	'--	'--	'--	'--	'--	'--	'--	'--	'--	'--	'--	'--	not reported	'--	'--	'--	'--	'--	0	'--
54480f58-7e63-4aed-a116-c2c2252e8364	TCGA-91-8499	TCGA-LUAD	76	'--	'--	'--	'--	-27853	'--	not hispanic or latino	female	'--	'--	white	Alive	'--	1935	'--	'--	27853	'--	'--	'--	'--	MX	N0	Stage IA	T1b	7th	'--	'--	'--	'--	'--	'--	'--	'--	'--	'--	'--	'--	not reported	'--	'--	'--	'--	'--	0	36
54480f58-7e63-4aed-a116-c2c2252e8364	TCGA-91-8499	TCGA-LUAD	76	'--	'--	'--	'--	-27853	'--	not hispanic or latino	female	'--	'--	white	Alive	'--	1935	'--	'--	27853	'--	'--	'--	'--	MX	N0	Stage IA	T1b	7th	'--	'--	'--	'--	'--	'--	'--	'--	'--	'--	'--	'--	not reported	'--	'--	'--	'--	'--	0	36
54775a66-08cc-4f38-98f2-e7b2b5cec994	TCGA-86-7953	TCGA-LUAD	69	'--	'--	'--	'--	-25315	'--	not hispanic or latino	female	'--	'--	white	Alive	'--	1942	'--	'--	25315	'--	'--	'--	'--	M0	N0	Stage IA	T1b	7th	'--	'--	'--	'--	'--	'--	'--	'--	'--	'--	'--	'--	not reported	'--	'--	'--	'--	'--	0	997
54775a66-08cc-4f38-98f2-e7b2b5cec994	TCGA-86-7953	TCGA-LUAD	69	'--	'--	'--	'--	-25315	'--	not hispanic or latino	female	'--	'--	white	Alive	'--	1942	'--	'--	25315	'--	'--	'--	'--	M0	N0	Stage IA	T1b	7th	'--	'--	'--	'--	'--	'--	'--	'--	'--	'--	'--	'--	not reported	'--	'--	'--	'--	'--	0	997
548b0b68-ff45-4d45-adbe-984259e4a68b	TCGA-55-7816	TCGA-LUAD	49	'--	'--	'--	'--	-18170	468	not hispanic or latino	female	'--	'--	white	Dead	'--	1962	'--	'--	18170	'--	'--	'--	'--	MX	NX	Stage IV	TX	7th	'--	'--	'--	'--	'--	'--	'--	'--	'--	'--	'--	'--	not reported	'--	'--	'--	'--	'--	0	44
548b0b68-ff45-4d45-adbe-984259e4a68b	TCGA-55-7816	TCGA-LUAD	49	'--	'--	'--	'--	-18170	468	not hispanic or latino	female	'--	'--	white	Dead	'--	1962	'--	'--	18170	'--	'--	'--	'--	MX	NX	Stage IV	TX	7th	'--	'--	'--	'--	'--	'--	'--	'--	'--	'--	'--	'--	not reported	'--	'--	'--	'--	'--	0	44
54a0e4d7-c274-4569-9c25-45bbe26d7f21	TCGA-55-6983	TCGA-LUAD	81	'--	'--	'--	'--	'--	'--	not hispanic or latino	male	'--	'--	white	Alive	'--	1924	'--	'--	'--	'--	'--	'--	'--	M0	N1	Stage IIB	T2	6th	'--	'--	'--	'--	'--	'--	'--	'--	'--	'--	'--	'--	not reported	'--	'--	'--	'--	'--	0	2823
54a0e4d7-c274-4569-9c25-45bbe26d7f21	TCGA-55-6983	TCGA-LUAD	81	'--	'--	'--	'--	'--	'--	not hispanic or latino	male	'--	'--	white	Alive	'--	1924	'--	'--	'--	'--	'--	'--	'--	M0	N1	Stage IIB	T2	6th	'--	'--	'--	'--	'--	'--	'--	'--	'--	'--	'--	'--	not reported	'--	'--	'--	'--	'--	0	2823
54a9cc9e-3eee-4caa-9f33-4ea64a2999ba	TCGA-53-7624	TCGA-LUAD	40	'--	'--	'--	'--	-14794	1043	hispanic or latino	female	'--	'--	white	Dead	'--	1968	2010	'--	14794	'--	'--	'--	'--	M1	N0	Stage IV	T2	6th	'--	'--	'--	'--	'--	'--	'--	'--	'--	'--	'--	'--	not reported	'--	'--	'--	'--	'--	0	'--
54a9cc9e-3eee-4caa-9f33-4ea64a2999ba	TCGA-53-7624	TCGA-LUAD	40	'--	'--	'--	'--	-14794	1043	hispanic or latino	female	'--	'--	white	Dead	'--	1968	2010	'--	14794	'--	'--	'--	'--	M1	N0	Stage IV	T2	6th	'--	'--	'--	'--	'--	'--	'--	'--	'--	'--	'--	'--	not reported	'--	'--	'--	'--	'--	0	'--
54e90433-5218-4d83-848f-f995ecba2a63	TCGA-L9-A7SV	TCGA-LUAD	69	'--	'--	'--	'--	-25298	'--	not hispanic or latino	male	'--	'--	black or african american	Alive	'--	1944	'--	'--	25298	'--	'--	'--	'--	M0	N1	Stage IIA	T2a	7th	'--	'--	'--	'--	'--	'--	'--	'--	'--	'--	'--	'--	not reported	'--	'--	'--	'--	'--	0	565
54e90433-5218-4d83-848f-f995ecba2a63	TCGA-L9-A7SV	TCGA-LUAD	69	'--	'--	'--	'--	-25298	'--	not hispanic or latino	male	'--	'--	black or african american	Alive	'--	1944	'--	'--	25298	'--	'--	'--	'--	M0	N1	Stage IIA	T2a	7th	'--	'--	'--	'--	'--	'--	'--	'--	'--	'--	'--	'--	not reported	'--	'--	'--	'--	'--	0	565
5510ad32-62fd-4adc-964a-ae4e997c2f4b	TCGA-55-8620	TCGA-LUAD	60	'--	'--	'--	'--	-22091	375	not hispanic or latino	male	'--	'--	white	Dead	'--	1952	'--	'--	22091	'--	'--	'--	'--	M1b	N1	Stage IV	T1a	7th	'--	'--	'--	'--	'--	'--	'--	'--	'--	'--	'--	'--	not reported	'--	'--	'--	'--	'--	0	66
5510ad32-62fd-4adc-964a-ae4e997c2f4b	TCGA-55-8620	TCGA-LUAD	60	'--	'--	'--	'--	-22091	375	not hispanic or latino	male	'--	'--	white	Dead	'--	1952	'--	'--	22091	'--	'--	'--	'--	M1b	N1	Stage IV	T1a	7th	'--	'--	'--	'--	'--	'--	'--	'--	'--	'--	'--	'--	not reported	'--	'--	'--	'--	'--	0	66
552712d3-da16-441e-ba93-11810793d598	TCGA-69-8255	TCGA-LUAD	71	'--	'--	'--	'--	-26289	'--	hispanic or latino	male	'--	'--	white	Alive	'--	1940	'--	'--	26289	'--	'--	'--	'--	M0	N0	Stage IA	T1a	7th	'--	'--	'--	'--	'--	'--	'--	'--	'--	'--	'--	'--	not reported	'--	'--	'--	'--	'--	0	129
552712d3-da16-441e-ba93-11810793d598	TCGA-69-8255	TCGA-LUAD	71	'--	'--	'--	'--	-26289	'--	hispanic or latino	male	'--	'--	white	Alive	'--	1940	'--	'--	26289	'--	'--	'--	'--	M0	N0	Stage IA	T1a	7th	'--	'--	'--	'--	'--	'--	'--	'--	'--	'--	'--	'--	not reported	'--	'--	'--	'--	'--	0	129
562a562b-ca03-44ac-b282-b51b457d8dae	TCGA-62-A46Y	TCGA-LUAD	70	'--	'--	'--	'--	-25905	414	not hispanic or latino	female	'--	'--	white	Dead	'--	1938	2009	'--	25905	'--	'--	'--	'--	M0	N2	Stage IIIA	T2	6th	'--	'--	'--	'--	'--	'--	'--	'--	'--	'--	'--	'--	not reported	'--	'--	'--	'--	'--	0	'--
562a562b-ca03-44ac-b282-b51b457d8dae	TCGA-62-A46Y	TCGA-LUAD	70	'--	'--	'--	'--	-25905	414	not hispanic or latino	female	'--	'--	white	Dead	'--	1938	2009	'--	25905	'--	'--	'--	'--	M0	N2	Stage IIIA	T2	6th	'--	'--	'--	'--	'--	'--	'--	'--	'--	'--	'--	'--	not reported	'--	'--	'--	'--	'--	0	'--
575752f8-2788-43cd-afde-f0f600f39d18	TCGA-97-A4M3	TCGA-LUAD	69	'--	'--	'--	'--	-25384	'--	not hispanic or latino	female	'--	'--	white	Alive	'--	1943	'--	'--	25384	'--	'--	'--	'--	M0	N0	Stage IA	T1b	7th	'--	'--	'--	'--	'--	'--	'--	'--	'--	'--	'--	'--	not reported	'--	'--	'--	'--	'--	0	540
575752f8-2788-43cd-afde-f0f600f39d18	TCGA-97-A4M3	TCGA-LUAD	69	'--	'--	'--	'--	-25384	'--	not hispanic or latino	female	'--	'--	white	Alive	'--	1943	'--	'--	25384	'--	'--	'--	'--	M0	N0	Stage IA	T1b	7th	'--	'--	'--	'--	'--	'--	'--	'--	'--	'--	'--	'--	not reported	'--	'--	'--	'--	'--	0	540
5813997a-d7dc-4f7c-8d4b-e979832168a9	TCGA-49-AAR3	TCGA-LUAD	69	'--	'--	'--	'--	-25469	'--	not hispanic or latino	male	'--	'--	black or african american	Alive	'--	1939	'--	'--	25469	'--	'--	'--	'--	MX	N1	Stage IIB	T2	6th	'--	'--	'--	'--	'--	'--	'--	'--	'--	'--	'--	'--	not reported	'--	'--	'--	'--	'--	0	1893
5813997a-d7dc-4f7c-8d4b-e979832168a9	TCGA-49-AAR3	TCGA-LUAD	69	'--	'--	'--	'--	-25469	'--	not hispanic or latino	male	'--	'--	black or african american	Alive	'--	1939	'--	'--	25469	'--	'--	'--	'--	MX	N1	Stage IIB	T2	6th	'--	'--	'--	'--	'--	'--	'--	'--	'--	'--	'--	'--	not reported	'--	'--	'--	'--	'--	0	1893
58babefe-7e81-4594-ba29-50d1de92a5ab	TCGA-75-6207	TCGA-LUAD	'--	'--	'--	'--	'--	'--	'--	not reported	male	'--	'--	not reported	Dead	'--	'--	'--	'--	'--	'--	'--	'--	'--	M0	N2	Stage IIIA	T2	6th	'--	'--	'--	'--	'--	'--	'--	'--	'--	'--	'--	'--	not reported	'--	'--	'--	'--	'--	'--	'--
58babefe-7e81-4594-ba29-50d1de92a5ab	TCGA-75-6207	TCGA-LUAD	'--	'--	'--	'--	'--	'--	'--	not reported	male	'--	'--	not reported	Dead	'--	'--	'--	'--	'--	'--	'--	'--	'--	M0	N2	Stage IIIA	T2	6th	'--	'--	'--	'--	'--	'--	'--	'--	'--	'--	'--	'--	not reported	'--	'--	'--	'--	'--	'--	'--
591c068f-bbb1-4df2-9abb-d1a2e4a58372	TCGA-50-5068	TCGA-LUAD	59	'--	'--	'--	'--	-21728	1499	not hispanic or latino	female	'--	'--	white	Dead	'--	1944	2007	'--	21728	'--	'--	'--	'--	MX	N1	Stage IIB	T2	6th	'--	'--	'--	'--	'--	'--	'--	'--	'--	'--	'--	'--	not reported	'--	'--	'--	'--	'--	0	1499
591c068f-bbb1-4df2-9abb-d1a2e4a58372	TCGA-50-5068	TCGA-LUAD	59	'--	'--	'--	'--	-21728	1499	not hispanic or latino	female	'--	'--	white	Dead	'--	1944	2007	'--	21728	'--	'--	'--	'--	MX	N1	Stage IIB	T2	6th	'--	'--	'--	'--	'--	'--	'--	'--	'--	'--	'--	'--	not reported	'--	'--	'--	'--	'--	0	1499
595fc3ad-f603-421b-b130-52f1f617050b	TCGA-NJ-A4YF	TCGA-LUAD	50	'--	'--	'--	'--	-18584	'--	not hispanic or latino	female	'--	'--	black or african american	Alive	'--	1957	'--	'--	18584	'--	'--	'--	'--	M0	N0	Stage IA	T1	6th	'--	'--	'--	'--	'--	'--	'--	'--	'--	'--	'--	'--	not reported	'--	'--	'--	'--	'--	0	2161
595fc3ad-f603-421b-b130-52f1f617050b	TCGA-NJ-A4YF	TCGA-LUAD	50	'--	'--	'--	'--	-18584	'--	not hispanic or latino	female	'--	'--	black or african american	Alive	'--	1957	'--	'--	18584	'--	'--	'--	'--	M0	N0	Stage IA	T1	6th	'--	'--	'--	'--	'--	'--	'--	'--	'--	'--	'--	'--	not reported	'--	'--	'--	'--	'--	0	2161
5a2f8140-8f90-4e94-b703-5fa5aa96be7b	TCGA-91-6830	TCGA-LUAD	65	'--	'--	'--	'--	-23922	'--	not hispanic or latino	female	'--	'--	white	Alive	'--	1937	'--	'--	23922	'--	'--	'--	'--	MX	N1	Stage IIA	T1	5th	'--	'--	'--	'--	'--	'--	'--	'--	'--	'--	'--	'--	not reported	'--	'--	'--	'--	'--	0	60
5a2f8140-8f90-4e94-b703-5fa5aa96be7b	TCGA-91-6830	TCGA-LUAD	65	'--	'--	'--	'--	-23922	'--	not hispanic or latino	female	'--	'--	white	Alive	'--	1937	'--	'--	23922	'--	'--	'--	'--	MX	N1	Stage IIA	T1	5th	'--	'--	'--	'--	'--	'--	'--	'--	'--	'--	'--	'--	not reported	'--	'--	'--	'--	'--	0	60
5abd6651-69be-42f8-bdc0-308e68136d31	TCGA-78-7163	TCGA-LUAD	60	'--	'--	'--	'--	-22002	'--	not reported	male	'--	'--	white	Alive	'--	1932	'--	'--	22002	'--	'--	'--	'--	M0	N0	Stage IB	T2	6th	'--	'--	'--	'--	'--	'--	'--	'--	'--	'--	'--	'--	not reported	'--	'--	'--	'--	'--	0	7248
5abd6651-69be-42f8-bdc0-308e68136d31	TCGA-78-7163	TCGA-LUAD	60	'--	'--	'--	'--	-22002	'--	not reported	male	'--	'--	white	Alive	'--	1932	'--	'--	22002	'--	'--	'--	'--	M0	N0	Stage IB	T2	6th	'--	'--	'--	'--	'--	'--	'--	'--	'--	'--	'--	'--	not reported	'--	'--	'--	'--	'--	0	7248
5ace9608-d38a-42f2-a877-ec7c9d211808	TCGA-78-8648	TCGA-LUAD	58	'--	'--	'--	'--	-21443	1209	not reported	female	'--	'--	not reported	Dead	'--	1944	2005	'--	21443	'--	'--	'--	'--	M0	N0	Stage IIB	T3	6th	'--	'--	'--	'--	'--	'--	'--	'--	'--	'--	'--	'--	not reported	'--	'--	'--	'--	'--	0	'--
5ace9608-d38a-42f2-a877-ec7c9d211808	TCGA-78-8648	TCGA-LUAD	58	'--	'--	'--	'--	-21443	1209	not reported	female	'--	'--	not reported	Dead	'--	1944	2005	'--	21443	'--	'--	'--	'--	M0	N0	Stage IIB	T3	6th	'--	'--	'--	'--	'--	'--	'--	'--	'--	'--	'--	'--	not reported	'--	'--	'--	'--	'--	0	'--
5af499be-d2b9-4eaf-9a9f-435dccb51917	TCGA-55-6979	TCGA-LUAD	59	'--	'--	'--	'--	-21780	237	not reported	female	'--	'--	white	Dead	'--	1947	2006	'--	21780	'--	'--	'--	'--	M0	N1	Stage IIB	T2	6th	'--	'--	'--	'--	'--	'--	'--	'--	'--	'--	'--	'--	not reported	'--	'--	'--	'--	'--	0	'--
5af499be-d2b9-4eaf-9a9f-435dccb51917	TCGA-55-6979	TCGA-LUAD	59	'--	'--	'--	'--	-21780	237	not reported	female	'--	'--	white	Dead	'--	1947	2006	'--	21780	'--	'--	'--	'--	M0	N1	Stage IIB	T2	6th	'--	'--	'--	'--	'--	'--	'--	'--	'--	'--	'--	'--	not reported	'--	'--	'--	'--	'--	0	'--
5c06d97f-2aaa-43de-b085-09d7829356ba	TCGA-80-5608	TCGA-LUAD	'--	'--	'--	'--	'--	'--	'--	not reported	female	'--	'--	not reported	Alive	'--	'--	'--	'--	'--	'--	'--	'--	'--	M0	N0	Stage IA	T1	6th	'--	'--	'--	'--	'--	'--	'--	'--	'--	'--	'--	'--	not reported	'--	'--	'--	'--	'--	'--	2832
5c06d97f-2aaa-43de-b085-09d7829356ba	TCGA-80-5608	TCGA-LUAD	'--	'--	'--	'--	'--	'--	'--	not reported	female	'--	'--	not reported	Alive	'--	'--	'--	'--	'--	'--	'--	'--	'--	M0	N0	Stage IA	T1	6th	'--	'--	'--	'--	'--	'--	'--	'--	'--	'--	'--	'--	not reported	'--	'--	'--	'--	'--	'--	2832
5c266025-e590-457c-af86-4c2dc9797267	TCGA-62-8395	TCGA-LUAD	80	'--	'--	'--	'--	-29311	'--	not hispanic or latino	female	'--	'--	white	Alive	'--	1929	'--	'--	29311	'--	'--	'--	'--	M0	N0	Stage IIB	T3	6th	'--	'--	'--	'--	'--	'--	'--	'--	'--	'--	'--	'--	not reported	'--	'--	'--	'--	'--	0	1216
5c266025-e590-457c-af86-4c2dc9797267	TCGA-62-8395	TCGA-LUAD	80	'--	'--	'--	'--	-29311	'--	not hispanic or latino	female	'--	'--	white	Alive	'--	1929	'--	'--	29311	'--	'--	'--	'--	M0	N0	Stage IIB	T3	6th	'--	'--	'--	'--	'--	'--	'--	'--	'--	'--	'--	'--	not reported	'--	'--	'--	'--	'--	0	1216
5d2a9a4f-678d-4089-a8c5-81a5cb696629	TCGA-35-5375	TCGA-LUAD	61	'--	'--	'--	'--	-22628	'--	not hispanic or latino	male	'--	'--	white	Alive	'--	1949	'--	'--	22628	'--	'--	'--	'--	M0	N2	Stage IIIA	T2	'--	'--	'--	'--	'--	'--	'--	'--	'--	'--	'--	'--	'--	not reported	'--	'--	'--	'--	'--	0	264
5d2a9a4f-678d-4089-a8c5-81a5cb696629	TCGA-35-5375	TCGA-LUAD	61	'--	'--	'--	'--	-22628	'--	not hispanic or latino	male	'--	'--	white	Alive	'--	1949	'--	'--	22628	'--	'--	'--	'--	M0	N2	Stage IIIA	T2	'--	'--	'--	'--	'--	'--	'--	'--	'--	'--	'--	'--	'--	not reported	'--	'--	'--	'--	'--	0	264
5d5cc436-6e57-4d23-a164-7f5153c2e666	TCGA-44-6778	TCGA-LUAD	59	'--	'--	'--	'--	-21725	'--	not reported	male	'--	'--	black or african american	Alive	'--	1948	'--	'--	21725	'--	'--	'--	'--	MX	N0	Stage IA	T1	6th	'--	'--	'--	'--	'--	'--	'--	'--	'--	'--	'--	'--	not reported	'--	'--	'--	'--	'--	0	1864
5d5cc436-6e57-4d23-a164-7f5153c2e666	TCGA-44-6778	TCGA-LUAD	59	'--	'--	'--	'--	-21725	'--	not reported	male	'--	'--	black or african american	Alive	'--	1948	'--	'--	21725	'--	'--	'--	'--	MX	N0	Stage IA	T1	6th	'--	'--	'--	'--	'--	'--	'--	'--	'--	'--	'--	'--	not reported	'--	'--	'--	'--	'--	0	1864
5d7ec32a-049f-4997-9882-1b3ac157e02d	TCGA-86-8281	TCGA-LUAD	75	'--	'--	'--	'--	-27409	'--	not hispanic or latino	male	'--	'--	white	Alive	'--	1936	'--	'--	27409	'--	'--	'--	'--	M0	NX	Stage IA	T1	7th	'--	'--	'--	'--	'--	'--	'--	'--	'--	'--	'--	'--	not reported	'--	'--	'--	'--	'--	0	0
5d7ec32a-049f-4997-9882-1b3ac157e02d	TCGA-86-8281	TCGA-LUAD	75	'--	'--	'--	'--	-27409	'--	not hispanic or latino	male	'--	'--	white	Alive	'--	1936	'--	'--	27409	'--	'--	'--	'--	M0	NX	Stage IA	T1	7th	'--	'--	'--	'--	'--	'--	'--	'--	'--	'--	'--	'--	not reported	'--	'--	'--	'--	'--	0	0
5f4934be-eee3-40e1-8838-38103badc898	TCGA-MP-A4T6	TCGA-LUAD	76	'--	'--	'--	'--	-27993	1790	not hispanic or latino	female	'--	'--	white	Dead	'--	1929	2009	'--	27993	'--	'--	'--	'--	MX	N2	Stage IIIA	T1	6th	'--	'--	'--	'--	'--	'--	'--	'--	'--	'--	'--	'--	not reported	'--	'--	'--	'--	'--	0	'--
5f4934be-eee3-40e1-8838-38103badc898	TCGA-MP-A4T6	TCGA-LUAD	76	'--	'--	'--	'--	-27993	1790	not hispanic or latino	female	'--	'--	white	Dead	'--	1929	2009	'--	27993	'--	'--	'--	'--	MX	N2	Stage IIIA	T1	6th	'--	'--	'--	'--	'--	'--	'--	'--	'--	'--	'--	'--	not reported	'--	'--	'--	'--	'--	0	'--
5fd0f07b-8bb9-4378-bd26-28a26057e8fe	TCGA-55-8085	TCGA-LUAD	64	'--	'--	'--	'--	-23596	'--	not hispanic or latino	male	'--	'--	white	Alive	'--	1947	'--	'--	23596	'--	'--	'--	'--	M0	N0	Stage IA	T1b	7th	'--	'--	'--	'--	'--	'--	'--	'--	'--	'--	'--	'--	not reported	'--	'--	'--	'--	'--	0	904
5fd0f07b-8bb9-4378-bd26-28a26057e8fe	TCGA-55-8085	TCGA-LUAD	64	'--	'--	'--	'--	-23596	'--	not hispanic or latino	male	'--	'--	white	Alive	'--	1947	'--	'--	23596	'--	'--	'--	'--	M0	N0	Stage IA	T1b	7th	'--	'--	'--	'--	'--	'--	'--	'--	'--	'--	'--	'--	not reported	'--	'--	'--	'--	'--	0	904
5fe77d4a-a8a5-4c90-8ff2-9c3bbbb309ef	TCGA-97-A4M5	TCGA-LUAD	83	'--	'--	'--	'--	-30665	'--	not hispanic or latino	male	'--	'--	white	Alive	'--	1929	'--	'--	30665	'--	'--	'--	'--	M0	N0	Stage IA	T1b	7th	'--	'--	'--	'--	'--	'--	'--	'--	'--	'--	'--	'--	not reported	'--	'--	'--	'--	'--	0	634
5fe77d4a-a8a5-4c90-8ff2-9c3bbbb309ef	TCGA-97-A4M5	TCGA-LUAD	83	'--	'--	'--	'--	-30665	'--	not hispanic or latino	male	'--	'--	white	Alive	'--	1929	'--	'--	30665	'--	'--	'--	'--	M0	N0	Stage IA	T1b	7th	'--	'--	'--	'--	'--	'--	'--	'--	'--	'--	'--	'--	not reported	'--	'--	'--	'--	'--	0	634
6092bd5c-e97c-4a77-a4ad-c87623b17507	TCGA-97-7547	TCGA-LUAD	67	'--	'--	'--	'--	-24737	'--	not hispanic or latino	female	'--	'--	white	Alive	'--	1940	'--	'--	24737	'--	'--	'--	'--	MX	N0	Stage IB	T2	6th	'--	'--	'--	'--	'--	'--	'--	'--	'--	'--	'--	'--	not reported	'--	'--	'--	'--	'--	0	1965
6092bd5c-e97c-4a77-a4ad-c87623b17507	TCGA-97-7547	TCGA-LUAD	67	'--	'--	'--	'--	-24737	'--	not hispanic or latino	female	'--	'--	white	Alive	'--	1940	'--	'--	24737	'--	'--	'--	'--	MX	N0	Stage IB	T2	6th	'--	'--	'--	'--	'--	'--	'--	'--	'--	'--	'--	'--	not reported	'--	'--	'--	'--	'--	0	1965
6144d666-8f77-4efe-95f1-f9e5c4e5e056	TCGA-44-6145	TCGA-LUAD	62	'--	'--	'--	'--	-22745	'--	not hispanic or latino	female	'--	'--	white	Alive	'--	1949	'--	'--	22745	'--	'--	'--	'--	M0	N0	Stage IA	T1	7th	'--	'--	'--	'--	'--	'--	'--	'--	'--	'--	'--	'--	not reported	'--	'--	'--	'--	'--	0	595
6144d666-8f77-4efe-95f1-f9e5c4e5e056	TCGA-44-6145	TCGA-LUAD	62	'--	'--	'--	'--	-22745	'--	not hispanic or latino	female	'--	'--	white	Alive	'--	1949	'--	'--	22745	'--	'--	'--	'--	M0	N0	Stage IA	T1	7th	'--	'--	'--	'--	'--	'--	'--	'--	'--	'--	'--	'--	not reported	'--	'--	'--	'--	'--	0	595
61c655ec-52b5-453f-a6cc-b2aba445b027	TCGA-49-4486	TCGA-LUAD	72	'--	'--	'--	'--	-26415	2318	not hispanic or latino	male	'--	'--	white	Dead	'--	1920	1998	'--	26415	'--	'--	'--	'--	M0	N0	Stage IA	T1	3rd	'--	'--	'--	'--	'--	'--	'--	'--	'--	'--	'--	'--	not reported	'--	'--	'--	'--	'--	0	'--
61c655ec-52b5-453f-a6cc-b2aba445b027	TCGA-49-4486	TCGA-LUAD	72	'--	'--	'--	'--	-26415	2318	not hispanic or latino	male	'--	'--	white	Dead	'--	1920	1998	'--	26415	'--	'--	'--	'--	M0	N0	Stage IA	T1	3rd	'--	'--	'--	'--	'--	'--	'--	'--	'--	'--	'--	'--	not reported	'--	'--	'--	'--	'--	0	'--
62380447-3b94-4e7c-823a-72dd7b4ccf3a	TCGA-62-8399	TCGA-LUAD	62	'--	'--	'--	'--	-22952	'--	not hispanic or latino	male	'--	'--	white	Alive	'--	1944	'--	'--	22952	'--	'--	'--	'--	M0	N2	Stage IIIA	T2	6th	'--	'--	'--	'--	'--	'--	'--	'--	'--	'--	'--	'--	not reported	'--	'--	'--	'--	'--	0	2696
62380447-3b94-4e7c-823a-72dd7b4ccf3a	TCGA-62-8399	TCGA-LUAD	62	'--	'--	'--	'--	-22952	'--	not hispanic or latino	male	'--	'--	white	Alive	'--	1944	'--	'--	22952	'--	'--	'--	'--	M0	N2	Stage IIIA	T2	6th	'--	'--	'--	'--	'--	'--	'--	'--	'--	'--	'--	'--	not reported	'--	'--	'--	'--	'--	0	2696
63bd2175-4b7c-44c9-aef3-9efc8f79837b	TCGA-05-5429	TCGA-LUAD	60	'--	'--	'--	'--	-22066	275	not reported	male	'--	'--	not reported	Dead	'--	1950	'--	'--	22066	'--	'--	'--	'--	M0	N2	Stage IIIA	T3	7th	'--	'--	'--	'--	'--	'--	'--	'--	'--	'--	'--	'--	not reported	'--	'--	'--	'--	'--	0	30
63bd2175-4b7c-44c9-aef3-9efc8f79837b	TCGA-05-5429	TCGA-LUAD	60	'--	'--	'--	'--	-22066	275	not reported	male	'--	'--	not reported	Dead	'--	1950	'--	'--	22066	'--	'--	'--	'--	M0	N2	Stage IIIA	T3	7th	'--	'--	'--	'--	'--	'--	'--	'--	'--	'--	'--	'--	not reported	'--	'--	'--	'--	'--	0	30
645903b5-ba37-48a1-985b-a019b8db3236	TCGA-80-5607	TCGA-LUAD	'--	'--	'--	'--	'--	'--	'--	not reported	female	'--	'--	not reported	Alive	'--	'--	'--	'--	'--	'--	'--	'--	'--	M0	N1	Stage IIB	T2	6th	'--	'--	'--	'--	'--	'--	'--	'--	'--	'--	'--	'--	not reported	'--	'--	'--	'--	'--	'--	'--
645903b5-ba37-48a1-985b-a019b8db3236	TCGA-80-5607	TCGA-LUAD	'--	'--	'--	'--	'--	'--	'--	not reported	female	'--	'--	not reported	Alive	'--	'--	'--	'--	'--	'--	'--	'--	'--	M0	N1	Stage IIB	T2	6th	'--	'--	'--	'--	'--	'--	'--	'--	'--	'--	'--	'--	not reported	'--	'--	'--	'--	'--	'--	'--
646910ee-5f5d-40ac-a21a-75790f89430a	TCGA-86-A4P8	TCGA-LUAD	59	'--	'--	'--	'--	-21738	'--	not hispanic or latino	female	'--	'--	white	Alive	'--	1953	'--	'--	21738	'--	'--	'--	'--	MX	N2	Stage IIIA	T1b	7th	'--	'--	'--	'--	'--	'--	'--	'--	'--	'--	'--	'--	not reported	'--	'--	'--	'--	'--	0	805
646910ee-5f5d-40ac-a21a-75790f89430a	TCGA-86-A4P8	TCGA-LUAD	59	'--	'--	'--	'--	-21738	'--	not hispanic or latino	female	'--	'--	white	Alive	'--	1953	'--	'--	21738	'--	'--	'--	'--	MX	N2	Stage IIIA	T1b	7th	'--	'--	'--	'--	'--	'--	'--	'--	'--	'--	'--	'--	not reported	'--	'--	'--	'--	'--	0	805
656a5eb4-e4a5-4d21-a800-3586f4d6588b	TCGA-91-8496	TCGA-LUAD	63	'--	'--	'--	'--	-23358	'--	not hispanic or latino	female	'--	'--	white	Alive	'--	1948	'--	'--	23358	'--	'--	'--	'--	MX	NX	Stage IB	T2a	7th	'--	'--	'--	'--	'--	'--	'--	'--	'--	'--	'--	'--	not reported	'--	'--	'--	'--	'--	0	505
656a5eb4-e4a5-4d21-a800-3586f4d6588b	TCGA-91-8496	TCGA-LUAD	63	'--	'--	'--	'--	-23358	'--	not hispanic or latino	female	'--	'--	white	Alive	'--	1948	'--	'--	23358	'--	'--	'--	'--	MX	NX	Stage IB	T2a	7th	'--	'--	'--	'--	'--	'--	'--	'--	'--	'--	'--	'--	not reported	'--	'--	'--	'--	'--	0	505
659668e8-f0d9-4ff2-bbc8-9246f2ef49ab	TCGA-55-7281	TCGA-LUAD	70	'--	'--	'--	'--	-25870	'--	not reported	female	'--	'--	white	Alive	'--	1941	'--	'--	25870	'--	'--	'--	'--	M0	N0	Stage IA	T1b	7th	'--	'--	'--	'--	'--	'--	'--	'--	'--	'--	'--	'--	not reported	'--	'--	'--	'--	'--	0	872
659668e8-f0d9-4ff2-bbc8-9246f2ef49ab	TCGA-55-7281	TCGA-LUAD	70	'--	'--	'--	'--	-25870	'--	not reported	female	'--	'--	white	Alive	'--	1941	'--	'--	25870	'--	'--	'--	'--	M0	N0	Stage IA	T1b	7th	'--	'--	'--	'--	'--	'--	'--	'--	'--	'--	'--	'--	not reported	'--	'--	'--	'--	'--	0	872
66763a0c-6cda-4832-a0cc-e7b496d78eaa	TCGA-05-4424	TCGA-LUAD	70	'--	'--	'--	'--	-25689	'--	not reported	male	'--	'--	not reported	Alive	'--	1938	'--	'--	25689	'--	'--	'--	'--	M0	N0	Stage IIB	T3	6th	'--	'--	'--	'--	'--	'--	'--	'--	'--	'--	'--	'--	not reported	'--	'--	'--	'--	'--	0	913
66763a0c-6cda-4832-a0cc-e7b496d78eaa	TCGA-05-4424	TCGA-LUAD	70	'--	'--	'--	'--	-25689	'--	not reported	male	'--	'--	not reported	Alive	'--	1938	'--	'--	25689	'--	'--	'--	'--	M0	N0	Stage IIB	T3	6th	'--	'--	'--	'--	'--	'--	'--	'--	'--	'--	'--	'--	not reported	'--	'--	'--	'--	'--	0	913
66ed89f6-8ba2-49d0-af0f-4b6ebf2381bf	TCGA-44-3919	TCGA-LUAD	71	'--	'--	'--	'--	-26081	1026	not hispanic or latino	female	'--	'--	white	Dead	'--	1939	'--	'--	26081	'--	'--	'--	'--	M0	N0	Stage IA	T1	7th	'--	'--	'--	'--	'--	'--	'--	'--	'--	'--	'--	'--	not reported	'--	'--	'--	'--	'--	0	190
66ed89f6-8ba2-49d0-af0f-4b6ebf2381bf	TCGA-44-3919	TCGA-LUAD	71	'--	'--	'--	'--	-26081	1026	not hispanic or latino	female	'--	'--	white	Dead	'--	1939	'--	'--	26081	'--	'--	'--	'--	M0	N0	Stage IA	T1	7th	'--	'--	'--	'--	'--	'--	'--	'--	'--	'--	'--	'--	not reported	'--	'--	'--	'--	'--	0	190
673493f6-975c-49e8-934c-001e9a0fff90	TCGA-67-3772	TCGA-LUAD	82	'--	'--	'--	'--	-29989	'--	not hispanic or latino	female	'--	'--	white	Alive	'--	1927	'--	'--	29989	'--	'--	'--	'--	M0	N0	Stage IB	T2	6th	'--	'--	'--	'--	'--	'--	'--	'--	'--	'--	'--	'--	not reported	'--	'--	'--	'--	'--	0	573
673493f6-975c-49e8-934c-001e9a0fff90	TCGA-67-3772	TCGA-LUAD	82	'--	'--	'--	'--	-29989	'--	not hispanic or latino	female	'--	'--	white	Alive	'--	1927	'--	'--	29989	'--	'--	'--	'--	M0	N0	Stage IB	T2	6th	'--	'--	'--	'--	'--	'--	'--	'--	'--	'--	'--	'--	not reported	'--	'--	'--	'--	'--	0	573
67a2bc21-7c87-4678-997d-a434de672436	TCGA-78-7537	TCGA-LUAD	72	'--	'--	'--	'--	-26610	1622	not reported	male	'--	'--	not reported	Dead	'--	1930	2006	'--	26610	'--	'--	'--	'--	M0	N0	Stage IB	T2	6th	'--	'--	'--	'--	'--	'--	'--	'--	'--	'--	'--	'--	not reported	'--	'--	'--	'--	'--	0	'--
67a2bc21-7c87-4678-997d-a434de672436	TCGA-78-7537	TCGA-LUAD	72	'--	'--	'--	'--	-26610	1622	not reported	male	'--	'--	not reported	Dead	'--	1930	2006	'--	26610	'--	'--	'--	'--	M0	N0	Stage IB	T2	6th	'--	'--	'--	'--	'--	'--	'--	'--	'--	'--	'--	'--	not reported	'--	'--	'--	'--	'--	0	'--
67dbe286-edb3-4d07-8f74-9e5254f01945	TCGA-55-7994	TCGA-LUAD	81	'--	'--	'--	'--	-29858	'--	not hispanic or latino	male	'--	'--	white	Alive	'--	1930	'--	'--	29858	'--	'--	'--	'--	MX	N0	Stage IIB	T3	7th	'--	'--	'--	'--	'--	'--	'--	'--	'--	'--	'--	'--	not reported	'--	'--	'--	'--	'--	0	603
67dbe286-edb3-4d07-8f74-9e5254f01945	TCGA-55-7994	TCGA-LUAD	81	'--	'--	'--	'--	-29858	'--	not hispanic or latino	male	'--	'--	white	Alive	'--	1930	'--	'--	29858	'--	'--	'--	'--	MX	N0	Stage IIB	T3	7th	'--	'--	'--	'--	'--	'--	'--	'--	'--	'--	'--	'--	not reported	'--	'--	'--	'--	'--	0	603
67fa3e41-c7c6-44c5-9e67-6bcb2715aacc	TCGA-69-A59K	TCGA-LUAD	60	'--	'--	'--	'--	-22093	'--	not hispanic or latino	female	'--	'--	black or african american	Alive	'--	1952	'--	'--	22093	'--	'--	'--	'--	M0	N0	Stage IIB	T3	7th	'--	'--	'--	'--	'--	'--	'--	'--	'--	'--	'--	'--	not reported	'--	'--	'--	'--	'--	0	591
67fa3e41-c7c6-44c5-9e67-6bcb2715aacc	TCGA-69-A59K	TCGA-LUAD	60	'--	'--	'--	'--	-22093	'--	not hispanic or latino	female	'--	'--	black or african american	Alive	'--	1952	'--	'--	22093	'--	'--	'--	'--	M0	N0	Stage IIB	T3	7th	'--	'--	'--	'--	'--	'--	'--	'--	'--	'--	'--	'--	not reported	'--	'--	'--	'--	'--	0	591
681b1176-9676-44d3-892c-1d5dba1ce25b	TCGA-75-7025	TCGA-LUAD	'--	'--	'--	'--	'--	'--	'--	not reported	male	'--	'--	not reported	Alive	'--	'--	'--	'--	'--	'--	'--	'--	'--	M0	N0	Stage IB	T2	6th	'--	'--	'--	'--	'--	'--	'--	'--	'--	'--	'--	'--	not reported	'--	'--	'--	'--	'--	'--	3305
681b1176-9676-44d3-892c-1d5dba1ce25b	TCGA-75-7025	TCGA-LUAD	'--	'--	'--	'--	'--	'--	'--	not reported	male	'--	'--	not reported	Alive	'--	'--	'--	'--	'--	'--	'--	'--	'--	M0	N0	Stage IB	T2	6th	'--	'--	'--	'--	'--	'--	'--	'--	'--	'--	'--	'--	not reported	'--	'--	'--	'--	'--	'--	3305
6845099a-b2c9-48d8-b856-9903d39bb92e	TCGA-55-8514	TCGA-LUAD	70	'--	'--	'--	'--	-25608	'--	not hispanic or latino	female	'--	'--	black or african american	Alive	'--	1942	'--	'--	25608	'--	'--	'--	'--	MX	N0	Stage IB	T2a	7th	'--	'--	'--	'--	'--	'--	'--	'--	'--	'--	'--	'--	not reported	'--	'--	'--	'--	'--	0	520
6845099a-b2c9-48d8-b856-9903d39bb92e	TCGA-55-8514	TCGA-LUAD	70	'--	'--	'--	'--	-25608	'--	not hispanic or latino	female	'--	'--	black or african american	Alive	'--	1942	'--	'--	25608	'--	'--	'--	'--	MX	N0	Stage IB	T2a	7th	'--	'--	'--	'--	'--	'--	'--	'--	'--	'--	'--	'--	not reported	'--	'--	'--	'--	'--	0	520
68b86559-38b2-41f2-b66e-c3c2b628b14d	TCGA-44-4112	TCGA-LUAD	60	'--	'--	'--	'--	-22106	808	not hispanic or latino	female	'--	'--	white	Dead	'--	1950	'--	'--	22106	'--	'--	'--	'--	M0	N0	Stage IB	T2a	6th	'--	'--	'--	'--	'--	'--	'--	'--	'--	'--	'--	'--	not reported	'--	'--	'--	'--	'--	0	722
68b86559-38b2-41f2-b66e-c3c2b628b14d	TCGA-44-4112	TCGA-LUAD	60	'--	'--	'--	'--	-22106	808	not hispanic or latino	female	'--	'--	white	Dead	'--	1950	'--	'--	22106	'--	'--	'--	'--	M0	N0	Stage IB	T2a	6th	'--	'--	'--	'--	'--	'--	'--	'--	'--	'--	'--	'--	not reported	'--	'--	'--	'--	'--	0	722
69584d55-18f7-4786-b3cc-cd528500be44	TCGA-55-8094	TCGA-LUAD	51	'--	'--	'--	'--	-18903	'--	not hispanic or latino	male	'--	'--	white	Alive	'--	1961	'--	'--	18903	'--	'--	'--	'--	M1b	N0	Stage IV	T2b	7th	'--	'--	'--	'--	'--	'--	'--	'--	'--	'--	'--	'--	not reported	'--	'--	'--	'--	'--	0	541
69584d55-18f7-4786-b3cc-cd528500be44	TCGA-55-8094	TCGA-LUAD	51	'--	'--	'--	'--	-18903	'--	not hispanic or latino	male	'--	'--	white	Alive	'--	1961	'--	'--	18903	'--	'--	'--	'--	M1b	N0	Stage IV	T2b	7th	'--	'--	'--	'--	'--	'--	'--	'--	'--	'--	'--	'--	not reported	'--	'--	'--	'--	'--	0	541
69b23036-add9-42c9-941f-02fb74d9b08c	TCGA-05-4425	TCGA-LUAD	70	'--	'--	'--	'--	-25902	'--	not reported	female	'--	'--	not reported	Alive	'--	1938	'--	'--	25902	'--	'--	'--	'--	M1	N0	Stage IV	T2	6th	'--	'--	'--	'--	'--	'--	'--	'--	'--	'--	'--	'--	not reported	'--	'--	'--	'--	'--	0	669
69b23036-add9-42c9-941f-02fb74d9b08c	TCGA-05-4425	TCGA-LUAD	70	'--	'--	'--	'--	-25902	'--	not reported	female	'--	'--	not reported	Alive	'--	1938	'--	'--	25902	'--	'--	'--	'--	M1	N0	Stage IV	T2	6th	'--	'--	'--	'--	'--	'--	'--	'--	'--	'--	'--	'--	not reported	'--	'--	'--	'--	'--	0	669
69dba721-a168-47a4-b7ff-80a448bad654	TCGA-55-7914	TCGA-LUAD	71	'--	'--	'--	'--	-26105	187	not hispanic or latino	female	'--	'--	white	Dead	'--	1940	'--	'--	26105	'--	'--	'--	'--	MX	N1	Stage IIA	T1b	7th	'--	'--	'--	'--	'--	'--	'--	'--	'--	'--	'--	'--	not reported	'--	'--	'--	'--	'--	0	3
69dba721-a168-47a4-b7ff-80a448bad654	TCGA-55-7914	TCGA-LUAD	71	'--	'--	'--	'--	-26105	187	not hispanic or latino	female	'--	'--	white	Dead	'--	1940	'--	'--	26105	'--	'--	'--	'--	MX	N1	Stage IIA	T1b	7th	'--	'--	'--	'--	'--	'--	'--	'--	'--	'--	'--	'--	not reported	'--	'--	'--	'--	'--	0	3
6bffe800-ec2b-4638-9333-97fe85dcd91c	TCGA-49-6767	TCGA-LUAD	46	'--	'--	'--	'--	-17108	'--	not reported	female	'--	'--	white	Alive	'--	1964	'--	'--	17108	'--	'--	'--	'--	MX	N0	Stage IIB	T3	7th	'--	'--	'--	'--	'--	'--	'--	'--	'--	'--	'--	'--	not reported	'--	'--	'--	'--	'--	0	677
6bffe800-ec2b-4638-9333-97fe85dcd91c	TCGA-49-6767	TCGA-LUAD	46	'--	'--	'--	'--	-17108	'--	not reported	female	'--	'--	white	Alive	'--	1964	'--	'--	17108	'--	'--	'--	'--	MX	N0	Stage IIB	T3	7th	'--	'--	'--	'--	'--	'--	'--	'--	'--	'--	'--	'--	not reported	'--	'--	'--	'--	'--	0	677
6c3655ca-8ae7-4ad7-b3e4-0c3ec293fba7	TCGA-49-4490	TCGA-LUAD	45	'--	'--	'--	'--	-16634	385	not hispanic or latino	female	'--	'--	white	Dead	'--	1948	1994	'--	16634	'--	'--	'--	'--	M0	N2	Stage IIIA	T3	4th	'--	'--	'--	'--	'--	'--	'--	'--	'--	'--	'--	'--	not reported	'--	'--	'--	'--	'--	0	'--
6c3655ca-8ae7-4ad7-b3e4-0c3ec293fba7	TCGA-49-4490	TCGA-LUAD	45	'--	'--	'--	'--	-16634	385	not hispanic or latino	female	'--	'--	white	Dead	'--	1948	1994	'--	16634	'--	'--	'--	'--	M0	N2	Stage IIIA	T3	4th	'--	'--	'--	'--	'--	'--	'--	'--	'--	'--	'--	'--	not reported	'--	'--	'--	'--	'--	0	'--
6cf49cf0-de4c-4c90-8358-eae19c6206b0	TCGA-35-4123	TCGA-LUAD	38	'--	'--	'--	'--	-14064	'--	not hispanic or latino	male	'--	'--	white	Alive	'--	1972	'--	'--	14064	'--	'--	'--	'--	M0	N0	Stage IA	T1	7th	'--	'--	'--	'--	'--	'--	'--	'--	'--	'--	'--	'--	not reported	'--	'--	'--	'--	'--	0	182
6cf49cf0-de4c-4c90-8358-eae19c6206b0	TCGA-35-4123	TCGA-LUAD	38	'--	'--	'--	'--	-14064	'--	not hispanic or latino	male	'--	'--	white	Alive	'--	1972	'--	'--	14064	'--	'--	'--	'--	M0	N0	Stage IA	T1	7th	'--	'--	'--	'--	'--	'--	'--	'--	'--	'--	'--	'--	not reported	'--	'--	'--	'--	'--	0	182
6d72de06-232a-4983-a06c-eba6d82cb3f1	TCGA-55-1594	TCGA-LUAD	68	'--	'--	'--	'--	-25008	'--	not hispanic or latino	male	'--	'--	white	Alive	'--	1937	'--	'--	25008	'--	'--	'--	'--	M0	N2	Stage IIIA	T2	'--	'--	'--	'--	'--	'--	'--	'--	'--	'--	'--	'--	'--	not reported	'--	'--	'--	'--	'--	0	1178
6d72de06-232a-4983-a06c-eba6d82cb3f1	TCGA-55-1594	TCGA-LUAD	68	'--	'--	'--	'--	-25008	'--	not hispanic or latino	male	'--	'--	white	Alive	'--	1937	'--	'--	25008	'--	'--	'--	'--	M0	N2	Stage IIIA	T2	'--	'--	'--	'--	'--	'--	'--	'--	'--	'--	'--	'--	'--	not reported	'--	'--	'--	'--	'--	0	1178
6d96a298-be5a-4e14-afe8-ca4b6ca298d6	TCGA-44-8117	TCGA-LUAD	54	'--	'--	'--	'--	-19855	'--	not hispanic or latino	female	'--	'--	white	Alive	'--	1957	'--	'--	19855	'--	'--	'--	'--	M0	N0	Stage IB	T2a	7th	'--	'--	'--	'--	'--	'--	'--	'--	'--	'--	'--	'--	not reported	'--	'--	'--	'--	'--	0	385
6d96a298-be5a-4e14-afe8-ca4b6ca298d6	TCGA-44-8117	TCGA-LUAD	54	'--	'--	'--	'--	-19855	'--	not hispanic or latino	female	'--	'--	white	Alive	'--	1957	'--	'--	19855	'--	'--	'--	'--	M0	N0	Stage IB	T2a	7th	'--	'--	'--	'--	'--	'--	'--	'--	'--	'--	'--	'--	not reported	'--	'--	'--	'--	'--	0	385
6dfd47d2-831a-4386-9051-f78199a16bb5	TCGA-05-4397	TCGA-LUAD	65	'--	'--	'--	'--	-23833	731	not reported	male	'--	'--	not reported	Dead	'--	1941	2008	'--	23833	'--	'--	'--	'--	M0	N1	Stage IIB	T2	5th	'--	'--	'--	'--	'--	'--	'--	'--	'--	'--	'--	'--	not reported	'--	'--	'--	'--	'--	0	'--
6dfd47d2-831a-4386-9051-f78199a16bb5	TCGA-05-4397	TCGA-LUAD	65	'--	'--	'--	'--	-23833	731	not reported	male	'--	'--	not reported	Dead	'--	1941	2008	'--	23833	'--	'--	'--	'--	M0	N1	Stage IIB	T2	5th	'--	'--	'--	'--	'--	'--	'--	'--	'--	'--	'--	'--	not reported	'--	'--	'--	'--	'--	0	'--
6e3b6b72-142d-4b8d-a462-28a205796e41	TCGA-44-3918	TCGA-LUAD	60	'--	'--	'--	'--	-22236	'--	not hispanic or latino	female	'--	'--	white	Alive	'--	1950	'--	'--	22236	'--	'--	'--	'--	M0	N0	Stage IA	T1	6th	'--	'--	'--	'--	'--	'--	'--	'--	'--	'--	'--	'--	not reported	'--	'--	'--	'--	'--	0	1036
6e3b6b72-142d-4b8d-a462-28a205796e41	TCGA-44-3918	TCGA-LUAD	60	'--	'--	'--	'--	-22236	'--	not hispanic or latino	female	'--	'--	white	Alive	'--	1950	'--	'--	22236	'--	'--	'--	'--	M0	N0	Stage IA	T1	6th	'--	'--	'--	'--	'--	'--	'--	'--	'--	'--	'--	'--	not reported	'--	'--	'--	'--	'--	0	1036
6ee9caec-65ac-46db-9426-ffaa31967ae2	TCGA-95-8494	TCGA-LUAD	67	'--	'--	'--	'--	-24773	'--	not hispanic or latino	male	'--	'--	white	Alive	'--	1945	'--	'--	24773	'--	'--	'--	'--	M0	N1	Stage IIA	T2a	7th	'--	'--	'--	'--	'--	'--	'--	'--	'--	'--	'--	'--	not reported	'--	'--	'--	'--	'--	0	84
6ee9caec-65ac-46db-9426-ffaa31967ae2	TCGA-95-8494	TCGA-LUAD	67	'--	'--	'--	'--	-24773	'--	not hispanic or latino	male	'--	'--	white	Alive	'--	1945	'--	'--	24773	'--	'--	'--	'--	M0	N1	Stage IIA	T2a	7th	'--	'--	'--	'--	'--	'--	'--	'--	'--	'--	'--	'--	not reported	'--	'--	'--	'--	'--	0	84
70081320-540f-41d2-8687-ee6d011f8eb0	TCGA-MP-A4T9	TCGA-LUAD	54	'--	'--	'--	'--	-19767	1265	not hispanic or latino	female	'--	'--	white	Dead	'--	1952	2009	'--	19767	'--	'--	'--	'--	MX	N2	Stage IIIA	T2	6th	'--	'--	'--	'--	'--	'--	'--	'--	'--	'--	'--	'--	not reported	'--	'--	'--	'--	'--	0	'--
70081320-540f-41d2-8687-ee6d011f8eb0	TCGA-MP-A4T9	TCGA-LUAD	54	'--	'--	'--	'--	-19767	1265	not hispanic or latino	female	'--	'--	white	Dead	'--	1952	2009	'--	19767	'--	'--	'--	'--	MX	N2	Stage IIIA	T2	6th	'--	'--	'--	'--	'--	'--	'--	'--	'--	'--	'--	'--	not reported	'--	'--	'--	'--	'--	0	'--
706420c4-8820-4b41-80d9-f3efd1d2a4f0	TCGA-MP-A4SV	TCGA-LUAD	67	'--	'--	'--	'--	-24516	2620	not reported	male	'--	'--	not reported	Dead	'--	1934	2008	'--	24516	'--	'--	'--	'--	M0	N0	Stage IB	T2	5th	'--	'--	'--	'--	'--	'--	'--	'--	'--	'--	'--	'--	not reported	'--	'--	'--	'--	'--	0	'--
706420c4-8820-4b41-80d9-f3efd1d2a4f0	TCGA-MP-A4SV	TCGA-LUAD	67	'--	'--	'--	'--	-24516	2620	not reported	male	'--	'--	not reported	Dead	'--	1934	2008	'--	24516	'--	'--	'--	'--	M0	N0	Stage IB	T2	5th	'--	'--	'--	'--	'--	'--	'--	'--	'--	'--	'--	'--	not reported	'--	'--	'--	'--	'--	0	'--
7093024b-cf56-4783-b973-b72573ed7f2b	TCGA-93-A4JQ	TCGA-LUAD	49	'--	'--	'--	'--	-17951	'--	not hispanic or latino	male	'--	'--	white	Alive	'--	1963	'--	'--	17951	'--	'--	'--	'--	MX	N0	Stage IA	T1b	7th	'--	'--	'--	'--	'--	'--	'--	'--	'--	'--	'--	'--	not reported	'--	'--	'--	'--	'--	0	526
7093024b-cf56-4783-b973-b72573ed7f2b	TCGA-93-A4JQ	TCGA-LUAD	49	'--	'--	'--	'--	-17951	'--	not hispanic or latino	male	'--	'--	white	Alive	'--	1963	'--	'--	17951	'--	'--	'--	'--	MX	N0	Stage IA	T1b	7th	'--	'--	'--	'--	'--	'--	'--	'--	'--	'--	'--	'--	not reported	'--	'--	'--	'--	'--	0	526
7099597a-b208-45b5-b9e0-11ab40d5e497	TCGA-44-3917	TCGA-LUAD	33	'--	'--	'--	'--	-12179	'--	not hispanic or latino	female	'--	'--	white	Alive	'--	1976	'--	'--	12179	'--	'--	'--	'--	M0	N0	Stage IB	T2	6th	'--	'--	'--	'--	'--	'--	'--	'--	'--	'--	'--	'--	not reported	'--	'--	'--	'--	'--	0	1183
7099597a-b208-45b5-b9e0-11ab40d5e497	TCGA-44-3917	TCGA-LUAD	33	'--	'--	'--	'--	-12179	'--	not hispanic or latino	female	'--	'--	white	Alive	'--	1976	'--	'--	12179	'--	'--	'--	'--	M0	N0	Stage IB	T2	6th	'--	'--	'--	'--	'--	'--	'--	'--	'--	'--	'--	'--	not reported	'--	'--	'--	'--	'--	0	1183
722d6818-f1cb-49f4-b68a-fd0a31304681	TCGA-05-4402	TCGA-LUAD	57	'--	'--	'--	'--	-20819	244	not reported	female	'--	'--	not reported	Dead	'--	1950	2007	'--	20819	'--	'--	'--	'--	M1	NX	Stage IV	T2	6th	'--	'--	'--	'--	'--	'--	'--	'--	'--	'--	'--	'--	not reported	'--	'--	'--	'--	'--	0	'--
722d6818-f1cb-49f4-b68a-fd0a31304681	TCGA-05-4402	TCGA-LUAD	57	'--	'--	'--	'--	-20819	244	not reported	female	'--	'--	not reported	Dead	'--	1950	2007	'--	20819	'--	'--	'--	'--	M1	NX	Stage IV	T2	6th	'--	'--	'--	'--	'--	'--	'--	'--	'--	'--	'--	'--	not reported	'--	'--	'--	'--	'--	0	'--
742e0e32-25b5-4d41-8bf5-364b571cfd93	TCGA-62-8394	TCGA-LUAD	65	'--	'--	'--	'--	-23758	139	not hispanic or latino	female	'--	'--	white	Dead	'--	1943	2008	'--	23758	'--	'--	'--	'--	M0	N2	Stage IIIB	T4	6th	'--	'--	'--	'--	'--	'--	'--	'--	'--	'--	'--	'--	not reported	'--	'--	'--	'--	'--	0	'--
742e0e32-25b5-4d41-8bf5-364b571cfd93	TCGA-62-8394	TCGA-LUAD	65	'--	'--	'--	'--	-23758	139	not hispanic or latino	female	'--	'--	white	Dead	'--	1943	2008	'--	23758	'--	'--	'--	'--	M0	N2	Stage IIIB	T4	6th	'--	'--	'--	'--	'--	'--	'--	'--	'--	'--	'--	'--	not reported	'--	'--	'--	'--	'--	0	'--
75589307-f141-4d0d-b35d-adbbc77b3dec	TCGA-55-8204	TCGA-LUAD	87	'--	'--	'--	'--	-31818	'--	not hispanic or latino	female	'--	'--	white	Alive	'--	1924	'--	'--	31818	'--	'--	'--	'--	MX	N0	Stage IB	T2a	7th	'--	'--	'--	'--	'--	'--	'--	'--	'--	'--	'--	'--	not reported	'--	'--	'--	'--	'--	0	515
75589307-f141-4d0d-b35d-adbbc77b3dec	TCGA-55-8204	TCGA-LUAD	87	'--	'--	'--	'--	-31818	'--	not hispanic or latino	female	'--	'--	white	Alive	'--	1924	'--	'--	31818	'--	'--	'--	'--	MX	N0	Stage IB	T2a	7th	'--	'--	'--	'--	'--	'--	'--	'--	'--	'--	'--	'--	not reported	'--	'--	'--	'--	'--	0	515
75a0bb0b-6528-4fb8-a9e6-254905d21df4	TCGA-MN-A4N1	TCGA-LUAD	60	'--	'--	'--	'--	-21939	'--	not hispanic or latino	male	'--	'--	black or african american	Alive	'--	1951	'--	'--	21939	'--	'--	'--	'--	M0	N1	Stage IIA	T2a	7th	'--	'--	'--	'--	'--	'--	'--	'--	'--	'--	'--	'--	not reported	'--	'--	'--	'--	'--	0	827
75a0bb0b-6528-4fb8-a9e6-254905d21df4	TCGA-MN-A4N1	TCGA-LUAD	60	'--	'--	'--	'--	-21939	'--	not hispanic or latino	male	'--	'--	black or african american	Alive	'--	1951	'--	'--	21939	'--	'--	'--	'--	M0	N1	Stage IIA	T2a	7th	'--	'--	'--	'--	'--	'--	'--	'--	'--	'--	'--	'--	not reported	'--	'--	'--	'--	'--	0	827
75dd635e-8e0c-4c0b-b21c-20f77770218d	TCGA-50-5942	TCGA-LUAD	67	'--	'--	'--	'--	-24781	'--	not hispanic or latino	female	'--	'--	white	Alive	'--	1942	'--	'--	24781	'--	'--	'--	'--	M0	N0	Stage IA	T1	7th	'--	'--	'--	'--	'--	'--	'--	'--	'--	'--	'--	'--	not reported	'--	'--	'--	'--	'--	0	1847
75dd635e-8e0c-4c0b-b21c-20f77770218d	TCGA-50-5942	TCGA-LUAD	67	'--	'--	'--	'--	-24781	'--	not hispanic or latino	female	'--	'--	white	Alive	'--	1942	'--	'--	24781	'--	'--	'--	'--	M0	N0	Stage IA	T1	7th	'--	'--	'--	'--	'--	'--	'--	'--	'--	'--	'--	'--	not reported	'--	'--	'--	'--	'--	0	1847
762dea8a-5b41-4058-979a-b7876ed13d7e	TCGA-05-4395	TCGA-LUAD	76	'--	'--	'--	'--	-27971	0	not reported	male	'--	'--	not reported	Dead	'--	1930	2006	'--	27971	'--	'--	'--	'--	M0	N2	Stage IIIB	T4	5th	'--	'--	'--	'--	'--	'--	'--	'--	'--	'--	'--	'--	not reported	'--	'--	'--	'--	'--	0	'--
762dea8a-5b41-4058-979a-b7876ed13d7e	TCGA-05-4395	TCGA-LUAD	76	'--	'--	'--	'--	-27971	0	not reported	male	'--	'--	not reported	Dead	'--	1930	2006	'--	27971	'--	'--	'--	'--	M0	N2	Stage IIIB	T4	5th	'--	'--	'--	'--	'--	'--	'--	'--	'--	'--	'--	'--	not reported	'--	'--	'--	'--	'--	0	'--
765ad5a5-134b-4680-a6d4-1dd113dc47cc	TCGA-49-AAR4	TCGA-LUAD	51	'--	'--	'--	'--	-18939	879	not hispanic or latino	male	'--	'--	black or african american	Dead	'--	1955	2008	'--	18939	'--	'--	'--	'--	MX	N2	Stage IIIA	T2	6th	'--	'--	'--	'--	'--	'--	'--	'--	'--	'--	'--	'--	not reported	'--	'--	'--	'--	'--	0	'--
765ad5a5-134b-4680-a6d4-1dd113dc47cc	TCGA-49-AAR4	TCGA-LUAD	51	'--	'--	'--	'--	-18939	879	not hispanic or latino	male	'--	'--	black or african american	Dead	'--	1955	2008	'--	18939	'--	'--	'--	'--	MX	N2	Stage IIIA	T2	6th	'--	'--	'--	'--	'--	'--	'--	'--	'--	'--	'--	'--	not reported	'--	'--	'--	'--	'--	0	'--
772324a5-5513-454d-ad6b-605798f69b73	TCGA-55-8619	TCGA-LUAD	72	'--	'--	'--	'--	-26616	'--	not hispanic or latino	female	'--	'--	white	Alive	'--	1940	'--	'--	26616	'--	'--	'--	'--	MX	N0	Stage IIB	T3	7th	'--	'--	'--	'--	'--	'--	'--	'--	'--	'--	'--	'--	not reported	'--	'--	'--	'--	'--	0	416
772324a5-5513-454d-ad6b-605798f69b73	TCGA-55-8619	TCGA-LUAD	72	'--	'--	'--	'--	-26616	'--	not hispanic or latino	female	'--	'--	white	Alive	'--	1940	'--	'--	26616	'--	'--	'--	'--	MX	N0	Stage IIB	T3	7th	'--	'--	'--	'--	'--	'--	'--	'--	'--	'--	'--	'--	not reported	'--	'--	'--	'--	'--	0	416
77828a90-8e2a-4664-b674-d837e6e34fe4	TCGA-69-7761	TCGA-LUAD	84	'--	'--	'--	'--	-31041	'--	not hispanic or latino	male	'--	'--	white	Alive	'--	1927	'--	'--	31041	'--	'--	'--	'--	MX	N0	Stage IB	T2a	7th	'--	'--	'--	'--	'--	'--	'--	'--	'--	'--	'--	'--	not reported	'--	'--	'--	'--	'--	0	186
77828a90-8e2a-4664-b674-d837e6e34fe4	TCGA-69-7761	TCGA-LUAD	84	'--	'--	'--	'--	-31041	'--	not hispanic or latino	male	'--	'--	white	Alive	'--	1927	'--	'--	31041	'--	'--	'--	'--	MX	N0	Stage IB	T2a	7th	'--	'--	'--	'--	'--	'--	'--	'--	'--	'--	'--	'--	not reported	'--	'--	'--	'--	'--	0	186
7782ceaa-da49-4232-8b3f-534971adaad8	TCGA-73-7499	TCGA-LUAD	81	'--	'--	'--	'--	-29683	1531	not hispanic or latino	female	'--	'--	white	Dead	'--	1929	'--	'--	29683	'--	'--	'--	'--	M0	N0	Stage IB	T2a	7th	'--	'--	'--	'--	'--	'--	'--	'--	'--	'--	'--	'--	not reported	'--	'--	'--	'--	'--	0	715
7782ceaa-da49-4232-8b3f-534971adaad8	TCGA-73-7499	TCGA-LUAD	81	'--	'--	'--	'--	-29683	1531	not hispanic or latino	female	'--	'--	white	Dead	'--	1929	'--	'--	29683	'--	'--	'--	'--	M0	N0	Stage IB	T2a	7th	'--	'--	'--	'--	'--	'--	'--	'--	'--	'--	'--	'--	not reported	'--	'--	'--	'--	'--	0	715
77c4dbb2-eceb-4e0d-bcde-63dc817d5f35	TCGA-55-7903	TCGA-LUAD	64	'--	'--	'--	'--	-23509	'--	not hispanic or latino	male	'--	'--	white	Alive	'--	1947	'--	'--	23509	'--	'--	'--	'--	MX	N0	Stage IA	T1b	7th	'--	'--	'--	'--	'--	'--	'--	'--	'--	'--	'--	'--	not reported	'--	'--	'--	'--	'--	0	567
77c4dbb2-eceb-4e0d-bcde-63dc817d5f35	TCGA-55-7903	TCGA-LUAD	64	'--	'--	'--	'--	-23509	'--	not hispanic or latino	male	'--	'--	white	Alive	'--	1947	'--	'--	23509	'--	'--	'--	'--	MX	N0	Stage IA	T1b	7th	'--	'--	'--	'--	'--	'--	'--	'--	'--	'--	'--	'--	not reported	'--	'--	'--	'--	'--	0	567
77f8c850-b4e6-46a1-ab12-a50e0044a0c8	TCGA-55-8208	TCGA-LUAD	73	'--	'--	'--	'--	-26716	'--	not hispanic or latino	female	'--	'--	white	Alive	'--	1939	'--	'--	26716	'--	'--	'--	'--	M0	N0	Stage IA	T1b	7th	'--	'--	'--	'--	'--	'--	'--	'--	'--	'--	'--	'--	not reported	'--	'--	'--	'--	'--	0	674
77f8c850-b4e6-46a1-ab12-a50e0044a0c8	TCGA-55-8208	TCGA-LUAD	73	'--	'--	'--	'--	-26716	'--	not hispanic or latino	female	'--	'--	white	Alive	'--	1939	'--	'--	26716	'--	'--	'--	'--	M0	N0	Stage IA	T1b	7th	'--	'--	'--	'--	'--	'--	'--	'--	'--	'--	'--	'--	not reported	'--	'--	'--	'--	'--	0	674
781f40c9-c099-4c96-8269-ebe2a449c93d	TCGA-78-8660	TCGA-LUAD	69	'--	'--	'--	'--	-25422	321	not reported	male	'--	'--	not reported	Dead	'--	1936	2005	'--	25422	'--	'--	'--	'--	M0	N1	Stage IIB	T2	6th	'--	'--	'--	'--	'--	'--	'--	'--	'--	'--	'--	'--	not reported	'--	'--	'--	'--	'--	0	'--
781f40c9-c099-4c96-8269-ebe2a449c93d	TCGA-78-8660	TCGA-LUAD	69	'--	'--	'--	'--	-25422	321	not reported	male	'--	'--	not reported	Dead	'--	1936	2005	'--	25422	'--	'--	'--	'--	M0	N1	Stage IIB	T2	6th	'--	'--	'--	'--	'--	'--	'--	'--	'--	'--	'--	'--	not reported	'--	'--	'--	'--	'--	0	'--
78a24c56-576c-4245-bb42-6603b3d19897	TCGA-05-4427	TCGA-LUAD	65	'--	'--	'--	'--	-23893	'--	not reported	female	'--	'--	not reported	Alive	'--	1943	'--	'--	23893	'--	'--	'--	'--	M0	N1	Stage IIB	T2	6th	'--	'--	'--	'--	'--	'--	'--	'--	'--	'--	'--	'--	not reported	'--	'--	'--	'--	'--	0	791
78a24c56-576c-4245-bb42-6603b3d19897	TCGA-05-4427	TCGA-LUAD	65	'--	'--	'--	'--	-23893	'--	not reported	female	'--	'--	not reported	Alive	'--	1943	'--	'--	23893	'--	'--	'--	'--	M0	N1	Stage IIB	T2	6th	'--	'--	'--	'--	'--	'--	'--	'--	'--	'--	'--	'--	not reported	'--	'--	'--	'--	'--	0	791
78ae716b-0ca5-4c01-a053-d41288385fcd	TCGA-75-5122	TCGA-LUAD	'--	'--	'--	'--	'--	'--	'--	not reported	male	'--	'--	not reported	Dead	'--	'--	'--	'--	'--	'--	'--	'--	'--	M0	N0	Stage IB	T2	'--	'--	'--	'--	'--	'--	'--	'--	'--	'--	'--	'--	'--	not reported	'--	'--	'--	'--	'--	'--	'--
78ae716b-0ca5-4c01-a053-d41288385fcd	TCGA-75-5122	TCGA-LUAD	'--	'--	'--	'--	'--	'--	'--	not reported	male	'--	'--	not reported	Dead	'--	'--	'--	'--	'--	'--	'--	'--	'--	M0	N0	Stage IB	T2	'--	'--	'--	'--	'--	'--	'--	'--	'--	'--	'--	'--	'--	not reported	'--	'--	'--	'--	'--	'--	'--
793649e5-f479-4d64-8723-2ef488fe0fd9	TCGA-62-A46U	TCGA-LUAD	71	'--	'--	'--	'--	-25998	'--	not hispanic or latino	female	'--	'--	white	Alive	'--	1936	'--	'--	25998	'--	'--	'--	'--	M0	N1	Stage IIB	T2	6th	'--	'--	'--	'--	'--	'--	'--	'--	'--	'--	'--	'--	not reported	'--	'--	'--	'--	'--	0	2067
793649e5-f479-4d64-8723-2ef488fe0fd9	TCGA-62-A46U	TCGA-LUAD	71	'--	'--	'--	'--	-25998	'--	not hispanic or latino	female	'--	'--	white	Alive	'--	1936	'--	'--	25998	'--	'--	'--	'--	M0	N1	Stage IIB	T2	6th	'--	'--	'--	'--	'--	'--	'--	'--	'--	'--	'--	'--	not reported	'--	'--	'--	'--	'--	0	2067
7a0ea814-f0de-4bc4-a81a-daa000559369	TCGA-50-5933	TCGA-LUAD	72	'--	'--	'--	'--	-26377	2393	not hispanic or latino	male	'--	'--	white	Dead	'--	1929	2007	'--	26377	'--	'--	'--	'--	M0	N2	Stage IIIB	T4	5th	'--	'--	'--	'--	'--	'--	'--	'--	'--	'--	'--	'--	not reported	'--	'--	'--	'--	'--	0	2370
7a0ea814-f0de-4bc4-a81a-daa000559369	TCGA-50-5933	TCGA-LUAD	72	'--	'--	'--	'--	-26377	2393	not hispanic or latino	male	'--	'--	white	Dead	'--	1929	2007	'--	26377	'--	'--	'--	'--	M0	N2	Stage IIIB	T4	5th	'--	'--	'--	'--	'--	'--	'--	'--	'--	'--	'--	'--	not reported	'--	'--	'--	'--	'--	0	2370
7a111b4f-46e9-4e34-8024-0b9fdc5cbcd8	TCGA-MP-A4TH	TCGA-LUAD	70	'--	'--	'--	'--	-25759	'--	not hispanic or latino	female	'--	'--	white	Alive	'--	1942	'--	'--	25759	'--	'--	'--	'--	M0	N0	Stage IA	T1a	7th	'--	'--	'--	'--	'--	'--	'--	'--	'--	'--	'--	'--	not reported	'--	'--	'--	'--	'--	0	741
7a111b4f-46e9-4e34-8024-0b9fdc5cbcd8	TCGA-MP-A4TH	TCGA-LUAD	70	'--	'--	'--	'--	-25759	'--	not hispanic or latino	female	'--	'--	white	Alive	'--	1942	'--	'--	25759	'--	'--	'--	'--	M0	N0	Stage IA	T1a	7th	'--	'--	'--	'--	'--	'--	'--	'--	'--	'--	'--	'--	not reported	'--	'--	'--	'--	'--	0	741
7b0622ab-63ea-483f-ae40-d3ea587bdbba	TCGA-78-7156	TCGA-LUAD	62	'--	'--	'--	'--	-22720	976	not reported	male	'--	'--	white	Dead	'--	1944	2008	'--	22720	'--	'--	'--	'--	M1	N1	Stage IV	T4	6th	'--	'--	'--	'--	'--	'--	'--	'--	'--	'--	'--	'--	not reported	'--	'--	'--	'--	'--	0	'--
7b0622ab-63ea-483f-ae40-d3ea587bdbba	TCGA-78-7156	TCGA-LUAD	62	'--	'--	'--	'--	-22720	976	not reported	male	'--	'--	white	Dead	'--	1944	2008	'--	22720	'--	'--	'--	'--	M1	N1	Stage IV	T4	6th	'--	'--	'--	'--	'--	'--	'--	'--	'--	'--	'--	'--	not reported	'--	'--	'--	'--	'--	0	'--
7b89166e-c5b8-481b-aa70-495141499b91	TCGA-86-8669	TCGA-LUAD	64	'--	'--	'--	'--	-23443	'--	not hispanic or latino	male	'--	'--	white	Alive	'--	1948	'--	'--	23443	'--	'--	'--	'--	M0	N0	Stage IA	T1b	7th	'--	'--	'--	'--	'--	'--	'--	'--	'--	'--	'--	'--	not reported	'--	'--	'--	'--	'--	0	938
7b89166e-c5b8-481b-aa70-495141499b91	TCGA-86-8669	TCGA-LUAD	64	'--	'--	'--	'--	-23443	'--	not hispanic or latino	male	'--	'--	white	Alive	'--	1948	'--	'--	23443	'--	'--	'--	'--	M0	N0	Stage IA	T1b	7th	'--	'--	'--	'--	'--	'--	'--	'--	'--	'--	'--	'--	not reported	'--	'--	'--	'--	'--	0	938
7b9479ff-23d6-4689-91f0-02efc94300f9	TCGA-44-A47A	TCGA-LUAD	78	'--	'--	'--	'--	-28782	'--	not hispanic or latino	female	'--	'--	white	Alive	'--	1934	'--	'--	28782	'--	'--	'--	'--	MX	N0	Stage IB	T2a	7th	'--	'--	'--	'--	'--	'--	'--	'--	'--	'--	'--	'--	not reported	'--	'--	'--	'--	'--	0	466
7b9479ff-23d6-4689-91f0-02efc94300f9	TCGA-44-A47A	TCGA-LUAD	78	'--	'--	'--	'--	-28782	'--	not hispanic or latino	female	'--	'--	white	Alive	'--	1934	'--	'--	28782	'--	'--	'--	'--	MX	N0	Stage IB	T2a	7th	'--	'--	'--	'--	'--	'--	'--	'--	'--	'--	'--	'--	not reported	'--	'--	'--	'--	'--	0	466
7be86a90-6da8-4c01-8a7a-bc5cfef9894f	TCGA-78-7539	TCGA-LUAD	75	'--	'--	'--	'--	-27445	'--	not reported	female	'--	'--	white	Alive	'--	1936	'--	'--	27445	'--	'--	'--	'--	M0	N0	Stage IIA	T2b	7th	'--	'--	'--	'--	'--	'--	'--	'--	'--	'--	'--	'--	not reported	'--	'--	'--	'--	'--	0	791
7be86a90-6da8-4c01-8a7a-bc5cfef9894f	TCGA-78-7539	TCGA-LUAD	75	'--	'--	'--	'--	-27445	'--	not reported	female	'--	'--	white	Alive	'--	1936	'--	'--	27445	'--	'--	'--	'--	M0	N0	Stage IIA	T2b	7th	'--	'--	'--	'--	'--	'--	'--	'--	'--	'--	'--	'--	not reported	'--	'--	'--	'--	'--	0	791
7c4ed533-ee66-48be-a84b-ff8607742818	TCGA-MP-A4T8	TCGA-LUAD	68	'--	'--	'--	'--	-25069	161	not reported	male	'--	'--	not reported	Dead	'--	1938	2006	'--	25069	'--	'--	'--	'--	M0	N2	Stage IIIA	T2	6th	'--	'--	'--	'--	'--	'--	'--	'--	'--	'--	'--	'--	not reported	'--	'--	'--	'--	'--	0	'--
7c4ed533-ee66-48be-a84b-ff8607742818	TCGA-MP-A4T8	TCGA-LUAD	68	'--	'--	'--	'--	-25069	161	not reported	male	'--	'--	not reported	Dead	'--	1938	2006	'--	25069	'--	'--	'--	'--	M0	N2	Stage IIIA	T2	6th	'--	'--	'--	'--	'--	'--	'--	'--	'--	'--	'--	'--	not reported	'--	'--	'--	'--	'--	0	'--
7c7d777b-bf00-4c24-97fc-922580d5605f	TCGA-NJ-A55R	TCGA-LUAD	67	'--	'--	'--	'--	-24738	'--	not hispanic or latino	male	'--	'--	white	Alive	'--	1944	'--	'--	24738	'--	'--	'--	'--	MX	N0	Stage IA	T1b	7th	'--	'--	'--	'--	'--	'--	'--	'--	'--	'--	'--	'--	not reported	'--	'--	'--	'--	'--	0	603
7c7d777b-bf00-4c24-97fc-922580d5605f	TCGA-NJ-A55R	TCGA-LUAD	67	'--	'--	'--	'--	-24738	'--	not hispanic or latino	male	'--	'--	white	Alive	'--	1944	'--	'--	24738	'--	'--	'--	'--	MX	N0	Stage IA	T1b	7th	'--	'--	'--	'--	'--	'--	'--	'--	'--	'--	'--	'--	not reported	'--	'--	'--	'--	'--	0	603
7ca711ec-9ac0-4fa7-8a60-32ae84b8789a	TCGA-53-A4EZ	TCGA-LUAD	63	'--	'--	'--	'--	-23201	'--	hispanic or latino	male	'--	'--	white	Alive	'--	1949	'--	'--	23201	'--	'--	'--	'--	MX	N1	Stage IIA	T2a	7th	'--	'--	'--	'--	'--	'--	'--	'--	'--	'--	'--	'--	not reported	'--	'--	'--	'--	'--	0	1071
7ca711ec-9ac0-4fa7-8a60-32ae84b8789a	TCGA-53-A4EZ	TCGA-LUAD	63	'--	'--	'--	'--	-23201	'--	hispanic or latino	male	'--	'--	white	Alive	'--	1949	'--	'--	23201	'--	'--	'--	'--	MX	N1	Stage IIA	T2a	7th	'--	'--	'--	'--	'--	'--	'--	'--	'--	'--	'--	'--	not reported	'--	'--	'--	'--	'--	0	1071
7cce924f-12a1-4895-9866-5d4b1869dde6	TCGA-55-6970	TCGA-LUAD	67	'--	'--	'--	'--	-24773	464	not reported	female	'--	'--	white	Dead	'--	1937	2005	'--	24773	'--	'--	'--	'--	MX	N2	Stage IIIA	T2	6th	'--	'--	'--	'--	'--	'--	'--	'--	'--	'--	'--	'--	not reported	'--	'--	'--	'--	'--	0	'--
7cce924f-12a1-4895-9866-5d4b1869dde6	TCGA-55-6970	TCGA-LUAD	67	'--	'--	'--	'--	-24773	464	not reported	female	'--	'--	white	Dead	'--	1937	2005	'--	24773	'--	'--	'--	'--	MX	N2	Stage IIIA	T2	6th	'--	'--	'--	'--	'--	'--	'--	'--	'--	'--	'--	'--	not reported	'--	'--	'--	'--	'--	0	'--
7e7f089c-25f7-4e14-aed5-d741047b9e42	TCGA-86-8359	TCGA-LUAD	52	'--	'--	'--	'--	-19088	444	not hispanic or latino	male	'--	'--	white	Dead	'--	1960	'--	'--	19088	'--	'--	'--	'--	M0	N2	Stage IIIA	T3	7th	'--	'--	'--	'--	'--	'--	'--	'--	'--	'--	'--	'--	not reported	'--	'--	'--	'--	'--	0	26
7e7f089c-25f7-4e14-aed5-d741047b9e42	TCGA-86-8359	TCGA-LUAD	52	'--	'--	'--	'--	-19088	444	not hispanic or latino	male	'--	'--	white	Dead	'--	1960	'--	'--	19088	'--	'--	'--	'--	M0	N2	Stage IIIA	T3	7th	'--	'--	'--	'--	'--	'--	'--	'--	'--	'--	'--	'--	not reported	'--	'--	'--	'--	'--	0	26
7e83f9dd-b038-497b-a113-a55605398b7b	TCGA-99-8032	TCGA-LUAD	61	'--	'--	'--	'--	-22635	'--	not hispanic or latino	male	'--	'--	white	Alive	'--	1950	'--	'--	22635	'--	'--	'--	'--	M0	N0	Stage IA	T1a	7th	'--	'--	'--	'--	'--	'--	'--	'--	'--	'--	'--	'--	not reported	'--	'--	'--	'--	'--	0	44
7e83f9dd-b038-497b-a113-a55605398b7b	TCGA-99-8032	TCGA-LUAD	61	'--	'--	'--	'--	-22635	'--	not hispanic or latino	male	'--	'--	white	Alive	'--	1950	'--	'--	22635	'--	'--	'--	'--	M0	N0	Stage IA	T1a	7th	'--	'--	'--	'--	'--	'--	'--	'--	'--	'--	'--	'--	not reported	'--	'--	'--	'--	'--	0	44
7eb540b4-8dd3-4382-a488-e48b1c7213b3	TCGA-50-7109	TCGA-LUAD	60	'--	'--	'--	'--	-21979	308	not hispanic or latino	male	'--	'--	white	Dead	'--	1951	'--	'--	21979	'--	'--	'--	'--	M0	N0	Stage IA	T1	7th	'--	'--	'--	'--	'--	'--	'--	'--	'--	'--	'--	'--	not reported	'--	'--	'--	'--	'--	0	255
7eb540b4-8dd3-4382-a488-e48b1c7213b3	TCGA-50-7109	TCGA-LUAD	60	'--	'--	'--	'--	-21979	308	not hispanic or latino	male	'--	'--	white	Dead	'--	1951	'--	'--	21979	'--	'--	'--	'--	M0	N0	Stage IA	T1	7th	'--	'--	'--	'--	'--	'--	'--	'--	'--	'--	'--	'--	not reported	'--	'--	'--	'--	'--	0	255
7f6455e8-fa3d-4452-acb2-8c9995073072	TCGA-44-7667	TCGA-LUAD	49	'--	'--	'--	'--	-18062	'--	not hispanic or latino	female	'--	'--	white	Alive	'--	1960	'--	'--	18062	'--	'--	'--	'--	MX	N0	Stage IIB	T3	6th	'--	'--	'--	'--	'--	'--	'--	'--	'--	'--	'--	'--	not reported	'--	'--	'--	'--	'--	0	1097
7f6455e8-fa3d-4452-acb2-8c9995073072	TCGA-44-7667	TCGA-LUAD	49	'--	'--	'--	'--	-18062	'--	not hispanic or latino	female	'--	'--	white	Alive	'--	1960	'--	'--	18062	'--	'--	'--	'--	MX	N0	Stage IIB	T3	6th	'--	'--	'--	'--	'--	'--	'--	'--	'--	'--	'--	'--	not reported	'--	'--	'--	'--	'--	0	1097
7fd03220-531e-4ef8-beca-e9703e8c0ae1	TCGA-NJ-A4YG	TCGA-LUAD	65	'--	'--	'--	'--	-23812	'--	not reported	male	'--	'--	white	Alive	'--	1943	'--	'--	23812	'--	'--	'--	'--	M0	N0	Stage IB	T2	6th	'--	'--	'--	'--	'--	'--	'--	'--	'--	'--	'--	'--	not reported	'--	'--	'--	'--	'--	0	2261
7fd03220-531e-4ef8-beca-e9703e8c0ae1	TCGA-NJ-A4YG	TCGA-LUAD	65	'--	'--	'--	'--	-23812	'--	not reported	male	'--	'--	white	Alive	'--	1943	'--	'--	23812	'--	'--	'--	'--	M0	N0	Stage IB	T2	6th	'--	'--	'--	'--	'--	'--	'--	'--	'--	'--	'--	'--	not reported	'--	'--	'--	'--	'--	0	2261
807cc7d2-6e3b-4f2d-9531-0da994eeeada	TCGA-55-8302	TCGA-LUAD	54	'--	'--	'--	'--	-20011	'--	not reported	male	'--	'--	white	Alive	'--	1958	'--	'--	20011	'--	'--	'--	'--	MX	N0	Stage IB	T2	7th	'--	'--	'--	'--	'--	'--	'--	'--	'--	'--	'--	'--	not reported	'--	'--	'--	'--	'--	0	478
807cc7d2-6e3b-4f2d-9531-0da994eeeada	TCGA-55-8302	TCGA-LUAD	54	'--	'--	'--	'--	-20011	'--	not reported	male	'--	'--	white	Alive	'--	1958	'--	'--	20011	'--	'--	'--	'--	MX	N0	Stage IB	T2	7th	'--	'--	'--	'--	'--	'--	'--	'--	'--	'--	'--	'--	not reported	'--	'--	'--	'--	'--	0	478
81a0b2ff-a3d3-41bb-9ce6-765e6ae894af	TCGA-64-1679	TCGA-LUAD	58	'--	'--	'--	'--	-21310	'--	not hispanic or latino	female	'--	'--	white	Alive	'--	1949	'--	'--	21310	'--	'--	'--	'--	M0	N2	Stage IIIA	T1	6th	'--	'--	'--	'--	'--	'--	'--	'--	'--	'--	'--	'--	not reported	'--	'--	'--	'--	'--	0	2488
81a0b2ff-a3d3-41bb-9ce6-765e6ae894af	TCGA-64-1679	TCGA-LUAD	58	'--	'--	'--	'--	-21310	'--	not hispanic or latino	female	'--	'--	white	Alive	'--	1949	'--	'--	21310	'--	'--	'--	'--	M0	N2	Stage IIIA	T1	6th	'--	'--	'--	'--	'--	'--	'--	'--	'--	'--	'--	'--	not reported	'--	'--	'--	'--	'--	0	2488
8214a0d1-5e2d-4a7a-acb1-e5580755db83	TCGA-38-7271	TCGA-LUAD	72	'--	'--	'--	'--	-26440	800	not hispanic or latino	female	'--	'--	white	Dead	'--	1934	2008	'--	26440	'--	'--	'--	'--	M0	N0	Stage IA	T1	6th	'--	'--	'--	'--	'--	'--	'--	'--	'--	'--	'--	'--	not reported	'--	'--	'--	'--	'--	0	'--
8214a0d1-5e2d-4a7a-acb1-e5580755db83	TCGA-38-7271	TCGA-LUAD	72	'--	'--	'--	'--	-26440	800	not hispanic or latino	female	'--	'--	white	Dead	'--	1934	2008	'--	26440	'--	'--	'--	'--	M0	N0	Stage IA	T1	6th	'--	'--	'--	'--	'--	'--	'--	'--	'--	'--	'--	'--	not reported	'--	'--	'--	'--	'--	0	'--
82476d2d-e403-4f6b-8dd6-cc84e3329478	TCGA-50-6595	TCGA-LUAD	74	'--	'--	'--	'--	-27197	189	not hispanic or latino	female	'--	'--	white	Dead	'--	1935	2009	'--	27197	'--	'--	'--	'--	M0	N2	Stage IIIA	T2	6th	'--	'--	'--	'--	'--	'--	'--	'--	'--	'--	'--	'--	not reported	'--	'--	'--	'--	'--	0	'--
82476d2d-e403-4f6b-8dd6-cc84e3329478	TCGA-50-6595	TCGA-LUAD	74	'--	'--	'--	'--	-27197	189	not hispanic or latino	female	'--	'--	white	Dead	'--	1935	2009	'--	27197	'--	'--	'--	'--	M0	N2	Stage IIIA	T2	6th	'--	'--	'--	'--	'--	'--	'--	'--	'--	'--	'--	'--	not reported	'--	'--	'--	'--	'--	0	'--
83a6ed20-b3cf-48b9-8ed3-a080cd4951fa	TCGA-55-6968	TCGA-LUAD	61	'--	'--	'--	'--	-22344	1293	not hispanic or latino	male	'--	'--	white	Dead	'--	1943	2007	'--	22344	'--	'--	'--	'--	M1	N0	Stage IV	T1	6th	'--	'--	'--	'--	'--	'--	'--	'--	'--	'--	'--	'--	not reported	'--	'--	'--	'--	'--	0	'--
83a6ed20-b3cf-48b9-8ed3-a080cd4951fa	TCGA-55-6968	TCGA-LUAD	61	'--	'--	'--	'--	-22344	1293	not hispanic or latino	male	'--	'--	white	Dead	'--	1943	2007	'--	22344	'--	'--	'--	'--	M1	N0	Stage IV	T1	6th	'--	'--	'--	'--	'--	'--	'--	'--	'--	'--	'--	'--	not reported	'--	'--	'--	'--	'--	0	'--
83e38dbd-edab-47f2-b19f-6ea38fc6bece	TCGA-44-8120	TCGA-LUAD	58	'--	'--	'--	'--	-21188	'--	not hispanic or latino	male	'--	'--	black or african american	Alive	'--	1953	'--	'--	21188	'--	'--	'--	'--	M0	N0	Stage IB	T2a	7th	'--	'--	'--	'--	'--	'--	'--	'--	'--	'--	'--	'--	not reported	'--	'--	'--	'--	'--	0	260
83e38dbd-edab-47f2-b19f-6ea38fc6bece	TCGA-44-8120	TCGA-LUAD	58	'--	'--	'--	'--	-21188	'--	not hispanic or latino	male	'--	'--	black or african american	Alive	'--	1953	'--	'--	21188	'--	'--	'--	'--	M0	N0	Stage IB	T2a	7th	'--	'--	'--	'--	'--	'--	'--	'--	'--	'--	'--	'--	not reported	'--	'--	'--	'--	'--	0	260
84c3ba70-afa7-4b69-be69-7ec8d6022c56	TCGA-99-8025	TCGA-LUAD	72	'--	'--	'--	'--	-26634	'--	not hispanic or latino	female	'--	'--	black or african american	Alive	'--	1938	'--	'--	26634	'--	'--	'--	'--	M0	N2	Stage IIIA	T3	7th	'--	'--	'--	'--	'--	'--	'--	'--	'--	'--	'--	'--	not reported	'--	'--	'--	'--	'--	0	1060
84c3ba70-afa7-4b69-be69-7ec8d6022c56	TCGA-99-8025	TCGA-LUAD	72	'--	'--	'--	'--	-26634	'--	not hispanic or latino	female	'--	'--	black or african american	Alive	'--	1938	'--	'--	26634	'--	'--	'--	'--	M0	N2	Stage IIIA	T3	7th	'--	'--	'--	'--	'--	'--	'--	'--	'--	'--	'--	'--	not reported	'--	'--	'--	'--	'--	0	1060
8504fd86-a70a-4cba-9ec8-25c9e60ca549	TCGA-50-6594	TCGA-LUAD	79	'--	'--	'--	'--	-28924	370	not hispanic or latino	female	'--	'--	black or african american	Dead	'--	1930	2010	'--	28924	'--	'--	'--	'--	M0	N2	Stage IIIA	T3	6th	'--	'--	'--	'--	'--	'--	'--	'--	'--	'--	'--	'--	not reported	'--	'--	'--	'--	'--	0	'--
8504fd86-a70a-4cba-9ec8-25c9e60ca549	TCGA-50-6594	TCGA-LUAD	79	'--	'--	'--	'--	-28924	370	not hispanic or latino	female	'--	'--	black or african american	Dead	'--	1930	2010	'--	28924	'--	'--	'--	'--	M0	N2	Stage IIIA	T3	6th	'--	'--	'--	'--	'--	'--	'--	'--	'--	'--	'--	'--	not reported	'--	'--	'--	'--	'--	0	'--
851867cb-9ad0-4fdf-ac75-9bb0427ad440	TCGA-44-A479	TCGA-LUAD	73	'--	'--	'--	'--	-27024	'--	not hispanic or latino	female	'--	'--	black or african american	Alive	'--	1939	'--	'--	27024	'--	'--	'--	'--	MX	N0	Stage IB	T2	7th	'--	'--	'--	'--	'--	'--	'--	'--	'--	'--	'--	'--	not reported	'--	'--	'--	'--	'--	0	486
851867cb-9ad0-4fdf-ac75-9bb0427ad440	TCGA-44-A479	TCGA-LUAD	73	'--	'--	'--	'--	-27024	'--	not hispanic or latino	female	'--	'--	black or african american	Alive	'--	1939	'--	'--	27024	'--	'--	'--	'--	MX	N0	Stage IB	T2	7th	'--	'--	'--	'--	'--	'--	'--	'--	'--	'--	'--	'--	not reported	'--	'--	'--	'--	'--	0	486
8609edfc-119d-4d63-9188-c86aabd5ca52	TCGA-86-8076	TCGA-LUAD	42	'--	'--	'--	'--	-15605	'--	not hispanic or latino	male	'--	'--	white	Alive	'--	1969	'--	'--	15605	'--	'--	'--	'--	M0	N0	Stage IA	T1	7th	'--	'--	'--	'--	'--	'--	'--	'--	'--	'--	'--	'--	not reported	'--	'--	'--	'--	'--	0	993
8609edfc-119d-4d63-9188-c86aabd5ca52	TCGA-86-8076	TCGA-LUAD	42	'--	'--	'--	'--	-15605	'--	not hispanic or latino	male	'--	'--	white	Alive	'--	1969	'--	'--	15605	'--	'--	'--	'--	M0	N0	Stage IA	T1	7th	'--	'--	'--	'--	'--	'--	'--	'--	'--	'--	'--	'--	not reported	'--	'--	'--	'--	'--	0	993
86dac334-f30e-438e-810a-8e45f69dbb7e	TCGA-MP-A4TF	TCGA-LUAD	58	'--	'--	'--	'--	-21387	336	not hispanic or latino	female	'--	'--	white	Dead	'--	1952	2010	'--	21387	'--	'--	'--	'--	M0	N0	Stage IIA	T2b	7th	'--	'--	'--	'--	'--	'--	'--	'--	'--	'--	'--	'--	not reported	'--	'--	'--	'--	'--	0	'--
86dac334-f30e-438e-810a-8e45f69dbb7e	TCGA-MP-A4TF	TCGA-LUAD	58	'--	'--	'--	'--	-21387	336	not hispanic or latino	female	'--	'--	white	Dead	'--	1952	2010	'--	21387	'--	'--	'--	'--	M0	N0	Stage IIA	T2b	7th	'--	'--	'--	'--	'--	'--	'--	'--	'--	'--	'--	'--	not reported	'--	'--	'--	'--	'--	0	'--
86faf16c-56fd-4b7b-a6b2-b4c83bec93e1	TCGA-78-7161	TCGA-LUAD	69	'--	'--	'--	'--	-25294	291	not reported	female	'--	'--	white	Dead	'--	1942	'--	'--	25294	'--	'--	'--	'--	M0	N0	Stage IIB	T3	7th	'--	'--	'--	'--	'--	'--	'--	'--	'--	'--	'--	'--	not reported	'--	'--	'--	'--	'--	0	215
86faf16c-56fd-4b7b-a6b2-b4c83bec93e1	TCGA-78-7161	TCGA-LUAD	69	'--	'--	'--	'--	-25294	291	not reported	female	'--	'--	white	Dead	'--	1942	'--	'--	25294	'--	'--	'--	'--	M0	N0	Stage IIB	T3	7th	'--	'--	'--	'--	'--	'--	'--	'--	'--	'--	'--	'--	not reported	'--	'--	'--	'--	'--	0	215
875333ab-9048-462d-aaa2-693ad127e3cc	TCGA-38-4632	TCGA-LUAD	42	'--	'--	'--	'--	-15418	1357	not hispanic or latino	male	'--	'--	black or african american	Dead	'--	1956	2001	'--	15418	'--	'--	'--	'--	M1	N1	Stage IV	T2	5th	'--	'--	'--	'--	'--	'--	'--	'--	'--	'--	'--	'--	not reported	'--	'--	'--	'--	'--	0	'--
875333ab-9048-462d-aaa2-693ad127e3cc	TCGA-38-4632	TCGA-LUAD	42	'--	'--	'--	'--	-15418	1357	not hispanic or latino	male	'--	'--	black or african american	Dead	'--	1956	2001	'--	15418	'--	'--	'--	'--	M1	N1	Stage IV	T2	5th	'--	'--	'--	'--	'--	'--	'--	'--	'--	'--	'--	'--	not reported	'--	'--	'--	'--	'--	0	'--
87f1b3df-4bc7-4336-b658-f30ac1c5c796	TCGA-95-8039	TCGA-LUAD	72	'--	'--	'--	'--	-26317	'--	not hispanic or latino	male	'--	'--	white	Alive	'--	1940	'--	'--	26317	'--	'--	'--	'--	MX	N0	Stage IA	T1	7th	'--	'--	'--	'--	'--	'--	'--	'--	'--	'--	'--	'--	not reported	'--	'--	'--	'--	'--	0	830
87f1b3df-4bc7-4336-b658-f30ac1c5c796	TCGA-95-8039	TCGA-LUAD	72	'--	'--	'--	'--	-26317	'--	not hispanic or latino	male	'--	'--	white	Alive	'--	1940	'--	'--	26317	'--	'--	'--	'--	MX	N0	Stage IA	T1	7th	'--	'--	'--	'--	'--	'--	'--	'--	'--	'--	'--	'--	not reported	'--	'--	'--	'--	'--	0	830
8869000d-09d7-465a-ac32-54d1935c43e7	TCGA-86-8075	TCGA-LUAD	66	'--	'--	'--	'--	-24402	694	not hispanic or latino	female	'--	'--	white	Dead	'--	1945	'--	'--	24402	'--	'--	'--	'--	M0	N0	Stage IB	T2	7th	'--	'--	'--	'--	'--	'--	'--	'--	'--	'--	'--	'--	not reported	'--	'--	'--	'--	'--	0	479
8869000d-09d7-465a-ac32-54d1935c43e7	TCGA-86-8075	TCGA-LUAD	66	'--	'--	'--	'--	-24402	694	not hispanic or latino	female	'--	'--	white	Dead	'--	1945	'--	'--	24402	'--	'--	'--	'--	M0	N0	Stage IB	T2	7th	'--	'--	'--	'--	'--	'--	'--	'--	'--	'--	'--	'--	not reported	'--	'--	'--	'--	'--	0	479
889aec8e-14ba-48d9-8fe1-f2416e82b333	TCGA-44-6147	TCGA-LUAD	67	'--	'--	'--	'--	-24631	'--	not hispanic or latino	female	'--	'--	white	Alive	'--	1943	'--	'--	24631	'--	'--	'--	'--	M0	NX	Stage IA	T1b	7th	'--	'--	'--	'--	'--	'--	'--	'--	'--	'--	'--	'--	not reported	'--	'--	'--	'--	'--	0	845
889aec8e-14ba-48d9-8fe1-f2416e82b333	TCGA-44-6147	TCGA-LUAD	67	'--	'--	'--	'--	-24631	'--	not hispanic or latino	female	'--	'--	white	Alive	'--	1943	'--	'--	24631	'--	'--	'--	'--	M0	NX	Stage IA	T1b	7th	'--	'--	'--	'--	'--	'--	'--	'--	'--	'--	'--	'--	not reported	'--	'--	'--	'--	'--	0	845
8981f0c9-7155-4c96-bf77-7d40fe404323	TCGA-69-7760	TCGA-LUAD	73	'--	'--	'--	'--	-26777	'--	not hispanic or latino	male	'--	'--	white	Alive	'--	1938	'--	'--	26777	'--	'--	'--	'--	M0	N0	Stage IIB	T3	7th	'--	'--	'--	'--	'--	'--	'--	'--	'--	'--	'--	'--	not reported	'--	'--	'--	'--	'--	0	202
8981f0c9-7155-4c96-bf77-7d40fe404323	TCGA-69-7760	TCGA-LUAD	73	'--	'--	'--	'--	-26777	'--	not hispanic or latino	male	'--	'--	white	Alive	'--	1938	'--	'--	26777	'--	'--	'--	'--	M0	N0	Stage IIB	T3	7th	'--	'--	'--	'--	'--	'--	'--	'--	'--	'--	'--	'--	not reported	'--	'--	'--	'--	'--	0	202
8994c8c4-9ea0-46cb-b4a5-0055d7da5bfa	TCGA-44-6148	TCGA-LUAD	60	'--	'--	'--	'--	-22138	'--	not hispanic or latino	male	'--	'--	white	Alive	'--	1951	'--	'--	22138	'--	'--	'--	'--	M0	N0	Stage IA	T1b	7th	'--	'--	'--	'--	'--	'--	'--	'--	'--	'--	'--	'--	not reported	'--	'--	'--	'--	'--	0	704
8994c8c4-9ea0-46cb-b4a5-0055d7da5bfa	TCGA-44-6148	TCGA-LUAD	60	'--	'--	'--	'--	-22138	'--	not hispanic or latino	male	'--	'--	white	Alive	'--	1951	'--	'--	22138	'--	'--	'--	'--	M0	N0	Stage IA	T1b	7th	'--	'--	'--	'--	'--	'--	'--	'--	'--	'--	'--	'--	not reported	'--	'--	'--	'--	'--	0	704
8a16ddb3-4861-4128-bed9-0b1f94fe8cf7	TCGA-64-1677	TCGA-LUAD	77	'--	'--	'--	'--	-28482	628	not hispanic or latino	female	'--	'--	white	Dead	'--	1928	2006	'--	28482	'--	'--	'--	'--	M0	N2	Stage IIIA	T2	'--	'--	'--	'--	'--	'--	'--	'--	'--	'--	'--	'--	'--	not reported	'--	'--	'--	'--	'--	0	'--
8a16ddb3-4861-4128-bed9-0b1f94fe8cf7	TCGA-64-1677	TCGA-LUAD	77	'--	'--	'--	'--	-28482	628	not hispanic or latino	female	'--	'--	white	Dead	'--	1928	2006	'--	28482	'--	'--	'--	'--	M0	N2	Stage IIIA	T2	'--	'--	'--	'--	'--	'--	'--	'--	'--	'--	'--	'--	'--	not reported	'--	'--	'--	'--	'--	0	'--
8ab8c4ba-311e-41d0-85ea-a0245aca1bdd	TCGA-NJ-A55O	TCGA-LUAD	56	'--	'--	'--	'--	-20628	'--	not hispanic or latino	female	'--	'--	white	Alive	'--	1955	'--	'--	20628	'--	'--	'--	'--	M0	N1	Stage IIA	T1b	7th	'--	'--	'--	'--	'--	'--	'--	'--	'--	'--	'--	'--	not reported	'--	'--	'--	'--	'--	0	13
8ab8c4ba-311e-41d0-85ea-a0245aca1bdd	TCGA-NJ-A55O	TCGA-LUAD	56	'--	'--	'--	'--	-20628	'--	not hispanic or latino	female	'--	'--	white	Alive	'--	1955	'--	'--	20628	'--	'--	'--	'--	M0	N1	Stage IIA	T1b	7th	'--	'--	'--	'--	'--	'--	'--	'--	'--	'--	'--	'--	not reported	'--	'--	'--	'--	'--	0	13
8b119d1c-6d21-4bbd-8a00-12da7b97d6c4	TCGA-05-5420	TCGA-LUAD	67	'--	'--	'--	'--	-24472	'--	not reported	male	'--	'--	not reported	Alive	'--	1941	'--	'--	24472	'--	'--	'--	'--	M0	N2	Stage IIIA	T2	6th	'--	'--	'--	'--	'--	'--	'--	'--	'--	'--	'--	'--	not reported	'--	'--	'--	'--	'--	0	457
8b119d1c-6d21-4bbd-8a00-12da7b97d6c4	TCGA-05-5420	TCGA-LUAD	67	'--	'--	'--	'--	-24472	'--	not reported	male	'--	'--	not reported	Alive	'--	1941	'--	'--	24472	'--	'--	'--	'--	M0	N2	Stage IIIA	T2	6th	'--	'--	'--	'--	'--	'--	'--	'--	'--	'--	'--	'--	not reported	'--	'--	'--	'--	'--	0	457
8c695c24-e7f9-449a-9258-a1bc8a33bf9a	TCGA-97-8174	TCGA-LUAD	67	'--	'--	'--	'--	-24725	164	not hispanic or latino	male	'--	'--	white	Dead	'--	1944	2011	'--	24725	'--	'--	'--	'--	M0	N0	Stage IIA	T2b	7th	'--	'--	'--	'--	'--	'--	'--	'--	'--	'--	'--	'--	not reported	'--	'--	'--	'--	'--	0	'--
8c695c24-e7f9-449a-9258-a1bc8a33bf9a	TCGA-97-8174	TCGA-LUAD	67	'--	'--	'--	'--	-24725	164	not hispanic or latino	male	'--	'--	white	Dead	'--	1944	2011	'--	24725	'--	'--	'--	'--	M0	N0	Stage IIA	T2b	7th	'--	'--	'--	'--	'--	'--	'--	'--	'--	'--	'--	'--	not reported	'--	'--	'--	'--	'--	0	'--
8cc6bcec-65df-46a9-a88c-09762a132857	TCGA-MP-A4SY	TCGA-LUAD	61	'--	'--	'--	'--	-22448	1501	not hispanic or latino	male	'--	'--	white	Dead	'--	1941	2006	'--	22448	'--	'--	'--	'--	M0	N1	Stage IIB	T2	5th	'--	'--	'--	'--	'--	'--	'--	'--	'--	'--	'--	'--	not reported	'--	'--	'--	'--	'--	0	'--
8cc6bcec-65df-46a9-a88c-09762a132857	TCGA-MP-A4SY	TCGA-LUAD	61	'--	'--	'--	'--	-22448	1501	not hispanic or latino	male	'--	'--	white	Dead	'--	1941	2006	'--	22448	'--	'--	'--	'--	M0	N1	Stage IIB	T2	5th	'--	'--	'--	'--	'--	'--	'--	'--	'--	'--	'--	'--	not reported	'--	'--	'--	'--	'--	0	'--
8d0736fe-261c-445c-bfd2-a3ea3ceaf367	TCGA-55-6971	TCGA-LUAD	59	'--	'--	'--	'--	-21734	'--	not reported	female	'--	'--	white	Alive	'--	1951	'--	'--	21734	'--	'--	'--	'--	MX	N0	Stage IB	T2	7th	'--	'--	'--	'--	'--	'--	'--	'--	'--	'--	'--	'--	not reported	'--	'--	'--	'--	'--	0	1400
8d0736fe-261c-445c-bfd2-a3ea3ceaf367	TCGA-55-6971	TCGA-LUAD	59	'--	'--	'--	'--	-21734	'--	not reported	female	'--	'--	white	Alive	'--	1951	'--	'--	21734	'--	'--	'--	'--	MX	N0	Stage IB	T2	7th	'--	'--	'--	'--	'--	'--	'--	'--	'--	'--	'--	'--	not reported	'--	'--	'--	'--	'--	0	1400
8d535aa6-6d59-4965-b5ed-17217d8f5930	TCGA-55-8621	TCGA-LUAD	75	'--	'--	'--	'--	-27485	'--	not hispanic or latino	female	'--	'--	white	Alive	'--	1937	'--	'--	27485	'--	'--	'--	'--	MX	N0	Stage IA	T1a	7th	'--	'--	'--	'--	'--	'--	'--	'--	'--	'--	'--	'--	not reported	'--	'--	'--	'--	'--	0	515
8d535aa6-6d59-4965-b5ed-17217d8f5930	TCGA-55-8621	TCGA-LUAD	75	'--	'--	'--	'--	-27485	'--	not hispanic or latino	female	'--	'--	white	Alive	'--	1937	'--	'--	27485	'--	'--	'--	'--	MX	N0	Stage IA	T1a	7th	'--	'--	'--	'--	'--	'--	'--	'--	'--	'--	'--	'--	not reported	'--	'--	'--	'--	'--	0	515
8e2aca86-7cba-4631-9f25-4d14219dbc6d	TCGA-86-A456	TCGA-LUAD	78	'--	'--	'--	'--	-28533	'--	not hispanic or latino	female	'--	'--	asian	Alive	'--	1934	'--	'--	28533	'--	'--	'--	'--	M0	N0	Stage IA	T1a	7th	'--	'--	'--	'--	'--	'--	'--	'--	'--	'--	'--	'--	not reported	'--	'--	'--	'--	'--	0	896
8e2aca86-7cba-4631-9f25-4d14219dbc6d	TCGA-86-A456	TCGA-LUAD	78	'--	'--	'--	'--	-28533	'--	not hispanic or latino	female	'--	'--	asian	Alive	'--	1934	'--	'--	28533	'--	'--	'--	'--	M0	N0	Stage IA	T1a	7th	'--	'--	'--	'--	'--	'--	'--	'--	'--	'--	'--	'--	not reported	'--	'--	'--	'--	'--	0	896
8e41153b-9faf-45c3-8397-8a428ef5c0d5	TCGA-55-7573	TCGA-LUAD	72	'--	'--	'--	'--	-26302	'--	not hispanic or latino	female	'--	'--	white	Alive	'--	1939	'--	'--	26302	'--	'--	'--	'--	MX	N0	Stage IA	T1b	7th	'--	'--	'--	'--	'--	'--	'--	'--	'--	'--	'--	'--	not reported	'--	'--	'--	'--	'--	0	487
8e41153b-9faf-45c3-8397-8a428ef5c0d5	TCGA-55-7573	TCGA-LUAD	72	'--	'--	'--	'--	-26302	'--	not hispanic or latino	female	'--	'--	white	Alive	'--	1939	'--	'--	26302	'--	'--	'--	'--	MX	N0	Stage IA	T1b	7th	'--	'--	'--	'--	'--	'--	'--	'--	'--	'--	'--	'--	not reported	'--	'--	'--	'--	'--	0	487
8f04660a-2efb-4947-9eab-375066b9eb33	TCGA-MP-A5C7	TCGA-LUAD	76	'--	'--	'--	'--	-28015	'--	not hispanic or latino	female	'--	'--	white	Alive	'--	1932	'--	'--	28015	'--	'--	'--	'--	M0	N0	Stage IB	T2	6th	'--	'--	'--	'--	'--	'--	'--	'--	'--	'--	'--	'--	not reported	'--	'--	'--	'--	'--	0	2248
8f04660a-2efb-4947-9eab-375066b9eb33	TCGA-MP-A5C7	TCGA-LUAD	76	'--	'--	'--	'--	-28015	'--	not hispanic or latino	female	'--	'--	white	Alive	'--	1932	'--	'--	28015	'--	'--	'--	'--	M0	N0	Stage IB	T2	6th	'--	'--	'--	'--	'--	'--	'--	'--	'--	'--	'--	'--	not reported	'--	'--	'--	'--	'--	0	2248
8f52cccd-5709-4753-9670-31a573ee27ab	TCGA-MP-A4TJ	TCGA-LUAD	62	'--	'--	'--	'--	-22875	339	not reported	female	'--	'--	not reported	Dead	'--	1944	2006	'--	22875	'--	'--	'--	'--	M0	N0	Stage IA	T1	6th	'--	'--	'--	'--	'--	'--	'--	'--	'--	'--	'--	'--	not reported	'--	'--	'--	'--	'--	0	'--
8f52cccd-5709-4753-9670-31a573ee27ab	TCGA-MP-A4TJ	TCGA-LUAD	62	'--	'--	'--	'--	-22875	339	not reported	female	'--	'--	not reported	Dead	'--	1944	2006	'--	22875	'--	'--	'--	'--	M0	N0	Stage IA	T1	6th	'--	'--	'--	'--	'--	'--	'--	'--	'--	'--	'--	'--	not reported	'--	'--	'--	'--	'--	0	'--
8fdbd88f-19ae-4ab8-bcd7-6bfa1bbde742	TCGA-64-5778	TCGA-LUAD	60	'--	'--	'--	'--	-21927	'--	not hispanic or latino	male	'--	'--	white	Alive	'--	1948	'--	'--	21927	'--	'--	'--	'--	M0	N0	Stage IB	T2	6th	'--	'--	'--	'--	'--	'--	'--	'--	'--	'--	'--	'--	not reported	'--	'--	'--	'--	'--	0	1305
8fdbd88f-19ae-4ab8-bcd7-6bfa1bbde742	TCGA-64-5778	TCGA-LUAD	60	'--	'--	'--	'--	-21927	'--	not hispanic or latino	male	'--	'--	white	Alive	'--	1948	'--	'--	21927	'--	'--	'--	'--	M0	N0	Stage IB	T2	6th	'--	'--	'--	'--	'--	'--	'--	'--	'--	'--	'--	'--	not reported	'--	'--	'--	'--	'--	0	1305
923b37e4-fcf7-46a0-8cb2-9139711fec7b	TCGA-55-7726	TCGA-LUAD	72	'--	'--	'--	'--	-26451	'--	not hispanic or latino	female	'--	'--	white	Alive	'--	1939	'--	'--	26451	'--	'--	'--	'--	MX	N0	Stage IA	T1b	7th	'--	'--	'--	'--	'--	'--	'--	'--	'--	'--	'--	'--	not reported	'--	'--	'--	'--	'--	0	652
923b37e4-fcf7-46a0-8cb2-9139711fec7b	TCGA-55-7726	TCGA-LUAD	72	'--	'--	'--	'--	-26451	'--	not hispanic or latino	female	'--	'--	white	Alive	'--	1939	'--	'--	26451	'--	'--	'--	'--	MX	N0	Stage IA	T1b	7th	'--	'--	'--	'--	'--	'--	'--	'--	'--	'--	'--	'--	not reported	'--	'--	'--	'--	'--	0	652
9240d5fc-de23-4436-8099-da9bd3054860	TCGA-62-8397	TCGA-LUAD	70	'--	'--	'--	'--	-25728	'--	not hispanic or latino	female	'--	'--	white	Alive	'--	1938	'--	'--	25728	'--	'--	'--	'--	M0	N0	Stage IIB	T3	6th	'--	'--	'--	'--	'--	'--	'--	'--	'--	'--	'--	'--	not reported	'--	'--	'--	'--	'--	0	1289
9240d5fc-de23-4436-8099-da9bd3054860	TCGA-62-8397	TCGA-LUAD	70	'--	'--	'--	'--	-25728	'--	not hispanic or latino	female	'--	'--	white	Alive	'--	1938	'--	'--	25728	'--	'--	'--	'--	M0	N0	Stage IIB	T3	6th	'--	'--	'--	'--	'--	'--	'--	'--	'--	'--	'--	'--	not reported	'--	'--	'--	'--	'--	0	1289
927fc5e0-2c14-4c20-a49b-f10d8a1175c3	TCGA-L9-A8F4	TCGA-LUAD	64	'--	'--	'--	'--	-23617	'--	not hispanic or latino	female	'--	'--	black or african american	Alive	'--	1949	'--	'--	23617	'--	'--	'--	'--	MX	N0	Stage IB	T2a	7th	'--	'--	'--	'--	'--	'--	'--	'--	'--	'--	'--	'--	not reported	'--	'--	'--	'--	'--	0	476
927fc5e0-2c14-4c20-a49b-f10d8a1175c3	TCGA-L9-A8F4	TCGA-LUAD	64	'--	'--	'--	'--	-23617	'--	not hispanic or latino	female	'--	'--	black or african american	Alive	'--	1949	'--	'--	23617	'--	'--	'--	'--	MX	N0	Stage IB	T2a	7th	'--	'--	'--	'--	'--	'--	'--	'--	'--	'--	'--	'--	not reported	'--	'--	'--	'--	'--	0	476
93766482-2f20-4c8f-bbd8-bdd203c37d5a	TCGA-75-5126	TCGA-LUAD	'--	'--	'--	'--	'--	'--	'--	not reported	female	'--	'--	not reported	Alive	'--	'--	'--	'--	'--	'--	'--	'--	'--	M0	N2	Stage IIIA	T3	'--	'--	'--	'--	'--	'--	'--	'--	'--	'--	'--	'--	'--	not reported	'--	'--	'--	'--	'--	'--	'--
93766482-2f20-4c8f-bbd8-bdd203c37d5a	TCGA-75-5126	TCGA-LUAD	'--	'--	'--	'--	'--	'--	'--	not reported	female	'--	'--	not reported	Alive	'--	'--	'--	'--	'--	'--	'--	'--	'--	M0	N2	Stage IIIA	T3	'--	'--	'--	'--	'--	'--	'--	'--	'--	'--	'--	'--	'--	not reported	'--	'--	'--	'--	'--	'--	'--
9536e32d-2707-48d2-a36d-08c521665bb9	TCGA-91-6828	TCGA-LUAD	70	'--	'--	'--	'--	-25870	'--	not hispanic or latino	male	'--	'--	white	Alive	'--	1941	'--	'--	25870	'--	'--	'--	'--	M0	N0	Stage IA	T1a	7th	'--	'--	'--	'--	'--	'--	'--	'--	'--	'--	'--	'--	not reported	'--	'--	'--	'--	'--	0	323
9536e32d-2707-48d2-a36d-08c521665bb9	TCGA-91-6828	TCGA-LUAD	70	'--	'--	'--	'--	-25870	'--	not hispanic or latino	male	'--	'--	white	Alive	'--	1941	'--	'--	25870	'--	'--	'--	'--	M0	N0	Stage IA	T1a	7th	'--	'--	'--	'--	'--	'--	'--	'--	'--	'--	'--	'--	not reported	'--	'--	'--	'--	'--	0	323
953a908d-0993-42f6-853b-512611d19a2c	TCGA-91-6849	TCGA-LUAD	75	'--	'--	'--	'--	-27676	'--	not hispanic or latino	female	'--	'--	black or african american	Alive	'--	1934	'--	'--	27676	'--	'--	'--	'--	MX	N2	Stage IIIA	T2	6th	'--	'--	'--	'--	'--	'--	'--	'--	'--	'--	'--	'--	not reported	'--	'--	'--	'--	'--	0	35
953a908d-0993-42f6-853b-512611d19a2c	TCGA-91-6849	TCGA-LUAD	75	'--	'--	'--	'--	-27676	'--	not hispanic or latino	female	'--	'--	black or african american	Alive	'--	1934	'--	'--	27676	'--	'--	'--	'--	MX	N2	Stage IIIA	T2	6th	'--	'--	'--	'--	'--	'--	'--	'--	'--	'--	'--	'--	not reported	'--	'--	'--	'--	'--	0	35
9582b436-145b-4f84-8f7f-8b39b8254cc1	TCGA-99-8033	TCGA-LUAD	74	'--	'--	'--	'--	-27342	656	not hispanic or latino	female	'--	'--	white	Dead	'--	1937	'--	'--	27342	'--	'--	'--	'--	M1	NX	Stage IV	TX	7th	'--	'--	'--	'--	'--	'--	'--	'--	'--	'--	'--	'--	not reported	'--	'--	'--	'--	'--	0	170
9582b436-145b-4f84-8f7f-8b39b8254cc1	TCGA-99-8033	TCGA-LUAD	74	'--	'--	'--	'--	-27342	656	not hispanic or latino	female	'--	'--	white	Dead	'--	1937	'--	'--	27342	'--	'--	'--	'--	M1	NX	Stage IV	TX	7th	'--	'--	'--	'--	'--	'--	'--	'--	'--	'--	'--	'--	not reported	'--	'--	'--	'--	'--	0	170
95fa64b0-91e1-4427-b81a-53c47a053563	TCGA-55-8205	TCGA-LUAD	76	'--	'--	'--	'--	-28063	'--	not hispanic or latino	female	'--	'--	white	Alive	'--	1936	'--	'--	28063	'--	'--	'--	'--	M0	N0	Stage IIA	T2b	7th	'--	'--	'--	'--	'--	'--	'--	'--	'--	'--	'--	'--	not reported	'--	'--	'--	'--	'--	0	599
95fa64b0-91e1-4427-b81a-53c47a053563	TCGA-55-8205	TCGA-LUAD	76	'--	'--	'--	'--	-28063	'--	not hispanic or latino	female	'--	'--	white	Alive	'--	1936	'--	'--	28063	'--	'--	'--	'--	M0	N0	Stage IIA	T2b	7th	'--	'--	'--	'--	'--	'--	'--	'--	'--	'--	'--	'--	not reported	'--	'--	'--	'--	'--	0	599
962fd4e7-9199-43d9-abce-e3dfa46da62c	TCGA-55-8510	TCGA-LUAD	55	'--	'--	'--	'--	-20410	'--	not hispanic or latino	female	'--	'--	white	Alive	'--	1957	'--	'--	20410	'--	'--	'--	'--	MX	N0	Stage IB	T2a	7th	'--	'--	'--	'--	'--	'--	'--	'--	'--	'--	'--	'--	not reported	'--	'--	'--	'--	'--	0	539
962fd4e7-9199-43d9-abce-e3dfa46da62c	TCGA-55-8510	TCGA-LUAD	55	'--	'--	'--	'--	-20410	'--	not hispanic or latino	female	'--	'--	white	Alive	'--	1957	'--	'--	20410	'--	'--	'--	'--	MX	N0	Stage IB	T2a	7th	'--	'--	'--	'--	'--	'--	'--	'--	'--	'--	'--	'--	not reported	'--	'--	'--	'--	'--	0	539
967d6548-5a84-4b7e-bc3f-2e522859fce6	TCGA-44-A47B	TCGA-LUAD	79	'--	'--	'--	'--	-28869	'--	not hispanic or latino	male	'--	'--	white	Alive	'--	1933	'--	'--	28869	'--	'--	'--	'--	M0	N0	Stage IB	T2a	7th	'--	'--	'--	'--	'--	'--	'--	'--	'--	'--	'--	'--	not reported	'--	'--	'--	'--	'--	0	287
967d6548-5a84-4b7e-bc3f-2e522859fce6	TCGA-44-A47B	TCGA-LUAD	79	'--	'--	'--	'--	-28869	'--	not hispanic or latino	male	'--	'--	white	Alive	'--	1933	'--	'--	28869	'--	'--	'--	'--	M0	N0	Stage IB	T2a	7th	'--	'--	'--	'--	'--	'--	'--	'--	'--	'--	'--	'--	not reported	'--	'--	'--	'--	'--	0	287
96d93e23-bb0d-46a8-9685-5ed0d6b83059	TCGA-99-7458	TCGA-LUAD	74	'--	'--	'--	'--	-27359	'--	not hispanic or latino	female	'--	'--	white	Alive	'--	1936	'--	'--	27359	'--	'--	'--	'--	M0	N0	Stage IIIA	T4	7th	'--	'--	'--	'--	'--	'--	'--	'--	'--	'--	'--	'--	not reported	'--	'--	'--	'--	'--	0	747
96d93e23-bb0d-46a8-9685-5ed0d6b83059	TCGA-99-7458	TCGA-LUAD	74	'--	'--	'--	'--	-27359	'--	not hispanic or latino	female	'--	'--	white	Alive	'--	1936	'--	'--	27359	'--	'--	'--	'--	M0	N0	Stage IIIA	T4	7th	'--	'--	'--	'--	'--	'--	'--	'--	'--	'--	'--	'--	not reported	'--	'--	'--	'--	'--	0	747
96dfa373-4597-49a5-942e-d9b4dc5d28fc	TCGA-49-AAQV	TCGA-LUAD	63	'--	'--	'--	'--	-23370	677	not hispanic or latino	female	'--	'--	black or african american	Dead	'--	1949	2013	'--	23370	'--	'--	'--	'--	MX	N1	Stage II	T1	7th	'--	'--	'--	'--	'--	'--	'--	'--	'--	'--	'--	'--	not reported	'--	'--	'--	'--	'--	0	'--
96dfa373-4597-49a5-942e-d9b4dc5d28fc	TCGA-49-AAQV	TCGA-LUAD	63	'--	'--	'--	'--	-23370	677	not hispanic or latino	female	'--	'--	black or african american	Dead	'--	1949	2013	'--	23370	'--	'--	'--	'--	MX	N1	Stage II	T1	7th	'--	'--	'--	'--	'--	'--	'--	'--	'--	'--	'--	'--	not reported	'--	'--	'--	'--	'--	0	'--
9759bf3a-74ff-433f-99bb-f9406f222ed2	TCGA-99-8028	TCGA-LUAD	50	'--	'--	'--	'--	-18542	'--	not hispanic or latino	female	'--	'--	black or african american	Alive	'--	1961	'--	'--	18542	'--	'--	'--	'--	M0	N0	Stage IA	T1a	7th	'--	'--	'--	'--	'--	'--	'--	'--	'--	'--	'--	'--	not reported	'--	'--	'--	'--	'--	0	1118
9759bf3a-74ff-433f-99bb-f9406f222ed2	TCGA-99-8028	TCGA-LUAD	50	'--	'--	'--	'--	-18542	'--	not hispanic or latino	female	'--	'--	black or african american	Alive	'--	1961	'--	'--	18542	'--	'--	'--	'--	M0	N0	Stage IA	T1a	7th	'--	'--	'--	'--	'--	'--	'--	'--	'--	'--	'--	'--	not reported	'--	'--	'--	'--	'--	0	1118
97831d28-ab41-4c18-bfc2-c4c6bc757d13	TCGA-91-6847	TCGA-LUAD	62	'--	'--	'--	'--	-22862	'--	not hispanic or latino	female	'--	'--	white	Alive	'--	1940	'--	'--	22862	'--	'--	'--	'--	MX	N0	Stage IB	T2	5th	'--	'--	'--	'--	'--	'--	'--	'--	'--	'--	'--	'--	not reported	'--	'--	'--	'--	'--	0	842
97831d28-ab41-4c18-bfc2-c4c6bc757d13	TCGA-91-6847	TCGA-LUAD	62	'--	'--	'--	'--	-22862	'--	not hispanic or latino	female	'--	'--	white	Alive	'--	1940	'--	'--	22862	'--	'--	'--	'--	MX	N0	Stage IB	T2	5th	'--	'--	'--	'--	'--	'--	'--	'--	'--	'--	'--	'--	not reported	'--	'--	'--	'--	'--	0	842
98ee294a-46ed-4572-bdd4-a932c3498a25	TCGA-MP-A4TA	TCGA-LUAD	75	'--	'--	'--	'--	-27513	950	not hispanic or latino	female	'--	'--	white	Dead	'--	1931	2008	'--	27513	'--	'--	'--	'--	M0	N0	Stage IA	T1	6th	'--	'--	'--	'--	'--	'--	'--	'--	'--	'--	'--	'--	not reported	'--	'--	'--	'--	'--	0	'--
98ee294a-46ed-4572-bdd4-a932c3498a25	TCGA-MP-A4TA	TCGA-LUAD	75	'--	'--	'--	'--	-27513	950	not hispanic or latino	female	'--	'--	white	Dead	'--	1931	2008	'--	27513	'--	'--	'--	'--	M0	N0	Stage IA	T1	6th	'--	'--	'--	'--	'--	'--	'--	'--	'--	'--	'--	'--	not reported	'--	'--	'--	'--	'--	0	'--
98ef41fa-3015-445a-bbdc-984361c911f7	TCGA-49-AARN	TCGA-LUAD	56	'--	'--	'--	'--	-20605	1135	not hispanic or latino	female	'--	'--	black or african american	Dead	'--	1944	2003	'--	20605	'--	'--	'--	'--	MX	N0	Stage IA	T1	5th	'--	'--	'--	'--	'--	'--	'--	'--	'--	'--	'--	'--	not reported	'--	'--	'--	'--	'--	0	'--
98ef41fa-3015-445a-bbdc-984361c911f7	TCGA-49-AARN	TCGA-LUAD	56	'--	'--	'--	'--	-20605	1135	not hispanic or latino	female	'--	'--	black or african american	Dead	'--	1944	2003	'--	20605	'--	'--	'--	'--	MX	N0	Stage IA	T1	5th	'--	'--	'--	'--	'--	'--	'--	'--	'--	'--	'--	'--	not reported	'--	'--	'--	'--	'--	0	'--
9944f46f-9fa8-4e2c-a806-776bec7f8803	TCGA-50-5049	TCGA-LUAD	70	'--	'--	'--	'--	-25577	'--	not hispanic or latino	male	'--	'--	white	Alive	'--	1936	'--	'--	25577	'--	'--	'--	'--	M0	N0	Stage IA	T2	6th	'--	'--	'--	'--	'--	'--	'--	'--	'--	'--	'--	'--	not reported	'--	'--	'--	'--	'--	0	3094
9944f46f-9fa8-4e2c-a806-776bec7f8803	TCGA-50-5049	TCGA-LUAD	70	'--	'--	'--	'--	-25577	'--	not hispanic or latino	male	'--	'--	white	Alive	'--	1936	'--	'--	25577	'--	'--	'--	'--	M0	N0	Stage IA	T2	6th	'--	'--	'--	'--	'--	'--	'--	'--	'--	'--	'--	'--	not reported	'--	'--	'--	'--	'--	0	3094
996a0070-e9bf-4601-8ef7-60212108258d	TCGA-55-5899	TCGA-LUAD	58	'--	'--	'--	'--	'--	'--	not hispanic or latino	male	'--	'--	white	Alive	'--	1952	'--	'--	'--	'--	'--	'--	'--	M0	N1	'--	T1a	7th	'--	'--	'--	'--	'--	'--	'--	'--	'--	'--	'--	'--	not reported	'--	'--	'--	'--	'--	0	930
996a0070-e9bf-4601-8ef7-60212108258d	TCGA-55-5899	TCGA-LUAD	58	'--	'--	'--	'--	'--	'--	not hispanic or latino	male	'--	'--	white	Alive	'--	1952	'--	'--	'--	'--	'--	'--	'--	M0	N1	'--	T1a	7th	'--	'--	'--	'--	'--	'--	'--	'--	'--	'--	'--	'--	not reported	'--	'--	'--	'--	'--	0	930
99c35245-e1c8-4805-b7a5-f703bb506030	TCGA-MP-A4TC	TCGA-LUAD	77	'--	'--	'--	'--	-28471	74	not hispanic or latino	male	'--	'--	white	Dead	'--	1931	2008	'--	28471	'--	'--	'--	'--	M0	N2	Stage IIIA	T1	6th	'--	'--	'--	'--	'--	'--	'--	'--	'--	'--	'--	'--	not reported	'--	'--	'--	'--	'--	0	'--
99c35245-e1c8-4805-b7a5-f703bb506030	TCGA-MP-A4TC	TCGA-LUAD	77	'--	'--	'--	'--	-28471	74	not hispanic or latino	male	'--	'--	white	Dead	'--	1931	2008	'--	28471	'--	'--	'--	'--	M0	N2	Stage IIIA	T1	6th	'--	'--	'--	'--	'--	'--	'--	'--	'--	'--	'--	'--	not reported	'--	'--	'--	'--	'--	0	'--
9a2a226e-9605-4214-9320-469305e664e6	TCGA-49-AARQ	TCGA-LUAD	41	'--	'--	'--	'--	-15065	'--	not hispanic or latino	female	'--	'--	black or african american	Alive	'--	1955	'--	'--	15065	'--	'--	'--	'--	MX	N0	Stage I	T2	4th	'--	'--	'--	'--	'--	'--	'--	'--	'--	'--	'--	'--	not reported	'--	'--	'--	'--	'--	0	6732
9a2a226e-9605-4214-9320-469305e664e6	TCGA-49-AARQ	TCGA-LUAD	41	'--	'--	'--	'--	-15065	'--	not hispanic or latino	female	'--	'--	black or african american	Alive	'--	1955	'--	'--	15065	'--	'--	'--	'--	MX	N0	Stage I	T2	4th	'--	'--	'--	'--	'--	'--	'--	'--	'--	'--	'--	'--	not reported	'--	'--	'--	'--	'--	0	6732
9a50e7e4-831d-489f-87d2-979e987561cc	TCGA-05-4384	TCGA-LUAD	66	'--	'--	'--	'--	-24411	'--	not reported	male	'--	'--	not reported	Alive	'--	1943	'--	'--	24411	'--	'--	'--	'--	M0	N2	Stage IIIA	T2	6th	'--	'--	'--	'--	'--	'--	'--	'--	'--	'--	'--	'--	not reported	'--	'--	'--	'--	'--	0	426
9a50e7e4-831d-489f-87d2-979e987561cc	TCGA-05-4384	TCGA-LUAD	66	'--	'--	'--	'--	-24411	'--	not reported	male	'--	'--	not reported	Alive	'--	1943	'--	'--	24411	'--	'--	'--	'--	M0	N2	Stage IIIA	T2	6th	'--	'--	'--	'--	'--	'--	'--	'--	'--	'--	'--	'--	not reported	'--	'--	'--	'--	'--	0	426
9a63f744-4ed4-4b4d-aac6-f9bda66aa563	TCGA-75-6205	TCGA-LUAD	'--	'--	'--	'--	'--	'--	'--	not reported	female	'--	'--	not reported	Dead	'--	'--	'--	'--	'--	'--	'--	'--	'--	M0	N0	Stage IB	T2a	7th	'--	'--	'--	'--	'--	'--	'--	'--	'--	'--	'--	'--	not reported	'--	'--	'--	'--	'--	'--	'--
9a63f744-4ed4-4b4d-aac6-f9bda66aa563	TCGA-75-6205	TCGA-LUAD	'--	'--	'--	'--	'--	'--	'--	not reported	female	'--	'--	not reported	Dead	'--	'--	'--	'--	'--	'--	'--	'--	'--	M0	N0	Stage IB	T2a	7th	'--	'--	'--	'--	'--	'--	'--	'--	'--	'--	'--	'--	not reported	'--	'--	'--	'--	'--	'--	'--
9a9bd705-1ef1-4a6c-bb1e-bdd346dc01c0	TCGA-55-8203	TCGA-LUAD	69	'--	'--	'--	'--	-25477	'--	not hispanic or latino	female	'--	'--	white	Alive	'--	1942	'--	'--	25477	'--	'--	'--	'--	M0	N0	Stage IA	T1b	7th	'--	'--	'--	'--	'--	'--	'--	'--	'--	'--	'--	'--	not reported	'--	'--	'--	'--	'--	0	547
9a9bd705-1ef1-4a6c-bb1e-bdd346dc01c0	TCGA-55-8203	TCGA-LUAD	69	'--	'--	'--	'--	-25477	'--	not hispanic or latino	female	'--	'--	white	Alive	'--	1942	'--	'--	25477	'--	'--	'--	'--	M0	N0	Stage IA	T1b	7th	'--	'--	'--	'--	'--	'--	'--	'--	'--	'--	'--	'--	not reported	'--	'--	'--	'--	'--	0	547
9b132e4f-7e35-4cc5-8711-43ad62b906d0	TCGA-50-6591	TCGA-LUAD	63	'--	'--	'--	'--	-23067	119	not hispanic or latino	female	'--	'--	white	Dead	'--	1944	2007	'--	23067	'--	'--	'--	'--	M1	N0	Stage IV	T2	6th	'--	'--	'--	'--	'--	'--	'--	'--	'--	'--	'--	'--	not reported	'--	'--	'--	'--	'--	0	'--
9b132e4f-7e35-4cc5-8711-43ad62b906d0	TCGA-50-6591	TCGA-LUAD	63	'--	'--	'--	'--	-23067	119	not hispanic or latino	female	'--	'--	white	Dead	'--	1944	2007	'--	23067	'--	'--	'--	'--	M1	N0	Stage IV	T2	6th	'--	'--	'--	'--	'--	'--	'--	'--	'--	'--	'--	'--	not reported	'--	'--	'--	'--	'--	0	'--
9b38eded-3f46-4aaa-9991-68008d97bdbe	TCGA-44-7670	TCGA-LUAD	47	'--	'--	'--	'--	-17392	'--	hispanic or latino	female	'--	'--	white	Alive	'--	1963	'--	'--	17392	'--	'--	'--	'--	M0	N1	Stage IIA	T1b	7th	'--	'--	'--	'--	'--	'--	'--	'--	'--	'--	'--	'--	not reported	'--	'--	'--	'--	'--	0	882
9b38eded-3f46-4aaa-9991-68008d97bdbe	TCGA-44-7670	TCGA-LUAD	47	'--	'--	'--	'--	-17392	'--	hispanic or latino	female	'--	'--	white	Alive	'--	1963	'--	'--	17392	'--	'--	'--	'--	M0	N1	Stage IIA	T1b	7th	'--	'--	'--	'--	'--	'--	'--	'--	'--	'--	'--	'--	not reported	'--	'--	'--	'--	'--	0	882
9b4eeecb-6aff-435b-a244-ec362af92b7f	TCGA-05-5425	TCGA-LUAD	68	'--	'--	'--	'--	-25020	'--	not reported	male	'--	'--	not reported	Alive	'--	1941	'--	'--	25020	'--	'--	'--	'--	M0	N1	Stage IIB	T2b	7th	'--	'--	'--	'--	'--	'--	'--	'--	'--	'--	'--	'--	not reported	'--	'--	'--	'--	'--	0	882
9b4eeecb-6aff-435b-a244-ec362af92b7f	TCGA-05-5425	TCGA-LUAD	68	'--	'--	'--	'--	-25020	'--	not reported	male	'--	'--	not reported	Alive	'--	1941	'--	'--	25020	'--	'--	'--	'--	M0	N1	Stage IIB	T2b	7th	'--	'--	'--	'--	'--	'--	'--	'--	'--	'--	'--	'--	not reported	'--	'--	'--	'--	'--	0	882
9b93a7c5-f9b4-4461-8078-0201a725c9cf	TCGA-49-AARR	TCGA-LUAD	68	'--	'--	'--	'--	-24942	'--	not hispanic or latino	male	'--	'--	black or african american	Alive	'--	1933	'--	'--	24942	'--	'--	'--	'--	MX	N0	Stage IA	T1	5th	'--	'--	'--	'--	'--	'--	'--	'--	'--	'--	'--	'--	not reported	'--	'--	'--	'--	'--	0	4992
9b93a7c5-f9b4-4461-8078-0201a725c9cf	TCGA-49-AARR	TCGA-LUAD	68	'--	'--	'--	'--	-24942	'--	not hispanic or latino	male	'--	'--	black or african american	Alive	'--	1933	'--	'--	24942	'--	'--	'--	'--	MX	N0	Stage IA	T1	5th	'--	'--	'--	'--	'--	'--	'--	'--	'--	'--	'--	'--	not reported	'--	'--	'--	'--	'--	0	4992
9c7875ad-ab71-4d48-b2e3-e4c7a46393e9	TCGA-49-6745	TCGA-LUAD	82	'--	'--	'--	'--	-30133	'--	not reported	male	'--	'--	white	Alive	'--	1929	'--	'--	30133	'--	'--	'--	'--	M0	N2	Stage IIIA	T2a	7th	'--	'--	'--	'--	'--	'--	'--	'--	'--	'--	'--	'--	not reported	'--	'--	'--	'--	'--	0	522
9c7875ad-ab71-4d48-b2e3-e4c7a46393e9	TCGA-49-6745	TCGA-LUAD	82	'--	'--	'--	'--	-30133	'--	not reported	male	'--	'--	white	Alive	'--	1929	'--	'--	30133	'--	'--	'--	'--	M0	N2	Stage IIIA	T2a	7th	'--	'--	'--	'--	'--	'--	'--	'--	'--	'--	'--	'--	not reported	'--	'--	'--	'--	'--	0	522
9c894668-88f5-4308-a1c0-6b8acc6aaaec	TCGA-86-7711	TCGA-LUAD	70	'--	'--	'--	'--	-25719	1046	hispanic or latino	male	'--	'--	white	Dead	'--	1941	'--	'--	25719	'--	'--	'--	'--	M0	N1	Stage IIA	T2a	7th	'--	'--	'--	'--	'--	'--	'--	'--	'--	'--	'--	'--	not reported	'--	'--	'--	'--	'--	0	630
9c894668-88f5-4308-a1c0-6b8acc6aaaec	TCGA-86-7711	TCGA-LUAD	70	'--	'--	'--	'--	-25719	1046	hispanic or latino	male	'--	'--	white	Dead	'--	1941	'--	'--	25719	'--	'--	'--	'--	M0	N1	Stage IIA	T2a	7th	'--	'--	'--	'--	'--	'--	'--	'--	'--	'--	'--	'--	not reported	'--	'--	'--	'--	'--	0	630
9ca1a26c-82e0-48b3-b3bb-2ed57086eeb1	TCGA-97-8552	TCGA-LUAD	55	'--	'--	'--	'--	-20331	'--	not hispanic or latino	female	'--	'--	white	Alive	'--	1957	'--	'--	20331	'--	'--	'--	'--	MX	N0	Stage I	T1a	7th	'--	'--	'--	'--	'--	'--	'--	'--	'--	'--	'--	'--	not reported	'--	'--	'--	'--	'--	0	626
9ca1a26c-82e0-48b3-b3bb-2ed57086eeb1	TCGA-97-8552	TCGA-LUAD	55	'--	'--	'--	'--	-20331	'--	not hispanic or latino	female	'--	'--	white	Alive	'--	1957	'--	'--	20331	'--	'--	'--	'--	MX	N0	Stage I	T1a	7th	'--	'--	'--	'--	'--	'--	'--	'--	'--	'--	'--	'--	not reported	'--	'--	'--	'--	'--	0	626
9cfc1519-33e7-4145-a4ad-78b5c449853a	TCGA-50-8459	TCGA-LUAD	68	'--	'--	'--	'--	-24859	'--	not hispanic or latino	male	'--	'--	white	Alive	'--	1944	'--	'--	24859	'--	'--	'--	'--	M0	N0	Stage IIB	T3	7th	'--	'--	'--	'--	'--	'--	'--	'--	'--	'--	'--	'--	not reported	'--	'--	'--	'--	'--	0	1119
9cfc1519-33e7-4145-a4ad-78b5c449853a	TCGA-50-8459	TCGA-LUAD	68	'--	'--	'--	'--	-24859	'--	not hispanic or latino	male	'--	'--	white	Alive	'--	1944	'--	'--	24859	'--	'--	'--	'--	M0	N0	Stage IIB	T3	7th	'--	'--	'--	'--	'--	'--	'--	'--	'--	'--	'--	'--	not reported	'--	'--	'--	'--	'--	0	1119
9dda72ec-1698-44e2-b35c-11e9a2704380	TCGA-93-A4JN	TCGA-LUAD	71	'--	'--	'--	'--	-26273	'--	not hispanic or latino	male	'--	'--	white	Alive	'--	1941	'--	'--	26273	'--	'--	'--	'--	M1a	N0	Stage IV	T2a	7th	'--	'--	'--	'--	'--	'--	'--	'--	'--	'--	'--	'--	not reported	'--	'--	'--	'--	'--	0	718
9dda72ec-1698-44e2-b35c-11e9a2704380	TCGA-93-A4JN	TCGA-LUAD	71	'--	'--	'--	'--	-26273	'--	not hispanic or latino	male	'--	'--	white	Alive	'--	1941	'--	'--	26273	'--	'--	'--	'--	M1a	N0	Stage IV	T2a	7th	'--	'--	'--	'--	'--	'--	'--	'--	'--	'--	'--	'--	not reported	'--	'--	'--	'--	'--	0	718
9e22a3af-7f28-4757-8684-ed64a2a27ad1	TCGA-95-A4VP	TCGA-LUAD	66	'--	'--	'--	'--	-24130	'--	not reported	female	'--	'--	white	Alive	'--	1946	'--	'--	24130	'--	'--	'--	'--	M0	N2	Stage IIIA	T2b	7th	'--	'--	'--	'--	'--	'--	'--	'--	'--	'--	'--	'--	not reported	'--	'--	'--	'--	'--	0	605
9e22a3af-7f28-4757-8684-ed64a2a27ad1	TCGA-95-A4VP	TCGA-LUAD	66	'--	'--	'--	'--	-24130	'--	not reported	female	'--	'--	white	Alive	'--	1946	'--	'--	24130	'--	'--	'--	'--	M0	N2	Stage IIIA	T2b	7th	'--	'--	'--	'--	'--	'--	'--	'--	'--	'--	'--	'--	not reported	'--	'--	'--	'--	'--	0	605
9e640ff7-996e-427b-b56c-519a1e23baab	TCGA-86-A4P7	TCGA-LUAD	63	'--	'--	'--	'--	-23330	'--	not hispanic or latino	female	'--	'--	white	Alive	'--	1949	'--	'--	23330	'--	'--	'--	'--	M0	N0	Stage IB	T2a	7th	'--	'--	'--	'--	'--	'--	'--	'--	'--	'--	'--	'--	not reported	'--	'--	'--	'--	'--	0	415
9e640ff7-996e-427b-b56c-519a1e23baab	TCGA-86-A4P7	TCGA-LUAD	63	'--	'--	'--	'--	-23330	'--	not hispanic or latino	female	'--	'--	white	Alive	'--	1949	'--	'--	23330	'--	'--	'--	'--	M0	N0	Stage IB	T2a	7th	'--	'--	'--	'--	'--	'--	'--	'--	'--	'--	'--	'--	not reported	'--	'--	'--	'--	'--	0	415
9ee20c0d-a1c3-47f3-abda-131b3f190f52	TCGA-50-5045	TCGA-LUAD	57	'--	'--	'--	'--	-20961	2174	not hispanic or latino	female	'--	'--	black or african american	Dead	'--	1947	2009	'--	20961	'--	'--	'--	'--	M0	N1	'--	T2	6th	'--	'--	'--	'--	'--	'--	'--	'--	'--	'--	'--	'--	not reported	'--	'--	'--	'--	'--	0	'--
9ee20c0d-a1c3-47f3-abda-131b3f190f52	TCGA-50-5045	TCGA-LUAD	57	'--	'--	'--	'--	-20961	2174	not hispanic or latino	female	'--	'--	black or african american	Dead	'--	1947	2009	'--	20961	'--	'--	'--	'--	M0	N1	'--	T2	6th	'--	'--	'--	'--	'--	'--	'--	'--	'--	'--	'--	'--	not reported	'--	'--	'--	'--	'--	0	'--
9f4f2ff3-3c02-4281-a398-b0d0955e58eb	TCGA-69-8453	TCGA-LUAD	77	'--	'--	'--	'--	-28413	'--	not hispanic or latino	male	'--	'--	white	Alive	'--	1935	'--	'--	28413	'--	'--	'--	'--	MX	N0	Stage IIB	T3	7th	'--	'--	'--	'--	'--	'--	'--	'--	'--	'--	'--	'--	not reported	'--	'--	'--	'--	'--	0	813
9f4f2ff3-3c02-4281-a398-b0d0955e58eb	TCGA-69-8453	TCGA-LUAD	77	'--	'--	'--	'--	-28413	'--	not hispanic or latino	male	'--	'--	white	Alive	'--	1935	'--	'--	28413	'--	'--	'--	'--	MX	N0	Stage IIB	T3	7th	'--	'--	'--	'--	'--	'--	'--	'--	'--	'--	'--	'--	not reported	'--	'--	'--	'--	'--	0	813
9f81c602-8afa-4588-b0b6-6e5a1a128d5a	TCGA-05-4396	TCGA-LUAD	76	'--	'--	'--	'--	-28094	303	not reported	male	'--	'--	not reported	Dead	'--	1930	2006	'--	28094	'--	'--	'--	'--	M0	N1	Stage IIIB	T4	5th	'--	'--	'--	'--	'--	'--	'--	'--	'--	'--	'--	'--	not reported	'--	'--	'--	'--	'--	0	'--
9f81c602-8afa-4588-b0b6-6e5a1a128d5a	TCGA-05-4396	TCGA-LUAD	76	'--	'--	'--	'--	-28094	303	not reported	male	'--	'--	not reported	Dead	'--	1930	2006	'--	28094	'--	'--	'--	'--	M0	N1	Stage IIIB	T4	5th	'--	'--	'--	'--	'--	'--	'--	'--	'--	'--	'--	'--	not reported	'--	'--	'--	'--	'--	0	'--
9fcdccae-676e-4071-93c3-23d2d3ab0c00	TCGA-55-7725	TCGA-LUAD	68	'--	'--	'--	'--	-24848	'--	not hispanic or latino	female	'--	'--	white	Alive	'--	1943	'--	'--	24848	'--	'--	'--	'--	MX	N0	Stage IA	T1a	7th	'--	'--	'--	'--	'--	'--	'--	'--	'--	'--	'--	'--	not reported	'--	'--	'--	'--	'--	0	442
9fcdccae-676e-4071-93c3-23d2d3ab0c00	TCGA-55-7725	TCGA-LUAD	68	'--	'--	'--	'--	-24848	'--	not hispanic or latino	female	'--	'--	white	Alive	'--	1943	'--	'--	24848	'--	'--	'--	'--	MX	N0	Stage IA	T1a	7th	'--	'--	'--	'--	'--	'--	'--	'--	'--	'--	'--	'--	not reported	'--	'--	'--	'--	'--	0	442
a046888c-f153-4f35-a1b6-23dd1691a91a	TCGA-55-6975	TCGA-LUAD	61	'--	'--	'--	'--	'--	118	not hispanic or latino	male	'--	'--	white	Dead	'--	1943	2004	'--	'--	'--	'--	'--	'--	M0	N1	Stage IIB	T2	6th	'--	'--	'--	'--	'--	'--	'--	'--	'--	'--	'--	'--	not reported	'--	'--	'--	'--	'--	0	'--
a046888c-f153-4f35-a1b6-23dd1691a91a	TCGA-55-6975	TCGA-LUAD	61	'--	'--	'--	'--	'--	118	not hispanic or latino	male	'--	'--	white	Dead	'--	1943	2004	'--	'--	'--	'--	'--	'--	M0	N1	Stage IIB	T2	6th	'--	'--	'--	'--	'--	'--	'--	'--	'--	'--	'--	'--	not reported	'--	'--	'--	'--	'--	0	'--
a0e57b39-960e-4e46-8aa0-d0ee2fd9a7cc	TCGA-78-7150	TCGA-LUAD	59	'--	'--	'--	'--	-21891	666	not reported	male	'--	'--	white	Dead	'--	1943	2003	'--	21891	'--	'--	'--	'--	M0	N1	Stage IIB	T2	6th	'--	'--	'--	'--	'--	'--	'--	'--	'--	'--	'--	'--	not reported	'--	'--	'--	'--	'--	0	'--
a0e57b39-960e-4e46-8aa0-d0ee2fd9a7cc	TCGA-78-7150	TCGA-LUAD	59	'--	'--	'--	'--	-21891	666	not reported	male	'--	'--	white	Dead	'--	1943	2003	'--	21891	'--	'--	'--	'--	M0	N1	Stage IIB	T2	6th	'--	'--	'--	'--	'--	'--	'--	'--	'--	'--	'--	'--	not reported	'--	'--	'--	'--	'--	0	'--
a1e65587-24c1-4b41-92a7-4e1f15fffd78	TCGA-49-4512	TCGA-LUAD	69	'--	'--	'--	'--	-25502	905	not hispanic or latino	female	'--	'--	white	Dead	'--	1938	2009	'--	25502	'--	'--	'--	'--	MX	N2	Stage IIIA	T2	6th	'--	'--	'--	'--	'--	'--	'--	'--	'--	'--	'--	'--	not reported	'--	'--	'--	'--	'--	0	157
a1e65587-24c1-4b41-92a7-4e1f15fffd78	TCGA-49-4512	TCGA-LUAD	69	'--	'--	'--	'--	-25502	905	not hispanic or latino	female	'--	'--	white	Dead	'--	1938	2009	'--	25502	'--	'--	'--	'--	MX	N2	Stage IIIA	T2	6th	'--	'--	'--	'--	'--	'--	'--	'--	'--	'--	'--	'--	not reported	'--	'--	'--	'--	'--	0	157
a214a959-3b21-4f25-a615-383cda7afdff	TCGA-55-8206	TCGA-LUAD	56	'--	'--	'--	'--	-20690	'--	not hispanic or latino	male	'--	'--	white	Alive	'--	1956	'--	'--	20690	'--	'--	'--	'--	M0	N0	Stage IA	T1b	7th	'--	'--	'--	'--	'--	'--	'--	'--	'--	'--	'--	'--	not reported	'--	'--	'--	'--	'--	0	888
a214a959-3b21-4f25-a615-383cda7afdff	TCGA-55-8206	TCGA-LUAD	56	'--	'--	'--	'--	-20690	'--	not hispanic or latino	male	'--	'--	white	Alive	'--	1956	'--	'--	20690	'--	'--	'--	'--	M0	N0	Stage IA	T1b	7th	'--	'--	'--	'--	'--	'--	'--	'--	'--	'--	'--	'--	not reported	'--	'--	'--	'--	'--	0	888
a244a99a-d7cc-4fb1-bc76-b66886481621	TCGA-05-4417	TCGA-LUAD	51	'--	'--	'--	'--	-18780	'--	not reported	female	'--	'--	not reported	Alive	'--	1957	'--	'--	18780	'--	'--	'--	'--	M0	N0	Stage IB	T2	6th	'--	'--	'--	'--	'--	'--	'--	'--	'--	'--	'--	'--	not reported	'--	'--	'--	'--	'--	0	455
a244a99a-d7cc-4fb1-bc76-b66886481621	TCGA-05-4417	TCGA-LUAD	51	'--	'--	'--	'--	-18780	'--	not reported	female	'--	'--	not reported	Alive	'--	1957	'--	'--	18780	'--	'--	'--	'--	M0	N0	Stage IB	T2	6th	'--	'--	'--	'--	'--	'--	'--	'--	'--	'--	'--	'--	not reported	'--	'--	'--	'--	'--	0	455
a250a369-e536-4a18-b7af-2911133d7bdc	TCGA-55-A491	TCGA-LUAD	81	'--	'--	'--	'--	-29593	'--	not hispanic or latino	female	'--	'--	white	Alive	'--	1931	'--	'--	29593	'--	'--	'--	'--	MX	N0	Stage IA	T1b	7th	'--	'--	'--	'--	'--	'--	'--	'--	'--	'--	'--	'--	not reported	'--	'--	'--	'--	'--	0	626
a250a369-e536-4a18-b7af-2911133d7bdc	TCGA-55-A491	TCGA-LUAD	81	'--	'--	'--	'--	-29593	'--	not hispanic or latino	female	'--	'--	white	Alive	'--	1931	'--	'--	29593	'--	'--	'--	'--	MX	N0	Stage IA	T1b	7th	'--	'--	'--	'--	'--	'--	'--	'--	'--	'--	'--	'--	not reported	'--	'--	'--	'--	'--	0	626
a391d49f-a822-460b-981c-6fbe1868ee38	TCGA-49-6743	TCGA-LUAD	81	'--	'--	'--	'--	-29807	'--	not reported	female	'--	'--	white	Alive	'--	1929	'--	'--	29807	'--	'--	'--	'--	MX	N2	Stage IIIA	T1	7th	'--	'--	'--	'--	'--	'--	'--	'--	'--	'--	'--	'--	not reported	'--	'--	'--	'--	'--	0	1621
a391d49f-a822-460b-981c-6fbe1868ee38	TCGA-49-6743	TCGA-LUAD	81	'--	'--	'--	'--	-29807	'--	not reported	female	'--	'--	white	Alive	'--	1929	'--	'--	29807	'--	'--	'--	'--	MX	N2	Stage IIIA	T1	7th	'--	'--	'--	'--	'--	'--	'--	'--	'--	'--	'--	'--	not reported	'--	'--	'--	'--	'--	0	1621
a3de401d-91fe-49a2-bb07-81c1a06506e6	TCGA-05-4389	TCGA-LUAD	70	'--	'--	'--	'--	-25660	'--	not reported	male	'--	'--	not reported	Alive	'--	1935	'--	'--	25660	'--	'--	'--	'--	M0	N0	Stage IA	T1	5th	'--	'--	'--	'--	'--	'--	'--	'--	'--	'--	'--	'--	not reported	'--	'--	'--	'--	'--	0	1369
a3de401d-91fe-49a2-bb07-81c1a06506e6	TCGA-05-4389	TCGA-LUAD	70	'--	'--	'--	'--	-25660	'--	not reported	male	'--	'--	not reported	Alive	'--	1935	'--	'--	25660	'--	'--	'--	'--	M0	N0	Stage IA	T1	5th	'--	'--	'--	'--	'--	'--	'--	'--	'--	'--	'--	'--	not reported	'--	'--	'--	'--	'--	0	1369
a3f6bc1c-19ab-4eeb-a9ac-3d2fac850bde	TCGA-86-7701	TCGA-LUAD	66	'--	'--	'--	'--	-24209	'--	not hispanic or latino	male	'--	'--	white	Alive	'--	1945	'--	'--	24209	'--	'--	'--	'--	M1	N0	Stage IV	T2	7th	'--	'--	'--	'--	'--	'--	'--	'--	'--	'--	'--	'--	not reported	'--	'--	'--	'--	'--	0	947
a3f6bc1c-19ab-4eeb-a9ac-3d2fac850bde	TCGA-86-7701	TCGA-LUAD	66	'--	'--	'--	'--	-24209	'--	not hispanic or latino	male	'--	'--	white	Alive	'--	1945	'--	'--	24209	'--	'--	'--	'--	M1	N0	Stage IV	T2	7th	'--	'--	'--	'--	'--	'--	'--	'--	'--	'--	'--	'--	not reported	'--	'--	'--	'--	'--	0	947
a3fd20b2-e001-44ab-9716-754e5ae70808	TCGA-55-8513	TCGA-LUAD	77	'--	'--	'--	'--	-28284	'--	not hispanic or latino	female	'--	'--	white	Alive	'--	1935	'--	'--	28284	'--	'--	'--	'--	MX	N0	Stage IIB	T3	7th	'--	'--	'--	'--	'--	'--	'--	'--	'--	'--	'--	'--	not reported	'--	'--	'--	'--	'--	0	791
a3fd20b2-e001-44ab-9716-754e5ae70808	TCGA-55-8513	TCGA-LUAD	77	'--	'--	'--	'--	-28284	'--	not hispanic or latino	female	'--	'--	white	Alive	'--	1935	'--	'--	28284	'--	'--	'--	'--	MX	N0	Stage IIB	T3	7th	'--	'--	'--	'--	'--	'--	'--	'--	'--	'--	'--	'--	not reported	'--	'--	'--	'--	'--	0	791
a41c46da-7ed4-4192-bd16-b3cbb94a5133	TCGA-55-1592	TCGA-LUAD	65	'--	'--	'--	'--	'--	701	not hispanic or latino	male	'--	'--	white	Dead	'--	1940	2006	'--	'--	'--	'--	'--	'--	M0	N0	Stage IA	T2	'--	'--	'--	'--	'--	'--	'--	'--	'--	'--	'--	'--	'--	not reported	'--	'--	'--	'--	'--	0	'--
a41c46da-7ed4-4192-bd16-b3cbb94a5133	TCGA-55-1592	TCGA-LUAD	65	'--	'--	'--	'--	'--	701	not hispanic or latino	male	'--	'--	white	Dead	'--	1940	2006	'--	'--	'--	'--	'--	'--	M0	N0	Stage IA	T2	'--	'--	'--	'--	'--	'--	'--	'--	'--	'--	'--	'--	'--	not reported	'--	'--	'--	'--	'--	0	'--
a52e99d6-a61a-439d-b0b1-ca7a0eabcb04	TCGA-95-7948	TCGA-LUAD	42	'--	'--	'--	'--	-15363	'--	not hispanic or latino	female	'--	'--	white	Alive	'--	1969	'--	'--	15363	'--	'--	'--	'--	M0	N0	Stage IB	T2a	7th	'--	'--	'--	'--	'--	'--	'--	'--	'--	'--	'--	'--	not reported	'--	'--	'--	'--	'--	0	476
a52e99d6-a61a-439d-b0b1-ca7a0eabcb04	TCGA-95-7948	TCGA-LUAD	42	'--	'--	'--	'--	-15363	'--	not hispanic or latino	female	'--	'--	white	Alive	'--	1969	'--	'--	15363	'--	'--	'--	'--	M0	N0	Stage IB	T2a	7th	'--	'--	'--	'--	'--	'--	'--	'--	'--	'--	'--	'--	not reported	'--	'--	'--	'--	'--	0	476
a534b96b-1665-444a-9308-e610f2f0e510	TCGA-44-7660	TCGA-LUAD	72	'--	'--	'--	'--	-26594	'--	not hispanic or latino	male	'--	'--	white	Alive	'--	1939	'--	'--	26594	'--	'--	'--	'--	MX	N0	Stage IB	T2	7th	'--	'--	'--	'--	'--	'--	'--	'--	'--	'--	'--	'--	not reported	'--	'--	'--	'--	'--	0	592
a534b96b-1665-444a-9308-e610f2f0e510	TCGA-44-7660	TCGA-LUAD	72	'--	'--	'--	'--	-26594	'--	not hispanic or latino	male	'--	'--	white	Alive	'--	1939	'--	'--	26594	'--	'--	'--	'--	MX	N0	Stage IB	T2	7th	'--	'--	'--	'--	'--	'--	'--	'--	'--	'--	'--	'--	not reported	'--	'--	'--	'--	'--	0	592
a5bd7d50-9c14-49e6-89cf-6bf440c42309	TCGA-69-7979	TCGA-LUAD	71	'--	'--	'--	'--	-26180	'--	not hispanic or latino	female	'--	'--	white	Alive	'--	1940	'--	'--	26180	'--	'--	'--	'--	MX	N0	Stage IB	T2a	7th	'--	'--	'--	'--	'--	'--	'--	'--	'--	'--	'--	'--	not reported	'--	'--	'--	'--	'--	0	408
a5bd7d50-9c14-49e6-89cf-6bf440c42309	TCGA-69-7979	TCGA-LUAD	71	'--	'--	'--	'--	-26180	'--	not hispanic or latino	female	'--	'--	white	Alive	'--	1940	'--	'--	26180	'--	'--	'--	'--	MX	N0	Stage IB	T2a	7th	'--	'--	'--	'--	'--	'--	'--	'--	'--	'--	'--	'--	not reported	'--	'--	'--	'--	'--	0	408
a5f2576a-d628-47de-a5df-76a4f3105dcc	TCGA-L9-A743	TCGA-LUAD	56	'--	'--	'--	'--	-20780	'--	not hispanic or latino	male	'--	'--	black or african american	Alive	'--	1957	'--	'--	20780	'--	'--	'--	'--	M0	N1	Stage IIA	T2a	7th	'--	'--	'--	'--	'--	'--	'--	'--	'--	'--	'--	'--	not reported	'--	'--	'--	'--	'--	0	664
a5f2576a-d628-47de-a5df-76a4f3105dcc	TCGA-L9-A743	TCGA-LUAD	56	'--	'--	'--	'--	-20780	'--	not hispanic or latino	male	'--	'--	black or african american	Alive	'--	1957	'--	'--	20780	'--	'--	'--	'--	M0	N1	Stage IIA	T2a	7th	'--	'--	'--	'--	'--	'--	'--	'--	'--	'--	'--	'--	not reported	'--	'--	'--	'--	'--	0	664
a65700c2-e58c-4fd4-aeb1-5686b8f4d212	TCGA-64-5815	TCGA-LUAD	74	'--	'--	'--	'--	-27280	'--	not hispanic or latino	male	'--	'--	white	Alive	'--	1935	'--	'--	27280	'--	'--	'--	'--	M0	N1	Stage IIB	T2	6th	'--	'--	'--	'--	'--	'--	'--	'--	'--	'--	'--	'--	not reported	'--	'--	'--	'--	'--	0	866
a65700c2-e58c-4fd4-aeb1-5686b8f4d212	TCGA-64-5815	TCGA-LUAD	74	'--	'--	'--	'--	-27280	'--	not hispanic or latino	male	'--	'--	white	Alive	'--	1935	'--	'--	27280	'--	'--	'--	'--	M0	N1	Stage IIB	T2	6th	'--	'--	'--	'--	'--	'--	'--	'--	'--	'--	'--	'--	not reported	'--	'--	'--	'--	'--	0	866
a7911bdc-13f1-434a-bfa3-f8ba55d15846	TCGA-55-7574	TCGA-LUAD	64	'--	'--	'--	'--	-23703	995	not hispanic or latino	female	'--	'--	white	Dead	'--	1947	'--	'--	23703	'--	'--	'--	'--	M0	N0	Stage IB	T2a	7th	'--	'--	'--	'--	'--	'--	'--	'--	'--	'--	'--	'--	not reported	'--	'--	'--	'--	'--	0	95
a7911bdc-13f1-434a-bfa3-f8ba55d15846	TCGA-55-7574	TCGA-LUAD	64	'--	'--	'--	'--	-23703	995	not hispanic or latino	female	'--	'--	white	Dead	'--	1947	'--	'--	23703	'--	'--	'--	'--	M0	N0	Stage IB	T2a	7th	'--	'--	'--	'--	'--	'--	'--	'--	'--	'--	'--	'--	not reported	'--	'--	'--	'--	'--	0	95
a815619f-dbba-469f-a1f7-dfbd51cd86c5	TCGA-L9-A50W	TCGA-LUAD	75	'--	'--	'--	'--	-27414	442	not hispanic or latino	male	'--	'--	black or african american	Dead	'--	1937	'--	'--	27414	'--	'--	'--	'--	MX	N1	Stage IIA	T1b	7th	'--	'--	'--	'--	'--	'--	'--	'--	'--	'--	'--	'--	not reported	'--	'--	'--	'--	'--	0	266
a815619f-dbba-469f-a1f7-dfbd51cd86c5	TCGA-L9-A50W	TCGA-LUAD	75	'--	'--	'--	'--	-27414	442	not hispanic or latino	male	'--	'--	black or african american	Dead	'--	1937	'--	'--	27414	'--	'--	'--	'--	MX	N1	Stage IIA	T1b	7th	'--	'--	'--	'--	'--	'--	'--	'--	'--	'--	'--	'--	not reported	'--	'--	'--	'--	'--	0	266
a816e355-be6f-4d16-b051-b6d86ed8cded	TCGA-86-8278	TCGA-LUAD	63	'--	'--	'--	'--	-23117	'--	not hispanic or latino	female	'--	'--	white	Alive	'--	1948	'--	'--	23117	'--	'--	'--	'--	M0	N1	Stage IIB	T2	7th	'--	'--	'--	'--	'--	'--	'--	'--	'--	'--	'--	'--	not reported	'--	'--	'--	'--	'--	0	944
a816e355-be6f-4d16-b051-b6d86ed8cded	TCGA-86-8278	TCGA-LUAD	63	'--	'--	'--	'--	-23117	'--	not hispanic or latino	female	'--	'--	white	Alive	'--	1948	'--	'--	23117	'--	'--	'--	'--	M0	N1	Stage IIB	T2	7th	'--	'--	'--	'--	'--	'--	'--	'--	'--	'--	'--	'--	not reported	'--	'--	'--	'--	'--	0	944
a8d6694c-a213-4544-ac0b-63bce16d8f4e	TCGA-75-6203	TCGA-LUAD	'--	'--	'--	'--	'--	'--	'--	not reported	female	'--	'--	not reported	Alive	'--	'--	'--	'--	'--	'--	'--	'--	'--	M0	N2	Stage IIIA	T2	6th	'--	'--	'--	'--	'--	'--	'--	'--	'--	'--	'--	'--	not reported	'--	'--	'--	'--	'--	'--	'--
a8d6694c-a213-4544-ac0b-63bce16d8f4e	TCGA-75-6203	TCGA-LUAD	'--	'--	'--	'--	'--	'--	'--	not reported	female	'--	'--	not reported	Alive	'--	'--	'--	'--	'--	'--	'--	'--	'--	M0	N2	Stage IIIA	T2	6th	'--	'--	'--	'--	'--	'--	'--	'--	'--	'--	'--	'--	not reported	'--	'--	'--	'--	'--	'--	'--
a8de1beb-6296-44eb-bd63-c603f70faaf3	TCGA-55-8614	TCGA-LUAD	76	'--	'--	'--	'--	-27924	'--	not hispanic or latino	male	'--	'--	white	Alive	'--	1935	'--	'--	27924	'--	'--	'--	'--	MX	N0	Stage IB	T2a	7th	'--	'--	'--	'--	'--	'--	'--	'--	'--	'--	'--	'--	not reported	'--	'--	'--	'--	'--	0	536
a8de1beb-6296-44eb-bd63-c603f70faaf3	TCGA-55-8614	TCGA-LUAD	76	'--	'--	'--	'--	-27924	'--	not hispanic or latino	male	'--	'--	white	Alive	'--	1935	'--	'--	27924	'--	'--	'--	'--	MX	N0	Stage IB	T2a	7th	'--	'--	'--	'--	'--	'--	'--	'--	'--	'--	'--	'--	not reported	'--	'--	'--	'--	'--	0	536
a905d275-9283-4fa6-bbbf-46019bd1bcb7	TCGA-78-8655	TCGA-LUAD	77	'--	'--	'--	'--	-28379	'--	not reported	female	'--	'--	not reported	Alive	'--	1926	'--	'--	28379	'--	'--	'--	'--	M0	N0	Stage IA	T1	6th	'--	'--	'--	'--	'--	'--	'--	'--	'--	'--	'--	'--	not reported	'--	'--	'--	'--	'--	0	2360
a905d275-9283-4fa6-bbbf-46019bd1bcb7	TCGA-78-8655	TCGA-LUAD	77	'--	'--	'--	'--	-28379	'--	not reported	female	'--	'--	not reported	Alive	'--	1926	'--	'--	28379	'--	'--	'--	'--	M0	N0	Stage IA	T1	6th	'--	'--	'--	'--	'--	'--	'--	'--	'--	'--	'--	'--	not reported	'--	'--	'--	'--	'--	0	2360
a9644274-13bb-4228-9b4f-14260ccc26eb	TCGA-97-7554	TCGA-LUAD	83	'--	'--	'--	'--	-30327	'--	not hispanic or latino	female	'--	'--	white	Alive	'--	1927	'--	'--	30327	'--	'--	'--	'--	M0	N2	Stage IIIA	T2a	7th	'--	'--	'--	'--	'--	'--	'--	'--	'--	'--	'--	'--	not reported	'--	'--	'--	'--	'--	0	775
a9644274-13bb-4228-9b4f-14260ccc26eb	TCGA-97-7554	TCGA-LUAD	83	'--	'--	'--	'--	-30327	'--	not hispanic or latino	female	'--	'--	white	Alive	'--	1927	'--	'--	30327	'--	'--	'--	'--	M0	N2	Stage IIIA	T2a	7th	'--	'--	'--	'--	'--	'--	'--	'--	'--	'--	'--	'--	not reported	'--	'--	'--	'--	'--	0	775
ab8d7f84-dd71-42c7-9471-4db967a9c89c	TCGA-50-6673	TCGA-LUAD	84	'--	'--	'--	'--	-30689	22	not reported	female	'--	'--	white	Dead	'--	1920	2004	'--	30689	'--	'--	'--	'--	M0	N0	Stage I	T1	6th	'--	'--	'--	'--	'--	'--	'--	'--	'--	'--	'--	'--	not reported	'--	'--	'--	'--	'--	0	'--
ab8d7f84-dd71-42c7-9471-4db967a9c89c	TCGA-50-6673	TCGA-LUAD	84	'--	'--	'--	'--	-30689	22	not reported	female	'--	'--	white	Dead	'--	1920	2004	'--	30689	'--	'--	'--	'--	M0	N0	Stage I	T1	6th	'--	'--	'--	'--	'--	'--	'--	'--	'--	'--	'--	'--	not reported	'--	'--	'--	'--	'--	0	'--
ab9e6815-4d13-44db-93e5-553eb4f5bc95	TCGA-44-7662	TCGA-LUAD	61	'--	'--	'--	'--	-22543	'--	not hispanic or latino	male	'--	'--	white	Alive	'--	1950	'--	'--	22543	'--	'--	'--	'--	MX	N0	Stage IB	T2a	7th	'--	'--	'--	'--	'--	'--	'--	'--	'--	'--	'--	'--	not reported	'--	'--	'--	'--	'--	0	218
ab9e6815-4d13-44db-93e5-553eb4f5bc95	TCGA-44-7662	TCGA-LUAD	61	'--	'--	'--	'--	-22543	'--	not hispanic or latino	male	'--	'--	white	Alive	'--	1950	'--	'--	22543	'--	'--	'--	'--	MX	N0	Stage IB	T2a	7th	'--	'--	'--	'--	'--	'--	'--	'--	'--	'--	'--	'--	not reported	'--	'--	'--	'--	'--	0	218
abab925c-bef3-4072-b9c4-40f808744593	TCGA-95-7944	TCGA-LUAD	71	'--	'--	'--	'--	-26003	'--	not hispanic or latino	male	'--	'--	white	Alive	'--	1940	'--	'--	26003	'--	'--	'--	'--	M0	N0	Stage IA	T1a	7th	'--	'--	'--	'--	'--	'--	'--	'--	'--	'--	'--	'--	not reported	'--	'--	'--	'--	'--	0	377
abab925c-bef3-4072-b9c4-40f808744593	TCGA-95-7944	TCGA-LUAD	71	'--	'--	'--	'--	-26003	'--	not hispanic or latino	male	'--	'--	white	Alive	'--	1940	'--	'--	26003	'--	'--	'--	'--	M0	N0	Stage IA	T1a	7th	'--	'--	'--	'--	'--	'--	'--	'--	'--	'--	'--	'--	not reported	'--	'--	'--	'--	'--	0	377
abd6647b-d2eb-404d-8283-443e92addf55	TCGA-55-7995	TCGA-LUAD	73	'--	'--	'--	'--	-26837	'--	not hispanic or latino	female	'--	'--	white	Alive	'--	1939	'--	'--	26837	'--	'--	'--	'--	M0	N0	Stage IA	T1b	7th	'--	'--	'--	'--	'--	'--	'--	'--	'--	'--	'--	'--	not reported	'--	'--	'--	'--	'--	0	889
abd6647b-d2eb-404d-8283-443e92addf55	TCGA-55-7995	TCGA-LUAD	73	'--	'--	'--	'--	-26837	'--	not hispanic or latino	female	'--	'--	white	Alive	'--	1939	'--	'--	26837	'--	'--	'--	'--	M0	N0	Stage IA	T1b	7th	'--	'--	'--	'--	'--	'--	'--	'--	'--	'--	'--	'--	not reported	'--	'--	'--	'--	'--	0	889
ac0d7a82-82cb-4aec-b859-e37375f3de8b	TCGA-97-8547	TCGA-LUAD	78	'--	'--	'--	'--	-28801	'--	not reported	female	'--	'--	not reported	Alive	'--	1934	'--	'--	28801	'--	'--	'--	'--	MX	N2	Stage IIIA	T2a	7th	'--	'--	'--	'--	'--	'--	'--	'--	'--	'--	'--	'--	not reported	'--	'--	'--	'--	'--	0	657
ac0d7a82-82cb-4aec-b859-e37375f3de8b	TCGA-97-8547	TCGA-LUAD	78	'--	'--	'--	'--	-28801	'--	not reported	female	'--	'--	not reported	Alive	'--	1934	'--	'--	28801	'--	'--	'--	'--	MX	N2	Stage IIIA	T2a	7th	'--	'--	'--	'--	'--	'--	'--	'--	'--	'--	'--	'--	not reported	'--	'--	'--	'--	'--	0	657
ad74c0e8-8878-4efc-997d-981cd547bc5b	TCGA-73-7498	TCGA-LUAD	58	'--	'--	'--	'--	-21527	'--	not hispanic or latino	female	'--	'--	white	Alive	'--	1952	'--	'--	21527	'--	'--	'--	'--	M0	N0	Stage IA	T1b	7th	'--	'--	'--	'--	'--	'--	'--	'--	'--	'--	'--	'--	not reported	'--	'--	'--	'--	'--	0	1189
ad74c0e8-8878-4efc-997d-981cd547bc5b	TCGA-73-7498	TCGA-LUAD	58	'--	'--	'--	'--	-21527	'--	not hispanic or latino	female	'--	'--	white	Alive	'--	1952	'--	'--	21527	'--	'--	'--	'--	M0	N0	Stage IA	T1b	7th	'--	'--	'--	'--	'--	'--	'--	'--	'--	'--	'--	'--	not reported	'--	'--	'--	'--	'--	0	1189
adbaba9c-5efc-4130-82f6-8055eab13795	TCGA-55-A494	TCGA-LUAD	61	'--	'--	'--	'--	-22540	'--	not hispanic or latino	female	'--	'--	white	Alive	'--	1951	'--	'--	22540	'--	'--	'--	'--	MX	N0	Stage IB	T2a	7th	'--	'--	'--	'--	'--	'--	'--	'--	'--	'--	'--	'--	not reported	'--	'--	'--	'--	'--	0	481
adbaba9c-5efc-4130-82f6-8055eab13795	TCGA-55-A494	TCGA-LUAD	61	'--	'--	'--	'--	-22540	'--	not hispanic or latino	female	'--	'--	white	Alive	'--	1951	'--	'--	22540	'--	'--	'--	'--	MX	N0	Stage IB	T2a	7th	'--	'--	'--	'--	'--	'--	'--	'--	'--	'--	'--	'--	not reported	'--	'--	'--	'--	'--	0	481
ae39e358-08d7-4367-ae68-82b469e791e4	TCGA-73-4675	TCGA-LUAD	59	'--	'--	'--	'--	-21614	922	not hispanic or latino	male	'--	'--	white	Dead	'--	1951	'--	'--	21614	'--	'--	'--	'--	M0	N1	Stage IIIA	T3	7th	'--	'--	'--	'--	'--	'--	'--	'--	'--	'--	'--	'--	not reported	'--	'--	'--	'--	'--	0	40
ae39e358-08d7-4367-ae68-82b469e791e4	TCGA-73-4675	TCGA-LUAD	59	'--	'--	'--	'--	-21614	922	not hispanic or latino	male	'--	'--	white	Dead	'--	1951	'--	'--	21614	'--	'--	'--	'--	M0	N1	Stage IIIA	T3	7th	'--	'--	'--	'--	'--	'--	'--	'--	'--	'--	'--	'--	not reported	'--	'--	'--	'--	'--	0	40
ae702159-5b6a-41dd-868c-7540f9e1131c	TCGA-95-7039	TCGA-LUAD	54	'--	'--	'--	'--	-19981	'--	not hispanic or latino	female	'--	'--	white	Alive	'--	1957	'--	'--	19981	'--	'--	'--	'--	MX	N0	Stage IIB	T3	7th	'--	'--	'--	'--	'--	'--	'--	'--	'--	'--	'--	'--	not reported	'--	'--	'--	'--	'--	0	1272
ae702159-5b6a-41dd-868c-7540f9e1131c	TCGA-95-7039	TCGA-LUAD	54	'--	'--	'--	'--	-19981	'--	not hispanic or latino	female	'--	'--	white	Alive	'--	1957	'--	'--	19981	'--	'--	'--	'--	MX	N0	Stage IIB	T3	7th	'--	'--	'--	'--	'--	'--	'--	'--	'--	'--	'--	'--	not reported	'--	'--	'--	'--	'--	0	1272
aea68827-dc0f-484d-a00d-06deeaa4b3ce	TCGA-05-4433	TCGA-LUAD	82	'--	'--	'--	'--	-30194	'--	not reported	male	'--	'--	not reported	Alive	'--	1926	'--	'--	30194	'--	'--	'--	'--	M0	N0	Stage IB	T2	6th	'--	'--	'--	'--	'--	'--	'--	'--	'--	'--	'--	'--	not reported	'--	'--	'--	'--	'--	0	730
aea68827-dc0f-484d-a00d-06deeaa4b3ce	TCGA-05-4433	TCGA-LUAD	82	'--	'--	'--	'--	-30194	'--	not reported	male	'--	'--	not reported	Alive	'--	1926	'--	'--	30194	'--	'--	'--	'--	M0	N0	Stage IB	T2	6th	'--	'--	'--	'--	'--	'--	'--	'--	'--	'--	'--	'--	not reported	'--	'--	'--	'--	'--	0	730
aee86a89-0377-4080-b16c-408bfbe78687	TCGA-69-7980	TCGA-LUAD	70	'--	'--	'--	'--	-25583	'--	not hispanic or latino	female	'--	'--	white	Alive	'--	1941	'--	'--	25583	'--	'--	'--	'--	M0	N0	Stage I	T1b	7th	'--	'--	'--	'--	'--	'--	'--	'--	'--	'--	'--	'--	not reported	'--	'--	'--	'--	'--	0	411
aee86a89-0377-4080-b16c-408bfbe78687	TCGA-69-7980	TCGA-LUAD	70	'--	'--	'--	'--	-25583	'--	not hispanic or latino	female	'--	'--	white	Alive	'--	1941	'--	'--	25583	'--	'--	'--	'--	M0	N0	Stage I	T1b	7th	'--	'--	'--	'--	'--	'--	'--	'--	'--	'--	'--	'--	not reported	'--	'--	'--	'--	'--	0	411
afb91740-2668-46d7-ba01-bb26153ad1c7	TCGA-73-4658	TCGA-LUAD	80	'--	'--	'--	'--	-29508	1600	not hispanic or latino	female	'--	'--	white	Dead	'--	1924	2008	'--	29508	'--	'--	'--	'--	M0	N0	Stage IB	T2	6th	'--	'--	'--	'--	'--	'--	'--	'--	'--	'--	'--	'--	not reported	'--	'--	'--	'--	'--	0	1600
afb91740-2668-46d7-ba01-bb26153ad1c7	TCGA-73-4658	TCGA-LUAD	80	'--	'--	'--	'--	-29508	1600	not hispanic or latino	female	'--	'--	white	Dead	'--	1924	2008	'--	29508	'--	'--	'--	'--	M0	N0	Stage IB	T2	6th	'--	'--	'--	'--	'--	'--	'--	'--	'--	'--	'--	'--	not reported	'--	'--	'--	'--	'--	0	1600
afe83af5-af22-49c0-88b4-f1d0dfcbe238	TCGA-55-8097	TCGA-LUAD	60	'--	'--	'--	'--	-22260	'--	not hispanic or latino	female	'--	'--	white	Alive	'--	1952	'--	'--	22260	'--	'--	'--	'--	MX	N0	Stage IA	T1a	7th	'--	'--	'--	'--	'--	'--	'--	'--	'--	'--	'--	'--	not reported	'--	'--	'--	'--	'--	0	476
afe83af5-af22-49c0-88b4-f1d0dfcbe238	TCGA-55-8097	TCGA-LUAD	60	'--	'--	'--	'--	-22260	'--	not hispanic or latino	female	'--	'--	white	Alive	'--	1952	'--	'--	22260	'--	'--	'--	'--	MX	N0	Stage IA	T1a	7th	'--	'--	'--	'--	'--	'--	'--	'--	'--	'--	'--	'--	not reported	'--	'--	'--	'--	'--	0	476
b2285924-9813-4f46-bb8f-91a0efd8a9b6	TCGA-73-4668	TCGA-LUAD	66	'--	'--	'--	'--	-24255	'--	not hispanic or latino	female	'--	'--	american indian or alaska native	Alive	'--	1943	'--	'--	24255	'--	'--	'--	'--	M0	N1	Stage IIB	T2	'--	'--	'--	'--	'--	'--	'--	'--	'--	'--	'--	'--	'--	not reported	'--	'--	'--	'--	'--	0	467
b2285924-9813-4f46-bb8f-91a0efd8a9b6	TCGA-73-4668	TCGA-LUAD	66	'--	'--	'--	'--	-24255	'--	not hispanic or latino	female	'--	'--	american indian or alaska native	Alive	'--	1943	'--	'--	24255	'--	'--	'--	'--	M0	N1	Stage IIB	T2	'--	'--	'--	'--	'--	'--	'--	'--	'--	'--	'--	'--	'--	not reported	'--	'--	'--	'--	'--	0	467
b256e065-c681-4f82-8b68-a8ef7c413791	TCGA-55-8207	TCGA-LUAD	73	'--	'--	'--	'--	-26897	'--	not hispanic or latino	male	'--	'--	white	Alive	'--	1938	'--	'--	26897	'--	'--	'--	'--	MX	N0	Stage IB	T2a	7th	'--	'--	'--	'--	'--	'--	'--	'--	'--	'--	'--	'--	not reported	'--	'--	'--	'--	'--	0	977
b256e065-c681-4f82-8b68-a8ef7c413791	TCGA-55-8207	TCGA-LUAD	73	'--	'--	'--	'--	-26897	'--	not hispanic or latino	male	'--	'--	white	Alive	'--	1938	'--	'--	26897	'--	'--	'--	'--	MX	N0	Stage IB	T2a	7th	'--	'--	'--	'--	'--	'--	'--	'--	'--	'--	'--	'--	not reported	'--	'--	'--	'--	'--	0	977
b266cbf5-80de-4473-b16f-08c502d365ca	TCGA-97-7941	TCGA-LUAD	72	'--	'--	'--	'--	-26298	'--	not hispanic or latino	female	'--	'--	white	Alive	'--	1939	'--	'--	26298	'--	'--	'--	'--	MX	N0	Stage IA	T1b	7th	'--	'--	'--	'--	'--	'--	'--	'--	'--	'--	'--	'--	not reported	'--	'--	'--	'--	'--	0	484
b266cbf5-80de-4473-b16f-08c502d365ca	TCGA-97-7941	TCGA-LUAD	72	'--	'--	'--	'--	-26298	'--	not hispanic or latino	female	'--	'--	white	Alive	'--	1939	'--	'--	26298	'--	'--	'--	'--	MX	N0	Stage IA	T1b	7th	'--	'--	'--	'--	'--	'--	'--	'--	'--	'--	'--	'--	not reported	'--	'--	'--	'--	'--	0	484
b2bc53d6-ef78-4ae9-a6b5-1c7cad9a43eb	TCGA-55-7910	TCGA-LUAD	50	'--	'--	'--	'--	-18289	'--	not hispanic or latino	female	'--	'--	black or african american	Alive	'--	1961	'--	'--	18289	'--	'--	'--	'--	M0	N0	Stage IIA	T2b	7th	'--	'--	'--	'--	'--	'--	'--	'--	'--	'--	'--	'--	not reported	'--	'--	'--	'--	'--	0	1040
b2bc53d6-ef78-4ae9-a6b5-1c7cad9a43eb	TCGA-55-7910	TCGA-LUAD	50	'--	'--	'--	'--	-18289	'--	not hispanic or latino	female	'--	'--	black or african american	Alive	'--	1961	'--	'--	18289	'--	'--	'--	'--	M0	N0	Stage IIA	T2b	7th	'--	'--	'--	'--	'--	'--	'--	'--	'--	'--	'--	'--	not reported	'--	'--	'--	'--	'--	0	1040
b36b7567-30d3-4d0c-84c4-b203986e0fdb	TCGA-55-8301	TCGA-LUAD	58	'--	'--	'--	'--	-21535	'--	not hispanic or latino	male	'--	'--	white	Alive	'--	1954	'--	'--	21535	'--	'--	'--	'--	MX	N0	Stage IB	T2a	7th	'--	'--	'--	'--	'--	'--	'--	'--	'--	'--	'--	'--	not reported	'--	'--	'--	'--	'--	0	534
b36b7567-30d3-4d0c-84c4-b203986e0fdb	TCGA-55-8301	TCGA-LUAD	58	'--	'--	'--	'--	-21535	'--	not hispanic or latino	male	'--	'--	white	Alive	'--	1954	'--	'--	21535	'--	'--	'--	'--	MX	N0	Stage IB	T2a	7th	'--	'--	'--	'--	'--	'--	'--	'--	'--	'--	'--	'--	not reported	'--	'--	'--	'--	'--	0	534
b40d0849-f4ef-4a14-9732-9beb708cb46b	TCGA-78-7166	TCGA-LUAD	84	'--	'--	'--	'--	-30869	258	not reported	male	'--	'--	white	Dead	'--	1918	2002	'--	30869	'--	'--	'--	'--	M0	N1	Stage IIB	T2	6th	'--	'--	'--	'--	'--	'--	'--	'--	'--	'--	'--	'--	not reported	'--	'--	'--	'--	'--	0	'--
b40d0849-f4ef-4a14-9732-9beb708cb46b	TCGA-78-7166	TCGA-LUAD	84	'--	'--	'--	'--	-30869	258	not reported	male	'--	'--	white	Dead	'--	1918	2002	'--	30869	'--	'--	'--	'--	M0	N1	Stage IIB	T2	6th	'--	'--	'--	'--	'--	'--	'--	'--	'--	'--	'--	'--	not reported	'--	'--	'--	'--	'--	0	'--
b56dad1e-2fd5-47d8-9cc7-a54be9a1bae2	TCGA-78-7152	TCGA-LUAD	65	'--	'--	'--	'--	-23782	1215	not reported	male	'--	'--	white	Dead	'--	1938	'--	'--	23782	'--	'--	'--	'--	M0	N0	Stage IB	T2	6th	'--	'--	'--	'--	'--	'--	'--	'--	'--	'--	'--	'--	not reported	'--	'--	'--	'--	'--	0	1202
b56dad1e-2fd5-47d8-9cc7-a54be9a1bae2	TCGA-78-7152	TCGA-LUAD	65	'--	'--	'--	'--	-23782	1215	not reported	male	'--	'--	white	Dead	'--	1938	'--	'--	23782	'--	'--	'--	'--	M0	N0	Stage IB	T2	6th	'--	'--	'--	'--	'--	'--	'--	'--	'--	'--	'--	'--	not reported	'--	'--	'--	'--	'--	0	1202
b61abdfd-b7a0-4e1a-b570-d1eaecad3a9e	TCGA-49-4506	TCGA-LUAD	68	'--	'--	'--	'--	-25132	999	not hispanic or latino	female	'--	'--	white	Dead	'--	1929	1999	'--	25132	'--	'--	'--	'--	M0	N1	Stage IIB	T2	4th	'--	'--	'--	'--	'--	'--	'--	'--	'--	'--	'--	'--	not reported	'--	'--	'--	'--	'--	0	'--
b61abdfd-b7a0-4e1a-b570-d1eaecad3a9e	TCGA-49-4506	TCGA-LUAD	68	'--	'--	'--	'--	-25132	999	not hispanic or latino	female	'--	'--	white	Dead	'--	1929	1999	'--	25132	'--	'--	'--	'--	M0	N1	Stage IIB	T2	4th	'--	'--	'--	'--	'--	'--	'--	'--	'--	'--	'--	'--	not reported	'--	'--	'--	'--	'--	0	'--
b8475929-2d9d-4909-bd62-59684a140bd7	TCGA-05-4390	TCGA-LUAD	58	'--	'--	'--	'--	-21430	'--	not reported	female	'--	'--	not reported	Alive	'--	1947	'--	'--	21430	'--	'--	'--	'--	M0	N0	Stage IB	T2	5th	'--	'--	'--	'--	'--	'--	'--	'--	'--	'--	'--	'--	not reported	'--	'--	'--	'--	'--	0	1126
b8475929-2d9d-4909-bd62-59684a140bd7	TCGA-05-4390	TCGA-LUAD	58	'--	'--	'--	'--	-21430	'--	not reported	female	'--	'--	not reported	Alive	'--	1947	'--	'--	21430	'--	'--	'--	'--	M0	N0	Stage IB	T2	5th	'--	'--	'--	'--	'--	'--	'--	'--	'--	'--	'--	'--	not reported	'--	'--	'--	'--	'--	0	1126
b86b1616-20a2-4300-8daa-03dcc9938215	TCGA-44-7659	TCGA-LUAD	70	'--	'--	'--	'--	-25730	'--	not hispanic or latino	male	'--	'--	white	Alive	'--	1940	'--	'--	25730	'--	'--	'--	'--	MX	N0	Stage IA	T1b	7th	'--	'--	'--	'--	'--	'--	'--	'--	'--	'--	'--	'--	not reported	'--	'--	'--	'--	'--	0	691
b86b1616-20a2-4300-8daa-03dcc9938215	TCGA-44-7659	TCGA-LUAD	70	'--	'--	'--	'--	-25730	'--	not hispanic or latino	male	'--	'--	white	Alive	'--	1940	'--	'--	25730	'--	'--	'--	'--	MX	N0	Stage IA	T1b	7th	'--	'--	'--	'--	'--	'--	'--	'--	'--	'--	'--	'--	not reported	'--	'--	'--	'--	'--	0	691
b87a5d92-4c09-48fe-bb08-b3c89a7c892e	TCGA-49-4514	TCGA-LUAD	79	'--	'--	'--	'--	-28908	'--	not reported	female	'--	'--	white	Alive	'--	1928	'--	'--	28908	'--	'--	'--	'--	M0	N0	Stage IA	T1	6th	'--	'--	'--	'--	'--	'--	'--	'--	'--	'--	'--	'--	not reported	'--	'--	'--	'--	'--	0	1700
b87a5d92-4c09-48fe-bb08-b3c89a7c892e	TCGA-49-4514	TCGA-LUAD	79	'--	'--	'--	'--	-28908	'--	not reported	female	'--	'--	white	Alive	'--	1928	'--	'--	28908	'--	'--	'--	'--	M0	N0	Stage IA	T1	6th	'--	'--	'--	'--	'--	'--	'--	'--	'--	'--	'--	'--	not reported	'--	'--	'--	'--	'--	0	1700
b89de053-d253-447f-952e-9a2edcf6bca5	TCGA-55-A490	TCGA-LUAD	78	'--	'--	'--	'--	-28728	99	not hispanic or latino	male	'--	'--	white	Dead	'--	1934	'--	'--	28728	'--	'--	'--	'--	MX	N0	Stage IIA	T2b	7th	'--	'--	'--	'--	'--	'--	'--	'--	'--	'--	'--	'--	not reported	'--	'--	'--	'--	'--	0	48
b89de053-d253-447f-952e-9a2edcf6bca5	TCGA-55-A490	TCGA-LUAD	78	'--	'--	'--	'--	-28728	99	not hispanic or latino	male	'--	'--	white	Dead	'--	1934	'--	'--	28728	'--	'--	'--	'--	MX	N0	Stage IIA	T2b	7th	'--	'--	'--	'--	'--	'--	'--	'--	'--	'--	'--	'--	not reported	'--	'--	'--	'--	'--	0	48
b8b5ed35-b299-4c1e-9226-5ca055dc7a43	TCGA-NJ-A55A	TCGA-LUAD	76	'--	'--	'--	'--	-28022	'--	not hispanic or latino	female	'--	'--	white	Alive	'--	1933	'--	'--	28022	'--	'--	'--	'--	M0	N0	Stage IB	T2	6th	'--	'--	'--	'--	'--	'--	'--	'--	'--	'--	'--	'--	not reported	'--	'--	'--	'--	'--	0	15
b8b5ed35-b299-4c1e-9226-5ca055dc7a43	TCGA-NJ-A55A	TCGA-LUAD	76	'--	'--	'--	'--	-28022	'--	not hispanic or latino	female	'--	'--	white	Alive	'--	1933	'--	'--	28022	'--	'--	'--	'--	M0	N0	Stage IB	T2	6th	'--	'--	'--	'--	'--	'--	'--	'--	'--	'--	'--	'--	not reported	'--	'--	'--	'--	'--	0	15
ba49117e-dab6-4e7d-bc44-f11dcafa1318	TCGA-55-7727	TCGA-LUAD	70	'--	'--	'--	'--	-25929	'--	not hispanic or latino	male	'--	'--	white	Alive	'--	1941	'--	'--	25929	'--	'--	'--	'--	MX	N2	Stage IIIA	T1a	7th	'--	'--	'--	'--	'--	'--	'--	'--	'--	'--	'--	'--	not reported	'--	'--	'--	'--	'--	0	119
ba49117e-dab6-4e7d-bc44-f11dcafa1318	TCGA-55-7727	TCGA-LUAD	70	'--	'--	'--	'--	-25929	'--	not hispanic or latino	male	'--	'--	white	Alive	'--	1941	'--	'--	25929	'--	'--	'--	'--	MX	N2	Stage IIIA	T1a	7th	'--	'--	'--	'--	'--	'--	'--	'--	'--	'--	'--	'--	not reported	'--	'--	'--	'--	'--	0	119
bab335f9-b241-41a7-b107-79b9676b37b8	TCGA-55-8508	TCGA-LUAD	60	'--	'--	'--	'--	-22159	'--	not hispanic or latino	female	'--	'--	black or african american	Alive	'--	1952	'--	'--	22159	'--	'--	'--	'--	MX	N1	Stage IIA	T2a	7th	'--	'--	'--	'--	'--	'--	'--	'--	'--	'--	'--	'--	not reported	'--	'--	'--	'--	'--	0	617
bab335f9-b241-41a7-b107-79b9676b37b8	TCGA-55-8508	TCGA-LUAD	60	'--	'--	'--	'--	-22159	'--	not hispanic or latino	female	'--	'--	black or african american	Alive	'--	1952	'--	'--	22159	'--	'--	'--	'--	MX	N1	Stage IIA	T2a	7th	'--	'--	'--	'--	'--	'--	'--	'--	'--	'--	'--	'--	not reported	'--	'--	'--	'--	'--	0	617
bab43415-d413-40be-a4c0-2c40a52afe6a	TCGA-44-2668	TCGA-LUAD	51	'--	'--	'--	'--	-18856	761	not hispanic or latino	male	'--	'--	white	Dead	'--	1958	'--	'--	18856	'--	'--	'--	'--	M0	N0	Stage IB	T2	6th	'--	'--	'--	'--	'--	'--	'--	'--	'--	'--	'--	'--	not reported	'--	'--	'--	'--	'--	0	246
bab43415-d413-40be-a4c0-2c40a52afe6a	TCGA-44-2668	TCGA-LUAD	51	'--	'--	'--	'--	-18856	761	not hispanic or latino	male	'--	'--	white	Dead	'--	1958	'--	'--	18856	'--	'--	'--	'--	M0	N0	Stage IB	T2	6th	'--	'--	'--	'--	'--	'--	'--	'--	'--	'--	'--	'--	not reported	'--	'--	'--	'--	'--	0	246
bbe88801-34f3-46d2-bbfd-b46c3901ed71	TCGA-93-8067	TCGA-LUAD	77	'--	'--	'--	'--	-28453	'--	not hispanic or latino	male	'--	'--	asian	Alive	'--	1934	'--	'--	28453	'--	'--	'--	'--	MX	N0	Stage IB	T2a	7th	'--	'--	'--	'--	'--	'--	'--	'--	'--	'--	'--	'--	not reported	'--	'--	'--	'--	'--	0	186
bbe88801-34f3-46d2-bbfd-b46c3901ed71	TCGA-93-8067	TCGA-LUAD	77	'--	'--	'--	'--	-28453	'--	not hispanic or latino	male	'--	'--	asian	Alive	'--	1934	'--	'--	28453	'--	'--	'--	'--	MX	N0	Stage IB	T2a	7th	'--	'--	'--	'--	'--	'--	'--	'--	'--	'--	'--	'--	not reported	'--	'--	'--	'--	'--	0	186
bc4c4079-b449-485d-84e4-a40496e563e8	TCGA-86-8673	TCGA-LUAD	61	'--	'--	'--	'--	-22571	'--	not hispanic or latino	male	'--	'--	white	Alive	'--	1950	'--	'--	22571	'--	'--	'--	'--	M0	N0	Stage IB	T2	7th	'--	'--	'--	'--	'--	'--	'--	'--	'--	'--	'--	'--	not reported	'--	'--	'--	'--	'--	0	862
bc4c4079-b449-485d-84e4-a40496e563e8	TCGA-86-8673	TCGA-LUAD	61	'--	'--	'--	'--	-22571	'--	not hispanic or latino	male	'--	'--	white	Alive	'--	1950	'--	'--	22571	'--	'--	'--	'--	M0	N0	Stage IB	T2	7th	'--	'--	'--	'--	'--	'--	'--	'--	'--	'--	'--	'--	not reported	'--	'--	'--	'--	'--	0	862
bcf2e591-9dae-440f-bd03-5f27c57db741	TCGA-69-7765	TCGA-LUAD	56	'--	'--	'--	'--	-20625	'--	not hispanic or latino	male	'--	'--	black or african american	Alive	'--	1955	'--	'--	20625	'--	'--	'--	'--	MX	N0	'--	T4	7th	'--	'--	'--	'--	'--	'--	'--	'--	'--	'--	'--	'--	not reported	'--	'--	'--	'--	'--	0	165
bcf2e591-9dae-440f-bd03-5f27c57db741	TCGA-69-7765	TCGA-LUAD	56	'--	'--	'--	'--	-20625	'--	not hispanic or latino	male	'--	'--	black or african american	Alive	'--	1955	'--	'--	20625	'--	'--	'--	'--	MX	N0	'--	T4	7th	'--	'--	'--	'--	'--	'--	'--	'--	'--	'--	'--	'--	not reported	'--	'--	'--	'--	'--	0	165
bd4e9a9f-17f3-4d33-92fc-fcc45dd0e7b4	TCGA-49-4487	TCGA-LUAD	72	'--	'--	'--	'--	-26583	855	not hispanic or latino	female	'--	'--	white	Dead	'--	1920	1994	'--	26583	'--	'--	'--	'--	M0	N0	Stage IA	T1	3rd	'--	'--	'--	'--	'--	'--	'--	'--	'--	'--	'--	'--	not reported	'--	'--	'--	'--	'--	0	'--
bd4e9a9f-17f3-4d33-92fc-fcc45dd0e7b4	TCGA-49-4487	TCGA-LUAD	72	'--	'--	'--	'--	-26583	855	not hispanic or latino	female	'--	'--	white	Dead	'--	1920	1994	'--	26583	'--	'--	'--	'--	M0	N0	Stage IA	T1	3rd	'--	'--	'--	'--	'--	'--	'--	'--	'--	'--	'--	'--	not reported	'--	'--	'--	'--	'--	0	'--
bebd0025-74e2-451b-93b3-86f82df43573	TCGA-MP-A4TE	TCGA-LUAD	56	'--	'--	'--	'--	-20627	896	not hispanic or latino	male	'--	'--	white	Dead	'--	1954	2012	'--	20627	'--	'--	'--	'--	MX	N0	Stage IIA	T2b	7th	'--	'--	'--	'--	'--	'--	'--	'--	'--	'--	'--	'--	not reported	'--	'--	'--	'--	'--	0	'--
bebd0025-74e2-451b-93b3-86f82df43573	TCGA-MP-A4TE	TCGA-LUAD	56	'--	'--	'--	'--	-20627	896	not hispanic or latino	male	'--	'--	white	Dead	'--	1954	2012	'--	20627	'--	'--	'--	'--	MX	N0	Stage IIA	T2b	7th	'--	'--	'--	'--	'--	'--	'--	'--	'--	'--	'--	'--	not reported	'--	'--	'--	'--	'--	0	'--
bf15f7ad-9d92-473b-91d1-f24aa373ab97	TCGA-44-2659	TCGA-LUAD	65	'--	'--	'--	'--	-23808	'--	not hispanic or latino	female	'--	'--	white	Alive	'--	1944	'--	'--	23808	'--	'--	'--	'--	M0	N1	Stage IIB	T1	6th	'--	'--	'--	'--	'--	'--	'--	'--	'--	'--	'--	'--	not reported	'--	'--	'--	'--	'--	0	1367
bf15f7ad-9d92-473b-91d1-f24aa373ab97	TCGA-44-2659	TCGA-LUAD	65	'--	'--	'--	'--	-23808	'--	not hispanic or latino	female	'--	'--	white	Alive	'--	1944	'--	'--	23808	'--	'--	'--	'--	M0	N1	Stage IIB	T1	6th	'--	'--	'--	'--	'--	'--	'--	'--	'--	'--	'--	'--	not reported	'--	'--	'--	'--	'--	0	1367
bf34664d-423d-4257-99d4-797f7d366455	TCGA-44-A4SU	TCGA-LUAD	67	'--	'--	'--	'--	-24820	409	not hispanic or latino	female	'--	'--	white	Dead	'--	1945	'--	'--	24820	'--	'--	'--	'--	MX	N0	Stage IA	T1a	7th	'--	'--	'--	'--	'--	'--	'--	'--	'--	'--	'--	'--	not reported	'--	'--	'--	'--	'--	0	76
bf34664d-423d-4257-99d4-797f7d366455	TCGA-44-A4SU	TCGA-LUAD	67	'--	'--	'--	'--	-24820	409	not hispanic or latino	female	'--	'--	white	Dead	'--	1945	'--	'--	24820	'--	'--	'--	'--	MX	N0	Stage IA	T1a	7th	'--	'--	'--	'--	'--	'--	'--	'--	'--	'--	'--	'--	not reported	'--	'--	'--	'--	'--	0	76
bf755bc2-b7aa-4c3c-8b3c-58b089b5cab6	TCGA-55-7907	TCGA-LUAD	77	'--	'--	'--	'--	-28201	343	not hispanic or latino	male	'--	'--	white	Dead	'--	1934	'--	'--	28201	'--	'--	'--	'--	MX	N1	Stage IIA	T2a	7th	'--	'--	'--	'--	'--	'--	'--	'--	'--	'--	'--	'--	not reported	'--	'--	'--	'--	'--	0	16
bf755bc2-b7aa-4c3c-8b3c-58b089b5cab6	TCGA-55-7907	TCGA-LUAD	77	'--	'--	'--	'--	-28201	343	not hispanic or latino	male	'--	'--	white	Dead	'--	1934	'--	'--	28201	'--	'--	'--	'--	MX	N1	Stage IIA	T2a	7th	'--	'--	'--	'--	'--	'--	'--	'--	'--	'--	'--	'--	not reported	'--	'--	'--	'--	'--	0	16
c0c879f7-c332-4d31-9f7e-a3bf361b36ee	TCGA-97-A4M1	TCGA-LUAD	52	'--	'--	'--	'--	-19272	'--	not hispanic or latino	female	'--	'--	white	Alive	'--	1960	'--	'--	19272	'--	'--	'--	'--	M0	N0	Stage IA	T1a	7th	'--	'--	'--	'--	'--	'--	'--	'--	'--	'--	'--	'--	not reported	'--	'--	'--	'--	'--	0	601
c0c879f7-c332-4d31-9f7e-a3bf361b36ee	TCGA-97-A4M1	TCGA-LUAD	52	'--	'--	'--	'--	-19272	'--	not hispanic or latino	female	'--	'--	white	Alive	'--	1960	'--	'--	19272	'--	'--	'--	'--	M0	N0	Stage IA	T1a	7th	'--	'--	'--	'--	'--	'--	'--	'--	'--	'--	'--	'--	not reported	'--	'--	'--	'--	'--	0	601
c0e263eb-1a83-4dc8-8abe-3dd2a59bae1b	TCGA-86-8672	TCGA-LUAD	59	'--	'--	'--	'--	-21682	19	not hispanic or latino	male	'--	'--	white	Dead	'--	1953	'--	'--	21682	'--	'--	'--	'--	M0	N0	Stage IIB	T3	7th	'--	'--	'--	'--	'--	'--	'--	'--	'--	'--	'--	'--	not reported	'--	'--	'--	'--	'--	0	15
c0e263eb-1a83-4dc8-8abe-3dd2a59bae1b	TCGA-86-8672	TCGA-LUAD	59	'--	'--	'--	'--	-21682	19	not hispanic or latino	male	'--	'--	white	Dead	'--	1953	'--	'--	21682	'--	'--	'--	'--	M0	N0	Stage IIB	T3	7th	'--	'--	'--	'--	'--	'--	'--	'--	'--	'--	'--	'--	not reported	'--	'--	'--	'--	'--	0	15
c0fdb152-25d2-404b-bec7-a43ece381f5b	TCGA-91-7771	TCGA-LUAD	62	'--	'--	'--	'--	-22926	'--	not hispanic or latino	male	'--	'--	white	Alive	'--	1949	'--	'--	22926	'--	'--	'--	'--	MX	N0	Stage IIB	T3	7th	'--	'--	'--	'--	'--	'--	'--	'--	'--	'--	'--	'--	not reported	'--	'--	'--	'--	'--	0	492
c0fdb152-25d2-404b-bec7-a43ece381f5b	TCGA-91-7771	TCGA-LUAD	62	'--	'--	'--	'--	-22926	'--	not hispanic or latino	male	'--	'--	white	Alive	'--	1949	'--	'--	22926	'--	'--	'--	'--	MX	N0	Stage IIB	T3	7th	'--	'--	'--	'--	'--	'--	'--	'--	'--	'--	'--	'--	not reported	'--	'--	'--	'--	'--	0	492
c1a01e8c-1f7e-4e24-bfad-90b73f88e992	TCGA-78-7160	TCGA-LUAD	61	'--	'--	'--	'--	-22385	697	not reported	male	'--	'--	white	Dead	'--	1947	'--	'--	22385	'--	'--	'--	'--	M1	N2	Stage IV	T4	6th	'--	'--	'--	'--	'--	'--	'--	'--	'--	'--	'--	'--	not reported	'--	'--	'--	'--	'--	0	678
c1a01e8c-1f7e-4e24-bfad-90b73f88e992	TCGA-78-7160	TCGA-LUAD	61	'--	'--	'--	'--	-22385	697	not reported	male	'--	'--	white	Dead	'--	1947	'--	'--	22385	'--	'--	'--	'--	M1	N2	Stage IV	T4	6th	'--	'--	'--	'--	'--	'--	'--	'--	'--	'--	'--	'--	not reported	'--	'--	'--	'--	'--	0	678
c2a1de2e-6451-4c95-8ce6-263f2b7e6eff	TCGA-44-6776	TCGA-LUAD	60	'--	'--	'--	'--	-22150	'--	not reported	female	'--	'--	white	Alive	'--	1945	'--	'--	22150	'--	'--	'--	'--	MX	N0	Stage IA	T1	6th	'--	'--	'--	'--	'--	'--	'--	'--	'--	'--	'--	'--	not reported	'--	'--	'--	'--	'--	0	2616
c2a1de2e-6451-4c95-8ce6-263f2b7e6eff	TCGA-44-6776	TCGA-LUAD	60	'--	'--	'--	'--	-22150	'--	not reported	female	'--	'--	white	Alive	'--	1945	'--	'--	22150	'--	'--	'--	'--	MX	N0	Stage IA	T1	6th	'--	'--	'--	'--	'--	'--	'--	'--	'--	'--	'--	'--	not reported	'--	'--	'--	'--	'--	0	2616
c353f949-5f66-4a2c-b8f0-17be8bf19e0a	TCGA-78-7153	TCGA-LUAD	65	'--	'--	'--	'--	-23922	'--	not reported	female	'--	'--	white	Alive	'--	1938	'--	'--	23922	'--	'--	'--	'--	M0	N0	Stage IB	T2	6th	'--	'--	'--	'--	'--	'--	'--	'--	'--	'--	'--	'--	not reported	'--	'--	'--	'--	'--	0	3635
c353f949-5f66-4a2c-b8f0-17be8bf19e0a	TCGA-78-7153	TCGA-LUAD	65	'--	'--	'--	'--	-23922	'--	not reported	female	'--	'--	white	Alive	'--	1938	'--	'--	23922	'--	'--	'--	'--	M0	N0	Stage IB	T2	6th	'--	'--	'--	'--	'--	'--	'--	'--	'--	'--	'--	'--	not reported	'--	'--	'--	'--	'--	0	3635
c497f8c7-2fb5-44d9-bc7c-69cfd0b51b54	TCGA-62-A46R	TCGA-LUAD	54	'--	'--	'--	'--	-20063	1725	not hispanic or latino	female	'--	'--	white	Dead	'--	1952	2010	'--	20063	'--	'--	'--	'--	M0	N0	Stage IB	T2	6th	'--	'--	'--	'--	'--	'--	'--	'--	'--	'--	'--	'--	not reported	'--	'--	'--	'--	'--	0	'--
c497f8c7-2fb5-44d9-bc7c-69cfd0b51b54	TCGA-62-A46R	TCGA-LUAD	54	'--	'--	'--	'--	-20063	1725	not hispanic or latino	female	'--	'--	white	Dead	'--	1952	2010	'--	20063	'--	'--	'--	'--	M0	N0	Stage IB	T2	6th	'--	'--	'--	'--	'--	'--	'--	'--	'--	'--	'--	'--	not reported	'--	'--	'--	'--	'--	0	'--
c4c1469d-752f-42b6-8686-714ad4a8ac97	TCGA-75-6206	TCGA-LUAD	'--	'--	'--	'--	'--	'--	'--	not reported	male	'--	'--	not reported	Alive	'--	'--	'--	'--	'--	'--	'--	'--	'--	M0	N0	Stage IB	T2	6th	'--	'--	'--	'--	'--	'--	'--	'--	'--	'--	'--	'--	not reported	'--	'--	'--	'--	'--	'--	2590
c4c1469d-752f-42b6-8686-714ad4a8ac97	TCGA-75-6206	TCGA-LUAD	'--	'--	'--	'--	'--	'--	'--	not reported	male	'--	'--	not reported	Alive	'--	'--	'--	'--	'--	'--	'--	'--	'--	M0	N0	Stage IB	T2	6th	'--	'--	'--	'--	'--	'--	'--	'--	'--	'--	'--	'--	not reported	'--	'--	'--	'--	'--	'--	2590
c4cfa3cc-e305-42dd-be57-97efbb891659	TCGA-86-8671	TCGA-LUAD	72	'--	'--	'--	'--	-26448	'--	not hispanic or latino	female	'--	'--	white	Alive	'--	1940	'--	'--	26448	'--	'--	'--	'--	M0	N1	Stage IIB	T2b	7th	'--	'--	'--	'--	'--	'--	'--	'--	'--	'--	'--	'--	not reported	'--	'--	'--	'--	'--	0	839
c4cfa3cc-e305-42dd-be57-97efbb891659	TCGA-86-8671	TCGA-LUAD	72	'--	'--	'--	'--	-26448	'--	not hispanic or latino	female	'--	'--	white	Alive	'--	1940	'--	'--	26448	'--	'--	'--	'--	M0	N1	Stage IIB	T2b	7th	'--	'--	'--	'--	'--	'--	'--	'--	'--	'--	'--	'--	not reported	'--	'--	'--	'--	'--	0	839
c4d1e105-28b7-48df-abef-fbe09782fdb2	TCGA-55-6972	TCGA-LUAD	72	'--	'--	'--	'--	-26625	1632	not hispanic or latino	male	'--	'--	white	Dead	'--	1933	'--	'--	26625	'--	'--	'--	'--	M0	N0	Stage IB	T2	6th	'--	'--	'--	'--	'--	'--	'--	'--	'--	'--	'--	'--	not reported	'--	'--	'--	'--	'--	0	1475
c4d1e105-28b7-48df-abef-fbe09782fdb2	TCGA-55-6972	TCGA-LUAD	72	'--	'--	'--	'--	-26625	1632	not hispanic or latino	male	'--	'--	white	Dead	'--	1933	'--	'--	26625	'--	'--	'--	'--	M0	N0	Stage IB	T2	6th	'--	'--	'--	'--	'--	'--	'--	'--	'--	'--	'--	'--	not reported	'--	'--	'--	'--	'--	0	1475
c583fdd1-8cd2-4c15-a23e-0644261f65da	TCGA-64-1681	TCGA-LUAD	61	'--	'--	'--	'--	-22525	1167	not hispanic or latino	female	'--	'--	white	Dead	'--	1947	2011	'--	22525	'--	'--	'--	'--	M0	N0	Stage IA	T1	6th	'--	'--	'--	'--	'--	'--	'--	'--	'--	'--	'--	'--	not reported	'--	'--	'--	'--	'--	0	'--
c583fdd1-8cd2-4c15-a23e-0644261f65da	TCGA-64-1681	TCGA-LUAD	61	'--	'--	'--	'--	-22525	1167	not hispanic or latino	female	'--	'--	white	Dead	'--	1947	2011	'--	22525	'--	'--	'--	'--	M0	N0	Stage IA	T1	6th	'--	'--	'--	'--	'--	'--	'--	'--	'--	'--	'--	'--	not reported	'--	'--	'--	'--	'--	0	'--
c650b1ff-8a4c-4ee9-b7c1-268c28c83827	TCGA-95-7043	TCGA-LUAD	63	'--	'--	'--	'--	-23165	503	not hispanic or latino	female	'--	'--	white	Dead	'--	1948	'--	'--	23165	'--	'--	'--	'--	MX	N0	Stage IA	T1a	7th	'--	'--	'--	'--	'--	'--	'--	'--	'--	'--	'--	'--	not reported	'--	'--	'--	'--	'--	0	37
c650b1ff-8a4c-4ee9-b7c1-268c28c83827	TCGA-95-7043	TCGA-LUAD	63	'--	'--	'--	'--	-23165	503	not hispanic or latino	female	'--	'--	white	Dead	'--	1948	'--	'--	23165	'--	'--	'--	'--	MX	N0	Stage IA	T1a	7th	'--	'--	'--	'--	'--	'--	'--	'--	'--	'--	'--	'--	not reported	'--	'--	'--	'--	'--	0	37
c6b680e3-d96e-4fc7-8053-77454b7a14fa	TCGA-97-A4M7	TCGA-LUAD	74	'--	'--	'--	'--	-27062	'--	not hispanic or latino	male	'--	'--	white	Alive	'--	1938	'--	'--	27062	'--	'--	'--	'--	M0	N0	Stage IA	T1b	7th	'--	'--	'--	'--	'--	'--	'--	'--	'--	'--	'--	'--	not reported	'--	'--	'--	'--	'--	0	629
c6b680e3-d96e-4fc7-8053-77454b7a14fa	TCGA-97-A4M7	TCGA-LUAD	74	'--	'--	'--	'--	-27062	'--	not hispanic or latino	male	'--	'--	white	Alive	'--	1938	'--	'--	27062	'--	'--	'--	'--	M0	N0	Stage IA	T1b	7th	'--	'--	'--	'--	'--	'--	'--	'--	'--	'--	'--	'--	not reported	'--	'--	'--	'--	'--	0	629
c6d78e27-e510-4f57-abae-19efa6105a8d	TCGA-49-4494	TCGA-LUAD	77	'--	'--	'--	'--	-28387	1081	not hispanic or latino	male	'--	'--	white	Dead	'--	1918	1997	'--	28387	'--	'--	'--	'--	M0	N2	Stage IIIA	T3	4th	'--	'--	'--	'--	'--	'--	'--	'--	'--	'--	'--	'--	not reported	'--	'--	'--	'--	'--	0	'--
c6d78e27-e510-4f57-abae-19efa6105a8d	TCGA-49-4494	TCGA-LUAD	77	'--	'--	'--	'--	-28387	1081	not hispanic or latino	male	'--	'--	white	Dead	'--	1918	1997	'--	28387	'--	'--	'--	'--	M0	N2	Stage IIIA	T3	4th	'--	'--	'--	'--	'--	'--	'--	'--	'--	'--	'--	'--	not reported	'--	'--	'--	'--	'--	0	'--
c8544fb3-b26e-4672-bb81-a271db724b04	TCGA-64-5775	TCGA-LUAD	71	'--	'--	'--	'--	-26058	62	not hispanic or latino	male	'--	'--	white	Dead	'--	1934	2005	'--	26058	'--	'--	'--	'--	M0	N0	Stage IIIA	T4	'--	'--	'--	'--	'--	'--	'--	'--	'--	'--	'--	'--	'--	not reported	'--	'--	'--	'--	'--	0	'--
c8544fb3-b26e-4672-bb81-a271db724b04	TCGA-64-5775	TCGA-LUAD	71	'--	'--	'--	'--	-26058	62	not hispanic or latino	male	'--	'--	white	Dead	'--	1934	2005	'--	26058	'--	'--	'--	'--	M0	N0	Stage IIIA	T4	'--	'--	'--	'--	'--	'--	'--	'--	'--	'--	'--	'--	'--	not reported	'--	'--	'--	'--	'--	0	'--
c95957a7-1a1a-4c8d-bb61-7c99b500f224	TCGA-50-5946	TCGA-LUAD	62	'--	'--	'--	'--	-22852	'--	not reported	male	'--	'--	white	Alive	'--	1948	'--	'--	22852	'--	'--	'--	'--	MX	N0	Stage IA	T1	'--	'--	'--	'--	'--	'--	'--	'--	'--	'--	'--	'--	'--	not reported	'--	'--	'--	'--	'--	0	1617
c95957a7-1a1a-4c8d-bb61-7c99b500f224	TCGA-50-5946	TCGA-LUAD	62	'--	'--	'--	'--	-22852	'--	not reported	male	'--	'--	white	Alive	'--	1948	'--	'--	22852	'--	'--	'--	'--	MX	N0	Stage IA	T1	'--	'--	'--	'--	'--	'--	'--	'--	'--	'--	'--	'--	'--	not reported	'--	'--	'--	'--	'--	0	1617
c9c533ee-e154-4a56-bce9-b5af37574b2f	TCGA-55-7913	TCGA-LUAD	61	'--	'--	'--	'--	-22326	561	not hispanic or latino	female	'--	'--	black or african american	Dead	'--	1950	'--	'--	22326	'--	'--	'--	'--	MX	N0	Stage IA	T1b	7th	'--	'--	'--	'--	'--	'--	'--	'--	'--	'--	'--	'--	not reported	'--	'--	'--	'--	'--	0	62
c9c533ee-e154-4a56-bce9-b5af37574b2f	TCGA-55-7913	TCGA-LUAD	61	'--	'--	'--	'--	-22326	561	not hispanic or latino	female	'--	'--	black or african american	Dead	'--	1950	'--	'--	22326	'--	'--	'--	'--	MX	N0	Stage IA	T1b	7th	'--	'--	'--	'--	'--	'--	'--	'--	'--	'--	'--	'--	not reported	'--	'--	'--	'--	'--	0	62
cbbea9f1-396a-4bf3-b67c-2cac3394dceb	TCGA-44-6779	TCGA-LUAD	50	'--	'--	'--	'--	-18469	500	not reported	female	'--	'--	white	Dead	'--	1958	2009	'--	18469	'--	'--	'--	'--	MX	N1	Stage IIB	T2	6th	'--	'--	'--	'--	'--	'--	'--	'--	'--	'--	'--	'--	not reported	'--	'--	'--	'--	'--	0	'--
cbbea9f1-396a-4bf3-b67c-2cac3394dceb	TCGA-44-6779	TCGA-LUAD	50	'--	'--	'--	'--	-18469	500	not reported	female	'--	'--	white	Dead	'--	1958	2009	'--	18469	'--	'--	'--	'--	MX	N1	Stage IIB	T2	6th	'--	'--	'--	'--	'--	'--	'--	'--	'--	'--	'--	'--	not reported	'--	'--	'--	'--	'--	0	'--
cbf1f718-6bb7-4daf-b9d6-fb294281decb	TCGA-97-8172	TCGA-LUAD	75	'--	'--	'--	'--	-27416	'--	not hispanic or latino	female	'--	'--	white	Alive	'--	1936	'--	'--	27416	'--	'--	'--	'--	M0	N0	Stage IB	T2a	7th	'--	'--	'--	'--	'--	'--	'--	'--	'--	'--	'--	'--	not reported	'--	'--	'--	'--	'--	0	545
cbf1f718-6bb7-4daf-b9d6-fb294281decb	TCGA-97-8172	TCGA-LUAD	75	'--	'--	'--	'--	-27416	'--	not hispanic or latino	female	'--	'--	white	Alive	'--	1936	'--	'--	27416	'--	'--	'--	'--	M0	N0	Stage IB	T2a	7th	'--	'--	'--	'--	'--	'--	'--	'--	'--	'--	'--	'--	not reported	'--	'--	'--	'--	'--	0	545
cbfef004-b437-4d51-9d88-a2db50aa6481	TCGA-44-7661	TCGA-LUAD	69	'--	'--	'--	'--	-25483	557	not hispanic or latino	female	'--	'--	white	Dead	'--	1942	'--	'--	25483	'--	'--	'--	'--	M0	N0	Stage IB	T2a	7th	'--	'--	'--	'--	'--	'--	'--	'--	'--	'--	'--	'--	not reported	'--	'--	'--	'--	'--	0	366
cbfef004-b437-4d51-9d88-a2db50aa6481	TCGA-44-7661	TCGA-LUAD	69	'--	'--	'--	'--	-25483	557	not hispanic or latino	female	'--	'--	white	Dead	'--	1942	'--	'--	25483	'--	'--	'--	'--	M0	N0	Stage IB	T2a	7th	'--	'--	'--	'--	'--	'--	'--	'--	'--	'--	'--	'--	not reported	'--	'--	'--	'--	'--	0	366
cc3d9750-7ce0-489f-86d4-8017b7ebed29	TCGA-50-5055	TCGA-LUAD	79	'--	'--	'--	'--	-28988	1830	not hispanic or latino	female	'--	'--	white	Dead	'--	1929	'--	'--	28988	'--	'--	'--	'--	M0	N1	Stage IIA	T1	6th	'--	'--	'--	'--	'--	'--	'--	'--	'--	'--	'--	'--	not reported	'--	'--	'--	'--	'--	0	785
cc3d9750-7ce0-489f-86d4-8017b7ebed29	TCGA-50-5055	TCGA-LUAD	79	'--	'--	'--	'--	-28988	1830	not hispanic or latino	female	'--	'--	white	Dead	'--	1929	'--	'--	28988	'--	'--	'--	'--	M0	N1	Stage IIA	T1	6th	'--	'--	'--	'--	'--	'--	'--	'--	'--	'--	'--	'--	not reported	'--	'--	'--	'--	'--	0	785
cc4bd56a-25c5-4c48-b583-ac3aeb778ca6	TCGA-38-4628	TCGA-LUAD	65	'--	'--	'--	'--	-24057	1492	not hispanic or latino	female	'--	'--	white	Dead	'--	1937	2006	'--	24057	'--	'--	'--	'--	M0	N1	Stage IIB	T2	5th	'--	'--	'--	'--	'--	'--	'--	'--	'--	'--	'--	'--	not reported	'--	'--	'--	'--	'--	0	'--
cc4bd56a-25c5-4c48-b583-ac3aeb778ca6	TCGA-38-4628	TCGA-LUAD	65	'--	'--	'--	'--	-24057	1492	not hispanic or latino	female	'--	'--	white	Dead	'--	1937	2006	'--	24057	'--	'--	'--	'--	M0	N1	Stage IIB	T2	5th	'--	'--	'--	'--	'--	'--	'--	'--	'--	'--	'--	'--	not reported	'--	'--	'--	'--	'--	0	'--
cc68632c-b1e3-491b-b562-9468e2d1c101	TCGA-86-7713	TCGA-LUAD	70	'--	'--	'--	'--	-25791	'--	not hispanic or latino	male	'--	'--	white	Alive	'--	1941	'--	'--	25791	'--	'--	'--	'--	M0	N0	Stage IIA	T2b	7th	'--	'--	'--	'--	'--	'--	'--	'--	'--	'--	'--	'--	not reported	'--	'--	'--	'--	'--	0	1157
cc68632c-b1e3-491b-b562-9468e2d1c101	TCGA-86-7713	TCGA-LUAD	70	'--	'--	'--	'--	-25791	'--	not hispanic or latino	male	'--	'--	white	Alive	'--	1941	'--	'--	25791	'--	'--	'--	'--	M0	N0	Stage IIA	T2b	7th	'--	'--	'--	'--	'--	'--	'--	'--	'--	'--	'--	'--	not reported	'--	'--	'--	'--	'--	0	1157
ccda26c1-a6d6-4317-8cf8-8a87e15ce12e	TCGA-44-2662	TCGA-LUAD	65	'--	'--	'--	'--	-24014	'--	not hispanic or latino	male	'--	'--	white	Alive	'--	1944	'--	'--	24014	'--	'--	'--	'--	M0	N0	Stage IB	T2	6th	'--	'--	'--	'--	'--	'--	'--	'--	'--	'--	'--	'--	not reported	'--	'--	'--	'--	'--	0	1280
ccda26c1-a6d6-4317-8cf8-8a87e15ce12e	TCGA-44-2662	TCGA-LUAD	65	'--	'--	'--	'--	-24014	'--	not hispanic or latino	male	'--	'--	white	Alive	'--	1944	'--	'--	24014	'--	'--	'--	'--	M0	N0	Stage IB	T2	6th	'--	'--	'--	'--	'--	'--	'--	'--	'--	'--	'--	'--	not reported	'--	'--	'--	'--	'--	0	1280
ccecce70-dd54-4c5b-bf9f-ca87d290cb00	TCGA-67-6216	TCGA-LUAD	57	'--	'--	'--	'--	-20967	'--	not hispanic or latino	female	'--	'--	white	Alive	'--	1953	'--	'--	20967	'--	'--	'--	'--	M0	N0	Stage IA	T1a	7th	'--	'--	'--	'--	'--	'--	'--	'--	'--	'--	'--	'--	not reported	'--	'--	'--	'--	'--	0	141
ccecce70-dd54-4c5b-bf9f-ca87d290cb00	TCGA-67-6216	TCGA-LUAD	57	'--	'--	'--	'--	-20967	'--	not hispanic or latino	female	'--	'--	white	Alive	'--	1953	'--	'--	20967	'--	'--	'--	'--	M0	N0	Stage IA	T1a	7th	'--	'--	'--	'--	'--	'--	'--	'--	'--	'--	'--	'--	not reported	'--	'--	'--	'--	'--	0	141
ccfdad76-cc45-447f-bed8-ede8f6a8844d	TCGA-55-7283	TCGA-LUAD	76	'--	'--	'--	'--	-27946	'--	not hispanic or latino	female	'--	'--	white	Alive	'--	1935	'--	'--	27946	'--	'--	'--	'--	MX	N2	Stage IIIA	T3	7th	'--	'--	'--	'--	'--	'--	'--	'--	'--	'--	'--	'--	not reported	'--	'--	'--	'--	'--	0	609
ccfdad76-cc45-447f-bed8-ede8f6a8844d	TCGA-55-7283	TCGA-LUAD	76	'--	'--	'--	'--	-27946	'--	not hispanic or latino	female	'--	'--	white	Alive	'--	1935	'--	'--	27946	'--	'--	'--	'--	MX	N2	Stage IIIA	T3	7th	'--	'--	'--	'--	'--	'--	'--	'--	'--	'--	'--	'--	not reported	'--	'--	'--	'--	'--	0	609
cd0dc947-b708-464e-beb7-954c9d4583e7	TCGA-73-4659	TCGA-LUAD	66	'--	'--	'--	'--	-24253	711	not hispanic or latino	male	'--	'--	white	Dead	'--	1940	2007	'--	24253	'--	'--	'--	'--	M0	N2	Stage IIIA	T2	6th	'--	'--	'--	'--	'--	'--	'--	'--	'--	'--	'--	'--	not reported	'--	'--	'--	'--	'--	0	711
cd0dc947-b708-464e-beb7-954c9d4583e7	TCGA-73-4659	TCGA-LUAD	66	'--	'--	'--	'--	-24253	711	not hispanic or latino	male	'--	'--	white	Dead	'--	1940	2007	'--	24253	'--	'--	'--	'--	M0	N2	Stage IIIA	T2	6th	'--	'--	'--	'--	'--	'--	'--	'--	'--	'--	'--	'--	not reported	'--	'--	'--	'--	'--	0	711
cd902d08-215e-4bd0-88e4-4fd01ab43cbf	TCGA-86-8073	TCGA-LUAD	58	'--	'--	'--	'--	-21214	'--	not hispanic or latino	male	'--	'--	white	Alive	'--	1953	'--	'--	21214	'--	'--	'--	'--	M0	N0	Stage IB	T2a	7th	'--	'--	'--	'--	'--	'--	'--	'--	'--	'--	'--	'--	not reported	'--	'--	'--	'--	'--	0	740
cd902d08-215e-4bd0-88e4-4fd01ab43cbf	TCGA-86-8073	TCGA-LUAD	58	'--	'--	'--	'--	-21214	'--	not hispanic or latino	male	'--	'--	white	Alive	'--	1953	'--	'--	21214	'--	'--	'--	'--	M0	N0	Stage IB	T2a	7th	'--	'--	'--	'--	'--	'--	'--	'--	'--	'--	'--	'--	not reported	'--	'--	'--	'--	'--	0	740
cd9e70e4-8622-4a07-8646-63f8275c1737	TCGA-49-AARE	TCGA-LUAD	51	'--	'--	'--	'--	-18893	1229	not hispanic or latino	female	'--	'--	black or african american	Dead	'--	1948	2002	'--	18893	'--	'--	'--	'--	MX	N0	Stage IA	T1	5th	'--	'--	'--	'--	'--	'--	'--	'--	'--	'--	'--	'--	not reported	'--	'--	'--	'--	'--	0	'--
cd9e70e4-8622-4a07-8646-63f8275c1737	TCGA-49-AARE	TCGA-LUAD	51	'--	'--	'--	'--	-18893	1229	not hispanic or latino	female	'--	'--	black or african american	Dead	'--	1948	2002	'--	18893	'--	'--	'--	'--	MX	N0	Stage IA	T1	5th	'--	'--	'--	'--	'--	'--	'--	'--	'--	'--	'--	'--	not reported	'--	'--	'--	'--	'--	0	'--
ce15f31f-2bad-4485-96fa-495bfa262e66	TCGA-05-4403	TCGA-LUAD	76	'--	'--	'--	'--	-27881	'--	not reported	male	'--	'--	not reported	Alive	'--	1930	'--	'--	27881	'--	'--	'--	'--	M0	N0	Stage IB	T2	5th	'--	'--	'--	'--	'--	'--	'--	'--	'--	'--	'--	'--	not reported	'--	'--	'--	'--	'--	0	578
ce15f31f-2bad-4485-96fa-495bfa262e66	TCGA-05-4403	TCGA-LUAD	76	'--	'--	'--	'--	-27881	'--	not reported	male	'--	'--	not reported	Alive	'--	1930	'--	'--	27881	'--	'--	'--	'--	M0	N0	Stage IB	T2	5th	'--	'--	'--	'--	'--	'--	'--	'--	'--	'--	'--	'--	not reported	'--	'--	'--	'--	'--	0	578
ceead734-1ce0-4385-b65a-a9c853b7308e	TCGA-MN-A4N4	TCGA-LUAD	57	'--	'--	'--	'--	-20888	'--	not hispanic or latino	male	'--	'--	white	Alive	'--	1953	'--	'--	20888	'--	'--	'--	'--	M0	N0	Stage IA	T1b	7th	'--	'--	'--	'--	'--	'--	'--	'--	'--	'--	'--	'--	not reported	'--	'--	'--	'--	'--	0	1175
ceead734-1ce0-4385-b65a-a9c853b7308e	TCGA-MN-A4N4	TCGA-LUAD	57	'--	'--	'--	'--	-20888	'--	not hispanic or latino	male	'--	'--	white	Alive	'--	1953	'--	'--	20888	'--	'--	'--	'--	M0	N0	Stage IA	T1b	7th	'--	'--	'--	'--	'--	'--	'--	'--	'--	'--	'--	'--	not reported	'--	'--	'--	'--	'--	0	1175
d12b6930-9ae4-4fe7-ad69-d183135c91ab	TCGA-55-8091	TCGA-LUAD	74	'--	'--	'--	'--	-27385	'--	not hispanic or latino	male	'--	'--	white	Alive	'--	1937	'--	'--	27385	'--	'--	'--	'--	MX	N0	Stage IB	T2	7th	'--	'--	'--	'--	'--	'--	'--	'--	'--	'--	'--	'--	not reported	'--	'--	'--	'--	'--	0	600
d12b6930-9ae4-4fe7-ad69-d183135c91ab	TCGA-55-8091	TCGA-LUAD	74	'--	'--	'--	'--	-27385	'--	not hispanic or latino	male	'--	'--	white	Alive	'--	1937	'--	'--	27385	'--	'--	'--	'--	MX	N0	Stage IB	T2	7th	'--	'--	'--	'--	'--	'--	'--	'--	'--	'--	'--	'--	not reported	'--	'--	'--	'--	'--	0	600
d15b7b29-c5c5-41d8-b83b-7cc12fe92820	TCGA-05-4415	TCGA-LUAD	57	'--	'--	'--	'--	-20880	91	not reported	male	'--	'--	not reported	Dead	'--	1951	2008	'--	20880	'--	'--	'--	'--	M0	N2	Stage IIIB	T4	6th	'--	'--	'--	'--	'--	'--	'--	'--	'--	'--	'--	'--	not reported	'--	'--	'--	'--	'--	0	'--
d15b7b29-c5c5-41d8-b83b-7cc12fe92820	TCGA-05-4415	TCGA-LUAD	57	'--	'--	'--	'--	-20880	91	not reported	male	'--	'--	not reported	Dead	'--	1951	2008	'--	20880	'--	'--	'--	'--	M0	N2	Stage IIIB	T4	6th	'--	'--	'--	'--	'--	'--	'--	'--	'--	'--	'--	'--	not reported	'--	'--	'--	'--	'--	0	'--
d2824e6d-3784-45c2-9b0f-52b17356b5da	TCGA-75-5147	TCGA-LUAD	'--	'--	'--	'--	'--	'--	'--	not reported	female	'--	'--	not reported	Alive	'--	'--	'--	'--	'--	'--	'--	'--	'--	M0	N0	Stage IB	T2	6th	'--	'--	'--	'--	'--	'--	'--	'--	'--	'--	'--	'--	not reported	'--	'--	'--	'--	'--	'--	1333
d2824e6d-3784-45c2-9b0f-52b17356b5da	TCGA-75-5147	TCGA-LUAD	'--	'--	'--	'--	'--	'--	'--	not reported	female	'--	'--	not reported	Alive	'--	'--	'--	'--	'--	'--	'--	'--	'--	M0	N0	Stage IB	T2	6th	'--	'--	'--	'--	'--	'--	'--	'--	'--	'--	'--	'--	not reported	'--	'--	'--	'--	'--	'--	1333
d288b69f-1e79-4429-8646-9994b7c54f8f	TCGA-78-7154	TCGA-LUAD	72	'--	'--	'--	'--	-26481	593	not reported	male	'--	'--	white	Dead	'--	1931	2004	'--	26481	'--	'--	'--	'--	M0	N2	Stage IIIA	T3	6th	'--	'--	'--	'--	'--	'--	'--	'--	'--	'--	'--	'--	not reported	'--	'--	'--	'--	'--	0	'--
d288b69f-1e79-4429-8646-9994b7c54f8f	TCGA-78-7154	TCGA-LUAD	72	'--	'--	'--	'--	-26481	593	not reported	male	'--	'--	white	Dead	'--	1931	2004	'--	26481	'--	'--	'--	'--	M0	N2	Stage IIIA	T3	6th	'--	'--	'--	'--	'--	'--	'--	'--	'--	'--	'--	'--	not reported	'--	'--	'--	'--	'--	0	'--
d28e465c-e553-4c53-8bb7-3d8199b9a8a5	TCGA-05-4410	TCGA-LUAD	62	'--	'--	'--	'--	-22888	'--	not reported	male	'--	'--	not reported	Alive	'--	1945	'--	'--	22888	'--	'--	'--	'--	M0	N0	Stage IB	T2	6th	'--	'--	'--	'--	'--	'--	'--	'--	'--	'--	'--	'--	not reported	'--	'--	'--	'--	'--	0	0
d28e465c-e553-4c53-8bb7-3d8199b9a8a5	TCGA-05-4410	TCGA-LUAD	62	'--	'--	'--	'--	-22888	'--	not reported	male	'--	'--	not reported	Alive	'--	1945	'--	'--	22888	'--	'--	'--	'--	M0	N0	Stage IB	T2	6th	'--	'--	'--	'--	'--	'--	'--	'--	'--	'--	'--	'--	not reported	'--	'--	'--	'--	'--	0	0
d2c1e896-6886-4122-bb48-5fbcd3f641f4	TCGA-05-4418	TCGA-LUAD	69	'--	'--	'--	'--	-25417	274	not reported	male	'--	'--	not reported	Dead	'--	1939	2008	'--	25417	'--	'--	'--	'--	M0	N2	Stage IIIA	T3	6th	'--	'--	'--	'--	'--	'--	'--	'--	'--	'--	'--	'--	not reported	'--	'--	'--	'--	'--	0	'--
d2c1e896-6886-4122-bb48-5fbcd3f641f4	TCGA-05-4418	TCGA-LUAD	69	'--	'--	'--	'--	-25417	274	not reported	male	'--	'--	not reported	Dead	'--	1939	2008	'--	25417	'--	'--	'--	'--	M0	N2	Stage IIIA	T3	6th	'--	'--	'--	'--	'--	'--	'--	'--	'--	'--	'--	'--	not reported	'--	'--	'--	'--	'--	0	'--
d31aeefc-b59b-42e9-9919-750b17a70a3d	TCGA-55-1595	TCGA-LUAD	74	'--	'--	'--	'--	'--	'--	not hispanic or latino	female	'--	'--	asian	Alive	'--	1930	'--	'--	'--	'--	'--	'--	'--	M0	N0	Stage IA	T1	6th	'--	'--	'--	'--	'--	'--	'--	'--	'--	'--	'--	'--	not reported	'--	'--	'--	'--	'--	0	1479
d31aeefc-b59b-42e9-9919-750b17a70a3d	TCGA-55-1595	TCGA-LUAD	74	'--	'--	'--	'--	'--	'--	not hispanic or latino	female	'--	'--	asian	Alive	'--	1930	'--	'--	'--	'--	'--	'--	'--	M0	N0	Stage IA	T1	6th	'--	'--	'--	'--	'--	'--	'--	'--	'--	'--	'--	'--	not reported	'--	'--	'--	'--	'--	0	1479
d344dae0-adf4-4697-b703-7690c13d8331	TCGA-95-A4VK	TCGA-LUAD	74	'--	'--	'--	'--	-27040	'--	not hispanic or latino	female	'--	'--	white	Alive	'--	1938	'--	'--	27040	'--	'--	'--	'--	M0	N2	Stage IIIA	T2b	7th	'--	'--	'--	'--	'--	'--	'--	'--	'--	'--	'--	'--	not reported	'--	'--	'--	'--	'--	0	651
d344dae0-adf4-4697-b703-7690c13d8331	TCGA-95-A4VK	TCGA-LUAD	74	'--	'--	'--	'--	-27040	'--	not hispanic or latino	female	'--	'--	white	Alive	'--	1938	'--	'--	27040	'--	'--	'--	'--	M0	N2	Stage IIIA	T2b	7th	'--	'--	'--	'--	'--	'--	'--	'--	'--	'--	'--	'--	not reported	'--	'--	'--	'--	'--	0	651
d3e23815-7f9d-48aa-9aef-3a1dd9d464d7	TCGA-99-AA5R	TCGA-LUAD	70	'--	'--	'--	'--	-25778	'--	not hispanic or latino	female	'--	'--	black or african american	Alive	'--	1943	'--	'--	25778	'--	'--	'--	'--	M0	N0	Stage IA	T1a	7th	'--	'--	'--	'--	'--	'--	'--	'--	'--	'--	'--	'--	not reported	'--	'--	'--	'--	'--	0	658
d3e23815-7f9d-48aa-9aef-3a1dd9d464d7	TCGA-99-AA5R	TCGA-LUAD	70	'--	'--	'--	'--	-25778	'--	not hispanic or latino	female	'--	'--	black or african american	Alive	'--	1943	'--	'--	25778	'--	'--	'--	'--	M0	N0	Stage IA	T1a	7th	'--	'--	'--	'--	'--	'--	'--	'--	'--	'--	'--	'--	not reported	'--	'--	'--	'--	'--	0	658
d3ff328c-2488-47bd-8663-366b6812c7b5	TCGA-53-7626	TCGA-LUAD	76	'--	'--	'--	'--	-28024	929	not hispanic or latino	female	'--	'--	white	Dead	'--	1932	2010	'--	28024	'--	'--	'--	'--	M0	N1	Stage IIA	T1	6th	'--	'--	'--	'--	'--	'--	'--	'--	'--	'--	'--	'--	not reported	'--	'--	'--	'--	'--	0	'--
d3ff328c-2488-47bd-8663-366b6812c7b5	TCGA-53-7626	TCGA-LUAD	76	'--	'--	'--	'--	-28024	929	not hispanic or latino	female	'--	'--	white	Dead	'--	1932	2010	'--	28024	'--	'--	'--	'--	M0	N1	Stage IIA	T1	6th	'--	'--	'--	'--	'--	'--	'--	'--	'--	'--	'--	'--	not reported	'--	'--	'--	'--	'--	0	'--
d45aee46-838e-44af-8422-46710b3240a8	TCGA-50-8457	TCGA-LUAD	63	'--	'--	'--	'--	-23055	'--	not hispanic or latino	female	'--	'--	black or african american	Alive	'--	1948	'--	'--	23055	'--	'--	'--	'--	M0	N0	Stage IA	T1a	7th	'--	'--	'--	'--	'--	'--	'--	'--	'--	'--	'--	'--	not reported	'--	'--	'--	'--	'--	0	1125
d45aee46-838e-44af-8422-46710b3240a8	TCGA-50-8457	TCGA-LUAD	63	'--	'--	'--	'--	-23055	'--	not hispanic or latino	female	'--	'--	black or african american	Alive	'--	1948	'--	'--	23055	'--	'--	'--	'--	M0	N0	Stage IA	T1a	7th	'--	'--	'--	'--	'--	'--	'--	'--	'--	'--	'--	'--	not reported	'--	'--	'--	'--	'--	0	1125
d5326429-9805-47f9-97b0-fbda658e3f01	TCGA-91-6840	TCGA-LUAD	59	'--	'--	'--	'--	-21854	'--	not hispanic or latino	female	'--	'--	white	Alive	'--	1952	'--	'--	21854	'--	'--	'--	'--	M0	N0	Stage IA	T1b	7th	'--	'--	'--	'--	'--	'--	'--	'--	'--	'--	'--	'--	not reported	'--	'--	'--	'--	'--	0	372
d5326429-9805-47f9-97b0-fbda658e3f01	TCGA-91-6840	TCGA-LUAD	59	'--	'--	'--	'--	-21854	'--	not hispanic or latino	female	'--	'--	white	Alive	'--	1952	'--	'--	21854	'--	'--	'--	'--	M0	N0	Stage IA	T1b	7th	'--	'--	'--	'--	'--	'--	'--	'--	'--	'--	'--	'--	not reported	'--	'--	'--	'--	'--	0	372
d63c028b-b6d3-49ce-b63e-261eed3b86df	TCGA-55-8507	TCGA-LUAD	53	'--	'--	'--	'--	-19390	'--	not hispanic or latino	male	'--	'--	white	Alive	'--	1959	'--	'--	19390	'--	'--	'--	'--	MX	N0	Stage IA	T1a	7th	'--	'--	'--	'--	'--	'--	'--	'--	'--	'--	'--	'--	not reported	'--	'--	'--	'--	'--	0	418
d63c028b-b6d3-49ce-b63e-261eed3b86df	TCGA-55-8507	TCGA-LUAD	53	'--	'--	'--	'--	-19390	'--	not hispanic or latino	male	'--	'--	white	Alive	'--	1959	'--	'--	19390	'--	'--	'--	'--	MX	N0	Stage IA	T1a	7th	'--	'--	'--	'--	'--	'--	'--	'--	'--	'--	'--	'--	not reported	'--	'--	'--	'--	'--	0	418
d6e274a0-6425-437b-bc07-1225be7808d5	TCGA-55-6969	TCGA-LUAD	52	'--	'--	'--	'--	-19270	'--	not reported	male	'--	'--	white	Alive	'--	1952	'--	'--	19270	'--	'--	'--	'--	M0	N0	Stage IB	T2	6th	'--	'--	'--	'--	'--	'--	'--	'--	'--	'--	'--	'--	not reported	'--	'--	'--	'--	'--	0	1239
d6e274a0-6425-437b-bc07-1225be7808d5	TCGA-55-6969	TCGA-LUAD	52	'--	'--	'--	'--	-19270	'--	not reported	male	'--	'--	white	Alive	'--	1952	'--	'--	19270	'--	'--	'--	'--	M0	N0	Stage IB	T2	6th	'--	'--	'--	'--	'--	'--	'--	'--	'--	'--	'--	'--	not reported	'--	'--	'--	'--	'--	0	1239
d717fa33-3c91-4ced-89c6-79ff5542f04c	TCGA-38-4627	TCGA-LUAD	64	'--	'--	'--	'--	-23510	1147	not hispanic or latino	female	'--	'--	white	Dead	'--	1939	2006	'--	23510	'--	'--	'--	'--	M0	N1	Stage IIA	T1b	'--	'--	'--	'--	'--	'--	'--	'--	'--	'--	'--	'--	'--	not reported	'--	'--	'--	'--	'--	0	'--
d717fa33-3c91-4ced-89c6-79ff5542f04c	TCGA-38-4627	TCGA-LUAD	64	'--	'--	'--	'--	-23510	1147	not hispanic or latino	female	'--	'--	white	Dead	'--	1939	2006	'--	23510	'--	'--	'--	'--	M0	N1	Stage IIA	T1b	'--	'--	'--	'--	'--	'--	'--	'--	'--	'--	'--	'--	'--	not reported	'--	'--	'--	'--	'--	0	'--
d721bfe0-90e3-415e-b9f3-1a270efa5fbb	TCGA-49-4488	TCGA-LUAD	74	'--	'--	'--	'--	-27332	869	not hispanic or latino	female	'--	'--	white	Dead	'--	1918	1994	'--	27332	'--	'--	'--	'--	MX	N0	Stage IA	T1	3rd	'--	'--	'--	'--	'--	'--	'--	'--	'--	'--	'--	'--	not reported	'--	'--	'--	'--	'--	0	'--
d721bfe0-90e3-415e-b9f3-1a270efa5fbb	TCGA-49-4488	TCGA-LUAD	74	'--	'--	'--	'--	-27332	869	not hispanic or latino	female	'--	'--	white	Dead	'--	1918	1994	'--	27332	'--	'--	'--	'--	MX	N0	Stage IA	T1	3rd	'--	'--	'--	'--	'--	'--	'--	'--	'--	'--	'--	'--	not reported	'--	'--	'--	'--	'--	0	'--
d7ae8efb-aa4d-4807-9772-55b0a28ccd5c	TCGA-62-A46O	TCGA-LUAD	65	'--	'--	'--	'--	-24050	1454	not hispanic or latino	female	'--	'--	white	Dead	'--	1941	2009	'--	24050	'--	'--	'--	'--	M0	N0	Stage IB	T2	6th	'--	'--	'--	'--	'--	'--	'--	'--	'--	'--	'--	'--	not reported	'--	'--	'--	'--	'--	0	'--
d7ae8efb-aa4d-4807-9772-55b0a28ccd5c	TCGA-62-A46O	TCGA-LUAD	65	'--	'--	'--	'--	-24050	1454	not hispanic or latino	female	'--	'--	white	Dead	'--	1941	2009	'--	24050	'--	'--	'--	'--	M0	N0	Stage IB	T2	6th	'--	'--	'--	'--	'--	'--	'--	'--	'--	'--	'--	'--	not reported	'--	'--	'--	'--	'--	0	'--
d8faa3a7-6b3f-4e69-8c88-184e41055bd7	TCGA-86-8280	TCGA-LUAD	54	'--	'--	'--	'--	-19977	'--	not hispanic or latino	female	'--	'--	white	Alive	'--	1957	'--	'--	19977	'--	'--	'--	'--	M0	N0	Stage IIA	T2b	7th	'--	'--	'--	'--	'--	'--	'--	'--	'--	'--	'--	'--	not reported	'--	'--	'--	'--	'--	0	701
d8faa3a7-6b3f-4e69-8c88-184e41055bd7	TCGA-86-8280	TCGA-LUAD	54	'--	'--	'--	'--	-19977	'--	not hispanic or latino	female	'--	'--	white	Alive	'--	1957	'--	'--	19977	'--	'--	'--	'--	M0	N0	Stage IIA	T2b	7th	'--	'--	'--	'--	'--	'--	'--	'--	'--	'--	'--	'--	not reported	'--	'--	'--	'--	'--	0	701
d94fe32f-bedd-4f4c-9feb-fcb60d40f4bb	TCGA-05-4434	TCGA-LUAD	67	'--	'--	'--	'--	-24472	457	not reported	female	'--	'--	not reported	Dead	'--	1941	2009	'--	24472	'--	'--	'--	'--	M1	N1	Stage IV	T4	6th	'--	'--	'--	'--	'--	'--	'--	'--	'--	'--	'--	'--	not reported	'--	'--	'--	'--	'--	0	'--
d94fe32f-bedd-4f4c-9feb-fcb60d40f4bb	TCGA-05-4434	TCGA-LUAD	67	'--	'--	'--	'--	-24472	457	not reported	female	'--	'--	not reported	Dead	'--	1941	2009	'--	24472	'--	'--	'--	'--	M1	N1	Stage IV	T4	6th	'--	'--	'--	'--	'--	'--	'--	'--	'--	'--	'--	'--	not reported	'--	'--	'--	'--	'--	0	'--
da345947-498b-4272-a231-a987ed4fe151	TCGA-44-A47G	TCGA-LUAD	73	'--	'--	'--	'--	-26800	'--	not hispanic or latino	female	'--	'--	white	Alive	'--	1939	'--	'--	26800	'--	'--	'--	'--	M0	N0	Stage IA	T1	7th	'--	'--	'--	'--	'--	'--	'--	'--	'--	'--	'--	'--	not reported	'--	'--	'--	'--	'--	0	351
da345947-498b-4272-a231-a987ed4fe151	TCGA-44-A47G	TCGA-LUAD	73	'--	'--	'--	'--	-26800	'--	not hispanic or latino	female	'--	'--	white	Alive	'--	1939	'--	'--	26800	'--	'--	'--	'--	M0	N0	Stage IA	T1	7th	'--	'--	'--	'--	'--	'--	'--	'--	'--	'--	'--	'--	not reported	'--	'--	'--	'--	'--	0	351
daf0e08e-1738-43f8-874a-b37d79cbe3a7	TCGA-78-7536	TCGA-LUAD	69	'--	'--	'--	'--	-25558	244	not reported	male	'--	'--	white	Dead	'--	1932	2001	'--	25558	'--	'--	'--	'--	M0	N2	Stage IIIA	T2	6th	'--	'--	'--	'--	'--	'--	'--	'--	'--	'--	'--	'--	not reported	'--	'--	'--	'--	'--	0	'--
daf0e08e-1738-43f8-874a-b37d79cbe3a7	TCGA-78-7536	TCGA-LUAD	69	'--	'--	'--	'--	-25558	244	not reported	male	'--	'--	white	Dead	'--	1932	2001	'--	25558	'--	'--	'--	'--	M0	N2	Stage IIIA	T2	6th	'--	'--	'--	'--	'--	'--	'--	'--	'--	'--	'--	'--	not reported	'--	'--	'--	'--	'--	0	'--
db0b9e63-4272-4f29-bf0e-1ec0fe79a9d7	TCGA-91-6831	TCGA-LUAD	66	'--	'--	'--	'--	-24436	'--	not hispanic or latino	male	'--	'--	white	Alive	'--	1935	'--	'--	24436	'--	'--	'--	'--	MX	N0	Stage IB	T2	5th	'--	'--	'--	'--	'--	'--	'--	'--	'--	'--	'--	'--	not reported	'--	'--	'--	'--	'--	0	310
db0b9e63-4272-4f29-bf0e-1ec0fe79a9d7	TCGA-91-6831	TCGA-LUAD	66	'--	'--	'--	'--	-24436	'--	not hispanic or latino	male	'--	'--	white	Alive	'--	1935	'--	'--	24436	'--	'--	'--	'--	MX	N0	Stage IB	T2	5th	'--	'--	'--	'--	'--	'--	'--	'--	'--	'--	'--	'--	not reported	'--	'--	'--	'--	'--	0	310
db769d5c-a794-448d-9130-38a82d051c95	TCGA-55-7728	TCGA-LUAD	64	'--	'--	'--	'--	-23505	'--	not hispanic or latino	female	'--	'--	white	Alive	'--	1947	'--	'--	23505	'--	'--	'--	'--	MX	N0	Stage IB	T2a	7th	'--	'--	'--	'--	'--	'--	'--	'--	'--	'--	'--	'--	not reported	'--	'--	'--	'--	'--	0	704
db769d5c-a794-448d-9130-38a82d051c95	TCGA-55-7728	TCGA-LUAD	64	'--	'--	'--	'--	-23505	'--	not hispanic or latino	female	'--	'--	white	Alive	'--	1947	'--	'--	23505	'--	'--	'--	'--	MX	N0	Stage IB	T2a	7th	'--	'--	'--	'--	'--	'--	'--	'--	'--	'--	'--	'--	not reported	'--	'--	'--	'--	'--	0	704
dbd5b0de-94c9-45dd-afb3-6820a7ecaca2	TCGA-67-6215	TCGA-LUAD	52	'--	'--	'--	'--	-19310	'--	not hispanic or latino	female	'--	'--	white	Alive	'--	1958	'--	'--	19310	'--	'--	'--	'--	M0	N0	Stage IB	T2a	7th	'--	'--	'--	'--	'--	'--	'--	'--	'--	'--	'--	'--	not reported	'--	'--	'--	'--	'--	0	174
dbd5b0de-94c9-45dd-afb3-6820a7ecaca2	TCGA-67-6215	TCGA-LUAD	52	'--	'--	'--	'--	-19310	'--	not hispanic or latino	female	'--	'--	white	Alive	'--	1958	'--	'--	19310	'--	'--	'--	'--	M0	N0	Stage IB	T2a	7th	'--	'--	'--	'--	'--	'--	'--	'--	'--	'--	'--	'--	not reported	'--	'--	'--	'--	'--	0	174
dc9eaaa0-0bfd-46d0-994f-310826879da4	TCGA-69-7973	TCGA-LUAD	42	'--	'--	'--	'--	-15355	'--	not hispanic or latino	female	'--	'--	white	Alive	'--	1969	'--	'--	15355	'--	'--	'--	'--	M0	N0	Stage IB	T2a	7th	'--	'--	'--	'--	'--	'--	'--	'--	'--	'--	'--	'--	not reported	'--	'--	'--	'--	'--	0	230
dc9eaaa0-0bfd-46d0-994f-310826879da4	TCGA-69-7973	TCGA-LUAD	42	'--	'--	'--	'--	-15355	'--	not hispanic or latino	female	'--	'--	white	Alive	'--	1969	'--	'--	15355	'--	'--	'--	'--	M0	N0	Stage IB	T2a	7th	'--	'--	'--	'--	'--	'--	'--	'--	'--	'--	'--	'--	not reported	'--	'--	'--	'--	'--	0	230
dcd066ba-5894-453e-b1da-82092858c3db	TCGA-86-6562	TCGA-LUAD	52	'--	'--	'--	'--	-19301	376	not hispanic or latino	male	'--	'--	white	Dead	'--	1959	'--	'--	19301	'--	'--	'--	'--	M0	N1	Stage IIA	T2a	7th	'--	'--	'--	'--	'--	'--	'--	'--	'--	'--	'--	'--	not reported	'--	'--	'--	'--	'--	0	0
dcd066ba-5894-453e-b1da-82092858c3db	TCGA-86-6562	TCGA-LUAD	52	'--	'--	'--	'--	-19301	376	not hispanic or latino	male	'--	'--	white	Dead	'--	1959	'--	'--	19301	'--	'--	'--	'--	M0	N1	Stage IIA	T2a	7th	'--	'--	'--	'--	'--	'--	'--	'--	'--	'--	'--	'--	not reported	'--	'--	'--	'--	'--	0	0
dd46c83e-6551-485b-b935-f3beed891244	TCGA-55-7815	TCGA-LUAD	76	'--	'--	'--	'--	-28119	'--	not reported	male	'--	'--	not reported	Alive	'--	1935	'--	'--	28119	'--	'--	'--	'--	MX	N0	Stage IB	T2a	7th	'--	'--	'--	'--	'--	'--	'--	'--	'--	'--	'--	'--	not reported	'--	'--	'--	'--	'--	0	773
dd46c83e-6551-485b-b935-f3beed891244	TCGA-55-7815	TCGA-LUAD	76	'--	'--	'--	'--	-28119	'--	not reported	male	'--	'--	not reported	Alive	'--	1935	'--	'--	28119	'--	'--	'--	'--	MX	N0	Stage IB	T2a	7th	'--	'--	'--	'--	'--	'--	'--	'--	'--	'--	'--	'--	not reported	'--	'--	'--	'--	'--	0	773
dd63d0fd-e24b-40a5-88c5-7d3d4106631e	TCGA-97-A4M0	TCGA-LUAD	60	'--	'--	'--	'--	-22206	'--	not hispanic or latino	female	'--	'--	white	Alive	'--	1952	'--	'--	22206	'--	'--	'--	'--	M0	N0	Stage IB	T2a	7th	'--	'--	'--	'--	'--	'--	'--	'--	'--	'--	'--	'--	not reported	'--	'--	'--	'--	'--	0	652
dd63d0fd-e24b-40a5-88c5-7d3d4106631e	TCGA-97-A4M0	TCGA-LUAD	60	'--	'--	'--	'--	-22206	'--	not hispanic or latino	female	'--	'--	white	Alive	'--	1952	'--	'--	22206	'--	'--	'--	'--	M0	N0	Stage IB	T2a	7th	'--	'--	'--	'--	'--	'--	'--	'--	'--	'--	'--	'--	not reported	'--	'--	'--	'--	'--	0	652
ddeacccf-0953-4952-8a4e-c2617f2e7bcc	TCGA-44-5645	TCGA-LUAD	61	'--	'--	'--	'--	-22471	'--	not hispanic or latino	female	'--	'--	black or african american	Alive	'--	1949	'--	'--	22471	'--	'--	'--	'--	'--	NX	Stage IA	T1	7th	'--	'--	'--	'--	'--	'--	'--	'--	'--	'--	'--	'--	not reported	'--	'--	'--	'--	'--	0	852
ddeacccf-0953-4952-8a4e-c2617f2e7bcc	TCGA-44-5645	TCGA-LUAD	61	'--	'--	'--	'--	-22471	'--	not hispanic or latino	female	'--	'--	black or african american	Alive	'--	1949	'--	'--	22471	'--	'--	'--	'--	'--	NX	Stage IA	T1	7th	'--	'--	'--	'--	'--	'--	'--	'--	'--	'--	'--	'--	not reported	'--	'--	'--	'--	'--	0	852
df576520-a6b6-4c9b-8d06-3f59cc5342fd	TCGA-75-7030	TCGA-LUAD	'--	'--	'--	'--	'--	'--	'--	not reported	male	'--	'--	not reported	Alive	'--	'--	'--	'--	'--	'--	'--	'--	'--	M0	N0	Stage IIB	T3	6th	'--	'--	'--	'--	'--	'--	'--	'--	'--	'--	'--	'--	not reported	'--	'--	'--	'--	'--	'--	'--
df576520-a6b6-4c9b-8d06-3f59cc5342fd	TCGA-75-7030	TCGA-LUAD	'--	'--	'--	'--	'--	'--	'--	not reported	male	'--	'--	not reported	Alive	'--	'--	'--	'--	'--	'--	'--	'--	'--	M0	N0	Stage IIB	T3	6th	'--	'--	'--	'--	'--	'--	'--	'--	'--	'--	'--	'--	not reported	'--	'--	'--	'--	'--	'--	'--
e00a60d7-4253-443d-a187-680ad0931349	TCGA-62-A46S	TCGA-LUAD	73	'--	'--	'--	'--	-26825	1653	not hispanic or latino	male	'--	'--	white	Dead	'--	1934	2011	'--	26825	'--	'--	'--	'--	M0	N0	Stage IB	T2	6th	'--	'--	'--	'--	'--	'--	'--	'--	'--	'--	'--	'--	not reported	'--	'--	'--	'--	'--	0	'--
e00a60d7-4253-443d-a187-680ad0931349	TCGA-62-A46S	TCGA-LUAD	73	'--	'--	'--	'--	-26825	1653	not hispanic or latino	male	'--	'--	white	Dead	'--	1934	2011	'--	26825	'--	'--	'--	'--	M0	N0	Stage IB	T2	6th	'--	'--	'--	'--	'--	'--	'--	'--	'--	'--	'--	'--	not reported	'--	'--	'--	'--	'--	0	'--
e01e4fb3-236a-4d16-9073-555876b688e9	TCGA-86-A4JF	TCGA-LUAD	56	'--	'--	'--	'--	-20491	737	not hispanic or latino	male	'--	'--	white	Dead	'--	1956	'--	'--	20491	'--	'--	'--	'--	M0	N0	Stage IIB	T3	7th	'--	'--	'--	'--	'--	'--	'--	'--	'--	'--	'--	'--	not reported	'--	'--	'--	'--	'--	0	536
e01e4fb3-236a-4d16-9073-555876b688e9	TCGA-86-A4JF	TCGA-LUAD	56	'--	'--	'--	'--	-20491	737	not hispanic or latino	male	'--	'--	white	Dead	'--	1956	'--	'--	20491	'--	'--	'--	'--	M0	N0	Stage IIB	T3	7th	'--	'--	'--	'--	'--	'--	'--	'--	'--	'--	'--	'--	not reported	'--	'--	'--	'--	'--	0	536
e0a19099-5d25-40df-ad73-6260df3a1b32	TCGA-05-5715	TCGA-LUAD	69	'--	'--	'--	'--	-25383	'--	not reported	female	'--	'--	not reported	Alive	'--	1941	'--	'--	25383	'--	'--	'--	'--	M0	N0	Stage IB	T2a	7th	'--	'--	'--	'--	'--	'--	'--	'--	'--	'--	'--	'--	not reported	'--	'--	'--	'--	'--	0	62
e0a19099-5d25-40df-ad73-6260df3a1b32	TCGA-05-5715	TCGA-LUAD	69	'--	'--	'--	'--	-25383	'--	not reported	female	'--	'--	not reported	Alive	'--	1941	'--	'--	25383	'--	'--	'--	'--	M0	N0	Stage IB	T2a	7th	'--	'--	'--	'--	'--	'--	'--	'--	'--	'--	'--	'--	not reported	'--	'--	'--	'--	'--	0	62
e0acafdd-06d0-48a6-bd68-577ef666a419	TCGA-95-7947	TCGA-LUAD	67	'--	'--	'--	'--	-24752	'--	not hispanic or latino	male	'--	'--	white	Alive	'--	1944	'--	'--	24752	'--	'--	'--	'--	M0	N0	Stage IA	T1a	7th	'--	'--	'--	'--	'--	'--	'--	'--	'--	'--	'--	'--	not reported	'--	'--	'--	'--	'--	0	477
e0acafdd-06d0-48a6-bd68-577ef666a419	TCGA-95-7947	TCGA-LUAD	67	'--	'--	'--	'--	-24752	'--	not hispanic or latino	male	'--	'--	white	Alive	'--	1944	'--	'--	24752	'--	'--	'--	'--	M0	N0	Stage IA	T1a	7th	'--	'--	'--	'--	'--	'--	'--	'--	'--	'--	'--	'--	not reported	'--	'--	'--	'--	'--	0	477
e10568fe-0436-43f2-9f0f-48f9903868c4	TCGA-50-6593	TCGA-LUAD	49	'--	'--	'--	'--	-18152	336	not hispanic or latino	female	'--	'--	white	Dead	'--	1959	2008	'--	18152	'--	'--	'--	'--	M0	N2	Stage IIIA	T1	6th	'--	'--	'--	'--	'--	'--	'--	'--	'--	'--	'--	'--	not reported	'--	'--	'--	'--	'--	0	'--
e10568fe-0436-43f2-9f0f-48f9903868c4	TCGA-50-6593	TCGA-LUAD	49	'--	'--	'--	'--	-18152	336	not hispanic or latino	female	'--	'--	white	Dead	'--	1959	2008	'--	18152	'--	'--	'--	'--	M0	N2	Stage IIIA	T1	6th	'--	'--	'--	'--	'--	'--	'--	'--	'--	'--	'--	'--	not reported	'--	'--	'--	'--	'--	0	'--
e16ca88f-488b-40f0-9169-e5a62482a2ff	TCGA-44-2666	TCGA-LUAD	43	'--	'--	'--	'--	-15970	97	hispanic or latino	male	'--	'--	white	Dead	'--	1966	2009	'--	15970	'--	'--	'--	'--	M0	N0	Stage IB	T2	6th	'--	'--	'--	'--	'--	'--	'--	'--	'--	'--	'--	'--	not reported	'--	'--	'--	'--	'--	0	97
e16ca88f-488b-40f0-9169-e5a62482a2ff	TCGA-44-2666	TCGA-LUAD	43	'--	'--	'--	'--	-15970	97	hispanic or latino	male	'--	'--	white	Dead	'--	1966	2009	'--	15970	'--	'--	'--	'--	M0	N0	Stage IB	T2	6th	'--	'--	'--	'--	'--	'--	'--	'--	'--	'--	'--	'--	not reported	'--	'--	'--	'--	'--	0	97
e1c55bac-bb41-4964-add5-ecd6ba04b58d	TCGA-50-5051	TCGA-LUAD	42	'--	'--	'--	'--	-15585	478	not hispanic or latino	female	'--	'--	white	Dead	'--	1965	'--	'--	15585	'--	'--	'--	'--	M0	N2	Stage IIIA	T2	6th	'--	'--	'--	'--	'--	'--	'--	'--	'--	'--	'--	'--	not reported	'--	'--	'--	'--	'--	0	455
e1c55bac-bb41-4964-add5-ecd6ba04b58d	TCGA-50-5051	TCGA-LUAD	42	'--	'--	'--	'--	-15585	478	not hispanic or latino	female	'--	'--	white	Dead	'--	1965	'--	'--	15585	'--	'--	'--	'--	M0	N2	Stage IIIA	T2	6th	'--	'--	'--	'--	'--	'--	'--	'--	'--	'--	'--	'--	not reported	'--	'--	'--	'--	'--	0	455
e21e2af3-dc71-41fa-94ba-7a7929f47d90	TCGA-J2-A4AG	TCGA-LUAD	66	'--	'--	'--	'--	-24224	'--	not hispanic or latino	female	'--	'--	white	Alive	'--	1946	'--	'--	24224	'--	'--	'--	'--	MX	N0	Stage IA	T1b	7th	'--	'--	'--	'--	'--	'--	'--	'--	'--	'--	'--	'--	not reported	'--	'--	'--	'--	'--	0	988
e21e2af3-dc71-41fa-94ba-7a7929f47d90	TCGA-J2-A4AG	TCGA-LUAD	66	'--	'--	'--	'--	-24224	'--	not hispanic or latino	female	'--	'--	white	Alive	'--	1946	'--	'--	24224	'--	'--	'--	'--	MX	N0	Stage IA	T1b	7th	'--	'--	'--	'--	'--	'--	'--	'--	'--	'--	'--	'--	not reported	'--	'--	'--	'--	'--	0	988
e254aaeb-012c-4d92-8a03-cce1f6a2bcd6	TCGA-55-8087	TCGA-LUAD	59	'--	'--	'--	'--	-21655	'--	not hispanic or latino	female	'--	'--	white	Alive	'--	1952	'--	'--	21655	'--	'--	'--	'--	MX	N0	Stage IB	T2a	7th	'--	'--	'--	'--	'--	'--	'--	'--	'--	'--	'--	'--	not reported	'--	'--	'--	'--	'--	0	462
e254aaeb-012c-4d92-8a03-cce1f6a2bcd6	TCGA-55-8087	TCGA-LUAD	59	'--	'--	'--	'--	-21655	'--	not hispanic or latino	female	'--	'--	white	Alive	'--	1952	'--	'--	21655	'--	'--	'--	'--	MX	N0	Stage IB	T2a	7th	'--	'--	'--	'--	'--	'--	'--	'--	'--	'--	'--	'--	not reported	'--	'--	'--	'--	'--	0	462
e2b0d873-4942-4483-9a88-d5c6338d0382	TCGA-97-A4LX	TCGA-LUAD	81	'--	'--	'--	'--	-29915	'--	not hispanic or latino	male	'--	'--	white	Alive	'--	1931	'--	'--	29915	'--	'--	'--	'--	M0	N0	Stage IB	T2a	7th	'--	'--	'--	'--	'--	'--	'--	'--	'--	'--	'--	'--	not reported	'--	'--	'--	'--	'--	0	614
e2b0d873-4942-4483-9a88-d5c6338d0382	TCGA-97-A4LX	TCGA-LUAD	81	'--	'--	'--	'--	-29915	'--	not hispanic or latino	male	'--	'--	white	Alive	'--	1931	'--	'--	29915	'--	'--	'--	'--	M0	N0	Stage IB	T2a	7th	'--	'--	'--	'--	'--	'--	'--	'--	'--	'--	'--	'--	not reported	'--	'--	'--	'--	'--	0	614
e43a2b72-35c6-4466-9007-ce96caf77ea8	TCGA-55-A493	TCGA-LUAD	54	'--	'--	'--	'--	-20027	'--	not hispanic or latino	female	'--	'--	white	Alive	'--	1958	'--	'--	20027	'--	'--	'--	'--	M0	N0	Stage IB	T2a	7th	'--	'--	'--	'--	'--	'--	'--	'--	'--	'--	'--	'--	not reported	'--	'--	'--	'--	'--	0	28
e43a2b72-35c6-4466-9007-ce96caf77ea8	TCGA-55-A493	TCGA-LUAD	54	'--	'--	'--	'--	-20027	'--	not hispanic or latino	female	'--	'--	white	Alive	'--	1958	'--	'--	20027	'--	'--	'--	'--	M0	N0	Stage IB	T2a	7th	'--	'--	'--	'--	'--	'--	'--	'--	'--	'--	'--	'--	not reported	'--	'--	'--	'--	'--	0	28
e499069b-a16a-49e9-941a-e3e9ea62af25	TCGA-62-A472	TCGA-LUAD	70	'--	'--	'--	'--	-25893	'--	not hispanic or latino	male	'--	'--	white	Alive	'--	1941	'--	'--	25893	'--	'--	'--	'--	M0	N0	Stage IIB	T3	7th	'--	'--	'--	'--	'--	'--	'--	'--	'--	'--	'--	'--	not reported	'--	'--	'--	'--	'--	0	910
e499069b-a16a-49e9-941a-e3e9ea62af25	TCGA-62-A472	TCGA-LUAD	70	'--	'--	'--	'--	-25893	'--	not hispanic or latino	male	'--	'--	white	Alive	'--	1941	'--	'--	25893	'--	'--	'--	'--	M0	N0	Stage IIB	T3	7th	'--	'--	'--	'--	'--	'--	'--	'--	'--	'--	'--	'--	not reported	'--	'--	'--	'--	'--	0	910
e51f717f-72e8-400e-9f35-fc5dc32fdf71	TCGA-80-5611	TCGA-LUAD	'--	'--	'--	'--	'--	'--	'--	not reported	male	'--	'--	not reported	Alive	'--	'--	'--	'--	'--	'--	'--	'--	'--	M0	N0	Stage IB	T2	6th	'--	'--	'--	'--	'--	'--	'--	'--	'--	'--	'--	'--	not reported	'--	'--	'--	'--	'--	'--	2595
e51f717f-72e8-400e-9f35-fc5dc32fdf71	TCGA-80-5611	TCGA-LUAD	'--	'--	'--	'--	'--	'--	'--	not reported	male	'--	'--	not reported	Alive	'--	'--	'--	'--	'--	'--	'--	'--	'--	M0	N0	Stage IB	T2	6th	'--	'--	'--	'--	'--	'--	'--	'--	'--	'--	'--	'--	not reported	'--	'--	'--	'--	'--	'--	2595
e5cb0c86-8fe2-4cfc-b32b-e8ec3839ffc4	TCGA-55-6985	TCGA-LUAD	58	'--	'--	'--	'--	-21381	'--	not reported	female	'--	'--	white	Alive	'--	1946	'--	'--	21381	'--	'--	'--	'--	MX	N0	Stage IB	T2	6th	'--	'--	'--	'--	'--	'--	'--	'--	'--	'--	'--	'--	not reported	'--	'--	'--	'--	'--	0	1233
e5cb0c86-8fe2-4cfc-b32b-e8ec3839ffc4	TCGA-55-6985	TCGA-LUAD	58	'--	'--	'--	'--	-21381	'--	not reported	female	'--	'--	white	Alive	'--	1946	'--	'--	21381	'--	'--	'--	'--	MX	N0	Stage IB	T2	6th	'--	'--	'--	'--	'--	'--	'--	'--	'--	'--	'--	'--	not reported	'--	'--	'--	'--	'--	0	1233
e5f956dd-f49f-435c-83c3-5b1b0a2050ed	TCGA-J2-A4AE	TCGA-LUAD	77	'--	'--	'--	'--	-28163	'--	not hispanic or latino	female	'--	'--	white	Alive	'--	1935	'--	'--	28163	'--	'--	'--	'--	MX	N0	Stage IA	T1a	7th	'--	'--	'--	'--	'--	'--	'--	'--	'--	'--	'--	'--	not reported	'--	'--	'--	'--	'--	0	1079
e5f956dd-f49f-435c-83c3-5b1b0a2050ed	TCGA-J2-A4AE	TCGA-LUAD	77	'--	'--	'--	'--	-28163	'--	not hispanic or latino	female	'--	'--	white	Alive	'--	1935	'--	'--	28163	'--	'--	'--	'--	MX	N0	Stage IA	T1a	7th	'--	'--	'--	'--	'--	'--	'--	'--	'--	'--	'--	'--	not reported	'--	'--	'--	'--	'--	0	1079
e60a8f8a-0fe6-40e5-9f30-bcff48ac73f4	TCGA-62-A470	TCGA-LUAD	84	'--	'--	'--	'--	-30689	1194	not hispanic or latino	male	'--	'--	white	Dead	'--	1925	2012	'--	30689	'--	'--	'--	'--	M0	N0	Stage IB	T2	6th	'--	'--	'--	'--	'--	'--	'--	'--	'--	'--	'--	'--	not reported	'--	'--	'--	'--	'--	0	'--
e60a8f8a-0fe6-40e5-9f30-bcff48ac73f4	TCGA-62-A470	TCGA-LUAD	84	'--	'--	'--	'--	-30689	1194	not hispanic or latino	male	'--	'--	white	Dead	'--	1925	2012	'--	30689	'--	'--	'--	'--	M0	N0	Stage IB	T2	6th	'--	'--	'--	'--	'--	'--	'--	'--	'--	'--	'--	'--	not reported	'--	'--	'--	'--	'--	0	'--
e64f76e4-f748-4d9e-ba71-53e2818a7920	TCGA-78-7542	TCGA-LUAD	56	'--	'--	'--	'--	-20763	321	not reported	male	'--	'--	white	Dead	'--	1937	1993	'--	20763	'--	'--	'--	'--	M0	N0	Stage IB	T2	6th	'--	'--	'--	'--	'--	'--	'--	'--	'--	'--	'--	'--	not reported	'--	'--	'--	'--	'--	0	'--
e64f76e4-f748-4d9e-ba71-53e2818a7920	TCGA-78-7542	TCGA-LUAD	56	'--	'--	'--	'--	-20763	321	not reported	male	'--	'--	white	Dead	'--	1937	1993	'--	20763	'--	'--	'--	'--	M0	N0	Stage IB	T2	6th	'--	'--	'--	'--	'--	'--	'--	'--	'--	'--	'--	'--	not reported	'--	'--	'--	'--	'--	0	'--
e68219b0-a9c2-49df-8f0d-db5ea97fd2dc	TCGA-55-6543	TCGA-LUAD	60	'--	'--	'--	'--	'--	'--	not reported	female	'--	'--	white	Alive	'--	1950	'--	'--	'--	'--	'--	'--	'--	MX	N0	Stage IA	T1b	7th	'--	'--	'--	'--	'--	'--	'--	'--	'--	'--	'--	'--	not reported	'--	'--	'--	'--	'--	0	435
e68219b0-a9c2-49df-8f0d-db5ea97fd2dc	TCGA-55-6543	TCGA-LUAD	60	'--	'--	'--	'--	'--	'--	not reported	female	'--	'--	white	Alive	'--	1950	'--	'--	'--	'--	'--	'--	'--	MX	N0	Stage IA	T1b	7th	'--	'--	'--	'--	'--	'--	'--	'--	'--	'--	'--	'--	not reported	'--	'--	'--	'--	'--	0	435
e6e75590-9520-4b1c-8a28-4a1d2b2218fc	TCGA-97-7938	TCGA-LUAD	76	'--	'--	'--	'--	-27980	18	not hispanic or latino	female	'--	'--	white	Dead	'--	1935	2011	'--	27980	'--	'--	'--	'--	MX	N0	Stage IA	T1a	7th	'--	'--	'--	'--	'--	'--	'--	'--	'--	'--	'--	'--	not reported	'--	'--	'--	'--	'--	0	'--
e6e75590-9520-4b1c-8a28-4a1d2b2218fc	TCGA-97-7938	TCGA-LUAD	76	'--	'--	'--	'--	-27980	18	not hispanic or latino	female	'--	'--	white	Dead	'--	1935	2011	'--	27980	'--	'--	'--	'--	MX	N0	Stage IA	T1a	7th	'--	'--	'--	'--	'--	'--	'--	'--	'--	'--	'--	'--	not reported	'--	'--	'--	'--	'--	0	'--
e737f650-b72d-44e7-b750-558a56716803	TCGA-05-4432	TCGA-LUAD	66	'--	'--	'--	'--	-24350	'--	not reported	male	'--	'--	not reported	Alive	'--	1942	'--	'--	24350	'--	'--	'--	'--	M0	N1	Stage IIB	T2	6th	'--	'--	'--	'--	'--	'--	'--	'--	'--	'--	'--	'--	not reported	'--	'--	'--	'--	'--	0	761
e737f650-b72d-44e7-b750-558a56716803	TCGA-05-4432	TCGA-LUAD	66	'--	'--	'--	'--	-24350	'--	not reported	male	'--	'--	not reported	Alive	'--	1942	'--	'--	24350	'--	'--	'--	'--	M0	N1	Stage IIB	T2	6th	'--	'--	'--	'--	'--	'--	'--	'--	'--	'--	'--	'--	not reported	'--	'--	'--	'--	'--	0	761
e739b4f7-ae46-45c6-9013-9571cbadaf99	TCGA-93-7348	TCGA-LUAD	75	'--	'--	'--	'--	-27456	'--	not hispanic or latino	female	'--	'--	white	Alive	'--	1936	'--	'--	27456	'--	'--	'--	'--	MX	N0	Stage IA	T1a	7th	'--	'--	'--	'--	'--	'--	'--	'--	'--	'--	'--	'--	not reported	'--	'--	'--	'--	'--	0	531
e739b4f7-ae46-45c6-9013-9571cbadaf99	TCGA-93-7348	TCGA-LUAD	75	'--	'--	'--	'--	-27456	'--	not hispanic or latino	female	'--	'--	white	Alive	'--	1936	'--	'--	27456	'--	'--	'--	'--	MX	N0	Stage IA	T1a	7th	'--	'--	'--	'--	'--	'--	'--	'--	'--	'--	'--	'--	not reported	'--	'--	'--	'--	'--	0	531
e7d30bc2-42e8-49c5-a5b3-9f58411b007a	TCGA-78-7147	TCGA-LUAD	67	'--	'--	'--	'--	-24809	586	not reported	female	'--	'--	white	Dead	'--	1934	2002	'--	24809	'--	'--	'--	'--	M0	N1	Stage IIB	T2	6th	'--	'--	'--	'--	'--	'--	'--	'--	'--	'--	'--	'--	not reported	'--	'--	'--	'--	'--	0	'--
e7d30bc2-42e8-49c5-a5b3-9f58411b007a	TCGA-78-7147	TCGA-LUAD	67	'--	'--	'--	'--	-24809	586	not reported	female	'--	'--	white	Dead	'--	1934	2002	'--	24809	'--	'--	'--	'--	M0	N1	Stage IIB	T2	6th	'--	'--	'--	'--	'--	'--	'--	'--	'--	'--	'--	'--	not reported	'--	'--	'--	'--	'--	0	'--
e8060c45-451d-4779-9584-f284db47e63e	TCGA-78-7148	TCGA-LUAD	71	'--	'--	'--	'--	-25990	626	not reported	male	'--	'--	white	Dead	'--	1930	2002	'--	25990	'--	'--	'--	'--	M0	N1	Stage IIB	T2	6th	'--	'--	'--	'--	'--	'--	'--	'--	'--	'--	'--	'--	not reported	'--	'--	'--	'--	'--	0	'--
e8060c45-451d-4779-9584-f284db47e63e	TCGA-78-7148	TCGA-LUAD	71	'--	'--	'--	'--	-25990	626	not reported	male	'--	'--	white	Dead	'--	1930	2002	'--	25990	'--	'--	'--	'--	M0	N1	Stage IIB	T2	6th	'--	'--	'--	'--	'--	'--	'--	'--	'--	'--	'--	'--	not reported	'--	'--	'--	'--	'--	0	'--
e8b7a103-644f-4865-92f8-80b053bd5e17	TCGA-35-3615	TCGA-LUAD	57	'--	'--	'--	'--	-21076	'--	not hispanic or latino	male	'--	'--	white	Alive	'--	1950	'--	'--	21076	'--	'--	'--	'--	M0	N0	Stage IB	T2	'--	'--	'--	'--	'--	'--	'--	'--	'--	'--	'--	'--	'--	not reported	'--	'--	'--	'--	'--	0	14
e8b7a103-644f-4865-92f8-80b053bd5e17	TCGA-35-3615	TCGA-LUAD	57	'--	'--	'--	'--	-21076	'--	not hispanic or latino	male	'--	'--	white	Alive	'--	1950	'--	'--	21076	'--	'--	'--	'--	M0	N0	Stage IB	T2	'--	'--	'--	'--	'--	'--	'--	'--	'--	'--	'--	'--	'--	not reported	'--	'--	'--	'--	'--	0	14
ea0b9461-0d4d-4ade-a255-1b03dd85e30e	TCGA-91-A4BC	TCGA-LUAD	59	'--	'--	'--	'--	-21565	'--	not hispanic or latino	male	'--	'--	white	Alive	'--	1953	'--	'--	21565	'--	'--	'--	'--	MX	N0	Stage IIA	T2b	7th	'--	'--	'--	'--	'--	'--	'--	'--	'--	'--	'--	'--	not reported	'--	'--	'--	'--	'--	0	44
ea0b9461-0d4d-4ade-a255-1b03dd85e30e	TCGA-91-A4BC	TCGA-LUAD	59	'--	'--	'--	'--	-21565	'--	not hispanic or latino	male	'--	'--	white	Alive	'--	1953	'--	'--	21565	'--	'--	'--	'--	MX	N0	Stage IIA	T2b	7th	'--	'--	'--	'--	'--	'--	'--	'--	'--	'--	'--	'--	not reported	'--	'--	'--	'--	'--	0	44
ebb33753-9d38-4368-9033-3e55f129d00d	TCGA-44-7671	TCGA-LUAD	64	'--	'--	'--	'--	-23538	'--	not hispanic or latino	male	'--	'--	black or african american	Alive	'--	1946	'--	'--	23538	'--	'--	'--	'--	M0	N0	Stage IB	T2a	7th	'--	'--	'--	'--	'--	'--	'--	'--	'--	'--	'--	'--	not reported	'--	'--	'--	'--	'--	0	889
ebb33753-9d38-4368-9033-3e55f129d00d	TCGA-44-7671	TCGA-LUAD	64	'--	'--	'--	'--	-23538	'--	not hispanic or latino	male	'--	'--	black or african american	Alive	'--	1946	'--	'--	23538	'--	'--	'--	'--	M0	N0	Stage IB	T2a	7th	'--	'--	'--	'--	'--	'--	'--	'--	'--	'--	'--	'--	not reported	'--	'--	'--	'--	'--	0	889
ebcba7f2-ce13-4bae-97cd-91a6b1dcd465	TCGA-50-5932	TCGA-LUAD	75	'--	'--	'--	'--	-27454	1235	not hispanic or latino	male	'--	'--	white	Dead	'--	1926	2004	'--	27454	'--	'--	'--	'--	M0	N1	Stage IIB	T2	5th	'--	'--	'--	'--	'--	'--	'--	'--	'--	'--	'--	'--	not reported	'--	'--	'--	'--	'--	0	1091
ebcba7f2-ce13-4bae-97cd-91a6b1dcd465	TCGA-50-5932	TCGA-LUAD	75	'--	'--	'--	'--	-27454	1235	not hispanic or latino	male	'--	'--	white	Dead	'--	1926	2004	'--	27454	'--	'--	'--	'--	M0	N1	Stage IIB	T2	5th	'--	'--	'--	'--	'--	'--	'--	'--	'--	'--	'--	'--	not reported	'--	'--	'--	'--	'--	0	1091
edf80622-aea2-4b50-bb69-691d6708aa83	TCGA-38-6178	TCGA-LUAD	70	'--	'--	'--	'--	-25593	'--	not hispanic or latino	female	'--	'--	white	Alive	'--	1940	'--	'--	25593	'--	'--	'--	'--	'--	N2	Stage IIIA	T2b	'--	'--	'--	'--	'--	'--	'--	'--	'--	'--	'--	'--	'--	not reported	'--	'--	'--	'--	'--	0	448
edf80622-aea2-4b50-bb69-691d6708aa83	TCGA-38-6178	TCGA-LUAD	70	'--	'--	'--	'--	-25593	'--	not hispanic or latino	female	'--	'--	white	Alive	'--	1940	'--	'--	25593	'--	'--	'--	'--	'--	N2	Stage IIIA	T2b	'--	'--	'--	'--	'--	'--	'--	'--	'--	'--	'--	'--	'--	not reported	'--	'--	'--	'--	'--	0	448
eeab558b-8d1e-4843-861d-dbfb06061758	TCGA-67-3770	TCGA-LUAD	70	'--	'--	'--	'--	-25658	'--	not hispanic or latino	female	'--	'--	white	Alive	'--	1939	'--	'--	25658	'--	'--	'--	'--	M0	N0	Stage IA	T1	'--	'--	'--	'--	'--	'--	'--	'--	'--	'--	'--	'--	'--	not reported	'--	'--	'--	'--	'--	0	610
eeab558b-8d1e-4843-861d-dbfb06061758	TCGA-67-3770	TCGA-LUAD	70	'--	'--	'--	'--	-25658	'--	not hispanic or latino	female	'--	'--	white	Alive	'--	1939	'--	'--	25658	'--	'--	'--	'--	M0	N0	Stage IA	T1	'--	'--	'--	'--	'--	'--	'--	'--	'--	'--	'--	'--	'--	not reported	'--	'--	'--	'--	'--	0	610
ef03654a-dcf1-41ff-a67e-4f3fbf9ba807	TCGA-93-7347	TCGA-LUAD	76	'--	'--	'--	'--	-27949	'--	not hispanic or latino	female	'--	'--	white	Alive	'--	1935	'--	'--	27949	'--	'--	'--	'--	MX	N0	Stage IA	T1a	7th	'--	'--	'--	'--	'--	'--	'--	'--	'--	'--	'--	'--	not reported	'--	'--	'--	'--	'--	0	683
ef03654a-dcf1-41ff-a67e-4f3fbf9ba807	TCGA-93-7347	TCGA-LUAD	76	'--	'--	'--	'--	-27949	'--	not hispanic or latino	female	'--	'--	white	Alive	'--	1935	'--	'--	27949	'--	'--	'--	'--	MX	N0	Stage IA	T1a	7th	'--	'--	'--	'--	'--	'--	'--	'--	'--	'--	'--	'--	not reported	'--	'--	'--	'--	'--	0	683
ef42ae4c-a108-468e-beed-437cf3cf2962	TCGA-50-5936	TCGA-LUAD	58	'--	'--	'--	'--	-21238	257	not hispanic or latino	male	'--	'--	white	Dead	'--	1949	2007	'--	21238	'--	'--	'--	'--	M0	N2	Stage IIIA	T2	6th	'--	'--	'--	'--	'--	'--	'--	'--	'--	'--	'--	'--	not reported	'--	'--	'--	'--	'--	0	'--
ef42ae4c-a108-468e-beed-437cf3cf2962	TCGA-50-5936	TCGA-LUAD	58	'--	'--	'--	'--	-21238	257	not hispanic or latino	male	'--	'--	white	Dead	'--	1949	2007	'--	21238	'--	'--	'--	'--	M0	N2	Stage IIIA	T2	6th	'--	'--	'--	'--	'--	'--	'--	'--	'--	'--	'--	'--	not reported	'--	'--	'--	'--	'--	0	'--
f063ddbb-1668-40df-9ec2-b0a23ca2c389	TCGA-55-6984	TCGA-LUAD	71	'--	'--	'--	'--	'--	760	not hispanic or latino	female	'--	'--	white	Dead	'--	1935	2008	'--	'--	'--	'--	'--	'--	M0	N1	Stage IIB	T2	6th	'--	'--	'--	'--	'--	'--	'--	'--	'--	'--	'--	'--	not reported	'--	'--	'--	'--	'--	0	'--
f063ddbb-1668-40df-9ec2-b0a23ca2c389	TCGA-55-6984	TCGA-LUAD	71	'--	'--	'--	'--	'--	760	not hispanic or latino	female	'--	'--	white	Dead	'--	1935	2008	'--	'--	'--	'--	'--	'--	M0	N1	Stage IIB	T2	6th	'--	'--	'--	'--	'--	'--	'--	'--	'--	'--	'--	'--	not reported	'--	'--	'--	'--	'--	0	'--
f0c94f68-bfd9-45cb-b4fd-8bb1ae4e9a2b	TCGA-69-8254	TCGA-LUAD	85	'--	'--	'--	'--	-31134	'--	not hispanic or latino	male	'--	'--	white	Alive	'--	1927	'--	'--	31134	'--	'--	'--	'--	'--	'--	'--	T2b	7th	'--	'--	'--	'--	'--	'--	'--	'--	'--	'--	'--	'--	not reported	'--	'--	'--	'--	'--	0	409
f0c94f68-bfd9-45cb-b4fd-8bb1ae4e9a2b	TCGA-69-8254	TCGA-LUAD	85	'--	'--	'--	'--	-31134	'--	not hispanic or latino	male	'--	'--	white	Alive	'--	1927	'--	'--	31134	'--	'--	'--	'--	'--	'--	'--	T2b	7th	'--	'--	'--	'--	'--	'--	'--	'--	'--	'--	'--	'--	not reported	'--	'--	'--	'--	'--	0	409
f17d3463-af6c-42c2-a8e9-fae45f69286f	TCGA-55-6712	TCGA-LUAD	71	'--	'--	'--	'--	'--	171	not reported	male	'--	'--	white	Dead	'--	1939	'--	'--	'--	'--	'--	'--	'--	MX	N1	Stage IIA	T2a	7th	'--	'--	'--	'--	'--	'--	'--	'--	'--	'--	'--	'--	not reported	'--	'--	'--	'--	'--	0	24
f17d3463-af6c-42c2-a8e9-fae45f69286f	TCGA-55-6712	TCGA-LUAD	71	'--	'--	'--	'--	'--	171	not reported	male	'--	'--	white	Dead	'--	1939	'--	'--	'--	'--	'--	'--	'--	MX	N1	Stage IIA	T2a	7th	'--	'--	'--	'--	'--	'--	'--	'--	'--	'--	'--	'--	not reported	'--	'--	'--	'--	'--	0	24
f1985735-a188-4567-a88a-530f9b80291b	TCGA-38-4630	TCGA-LUAD	75	'--	'--	'--	'--	-27667	1073	not hispanic or latino	female	'--	'--	white	Dead	'--	1925	2002	'--	27667	'--	'--	'--	'--	M0	N0	Stage IB	T2	6th	'--	'--	'--	'--	'--	'--	'--	'--	'--	'--	'--	'--	not reported	'--	'--	'--	'--	'--	0	'--
f1985735-a188-4567-a88a-530f9b80291b	TCGA-38-4630	TCGA-LUAD	75	'--	'--	'--	'--	-27667	1073	not hispanic or latino	female	'--	'--	white	Dead	'--	1925	2002	'--	27667	'--	'--	'--	'--	M0	N0	Stage IB	T2	6th	'--	'--	'--	'--	'--	'--	'--	'--	'--	'--	'--	'--	not reported	'--	'--	'--	'--	'--	0	'--
f1f80dd2-891d-46dd-a3e0-f007628cb515	TCGA-4B-A93V	TCGA-LUAD	52	'--	'--	'--	'--	-19035	300	not hispanic or latino	female	'--	'--	black or african american	Dead	'--	1961	'--	'--	19035	'--	'--	'--	'--	M0	N0	Stage IA	T1b	7th	'--	'--	'--	'--	'--	'--	'--	'--	'--	'--	'--	'--	not reported	'--	'--	'--	'--	'--	0	254
f1f80dd2-891d-46dd-a3e0-f007628cb515	TCGA-4B-A93V	TCGA-LUAD	52	'--	'--	'--	'--	-19035	300	not hispanic or latino	female	'--	'--	black or african american	Dead	'--	1961	'--	'--	19035	'--	'--	'--	'--	M0	N0	Stage IA	T1b	7th	'--	'--	'--	'--	'--	'--	'--	'--	'--	'--	'--	'--	not reported	'--	'--	'--	'--	'--	0	254
f2d8b332-2f03-46e5-a9d5-f163972e5fa7	TCGA-86-8668	TCGA-LUAD	61	'--	'--	'--	'--	-22383	'--	not hispanic or latino	female	'--	'--	white	Alive	'--	1951	'--	'--	22383	'--	'--	'--	'--	M0	N0	Stage IA	T1b	7th	'--	'--	'--	'--	'--	'--	'--	'--	'--	'--	'--	'--	not reported	'--	'--	'--	'--	'--	0	423
f2d8b332-2f03-46e5-a9d5-f163972e5fa7	TCGA-86-8668	TCGA-LUAD	61	'--	'--	'--	'--	-22383	'--	not hispanic or latino	female	'--	'--	white	Alive	'--	1951	'--	'--	22383	'--	'--	'--	'--	M0	N0	Stage IA	T1b	7th	'--	'--	'--	'--	'--	'--	'--	'--	'--	'--	'--	'--	not reported	'--	'--	'--	'--	'--	0	423
f327dea0-2d30-482f-809c-76a148a749b7	TCGA-MP-A4TI	TCGA-LUAD	72	'--	'--	'--	'--	-26565	429	not hispanic or latino	male	'--	'--	white	Dead	'--	1938	2011	'--	26565	'--	'--	'--	'--	M0	N1	Stage IIA	T2a	7th	'--	'--	'--	'--	'--	'--	'--	'--	'--	'--	'--	'--	not reported	'--	'--	'--	'--	'--	0	'--
f327dea0-2d30-482f-809c-76a148a749b7	TCGA-MP-A4TI	TCGA-LUAD	72	'--	'--	'--	'--	-26565	429	not hispanic or latino	male	'--	'--	white	Dead	'--	1938	2011	'--	26565	'--	'--	'--	'--	M0	N1	Stage IIA	T2a	7th	'--	'--	'--	'--	'--	'--	'--	'--	'--	'--	'--	'--	not reported	'--	'--	'--	'--	'--	0	'--
f3501466-cf32-4866-b5fb-e94dd32341bc	TCGA-44-2661	TCGA-LUAD	69	'--	'--	'--	'--	-25313	'--	not hispanic or latino	female	'--	'--	white	Alive	'--	1940	'--	'--	25313	'--	'--	'--	'--	M0	N0	Stage IA	T1	6th	'--	'--	'--	'--	'--	'--	'--	'--	'--	'--	'--	'--	not reported	'--	'--	'--	'--	'--	0	1159
f3501466-cf32-4866-b5fb-e94dd32341bc	TCGA-44-2661	TCGA-LUAD	69	'--	'--	'--	'--	-25313	'--	not hispanic or latino	female	'--	'--	white	Alive	'--	1940	'--	'--	25313	'--	'--	'--	'--	M0	N0	Stage IA	T1	6th	'--	'--	'--	'--	'--	'--	'--	'--	'--	'--	'--	'--	not reported	'--	'--	'--	'--	'--	0	1159
f3f024c2-52f1-400e-946c-398f5b72e6dc	TCGA-50-5941	TCGA-LUAD	55	'--	'--	'--	'--	-20350	'--	not reported	female	'--	'--	white	Alive	'--	1955	'--	'--	20350	'--	'--	'--	'--	M0	N2	Stage IIIA	T2a	7th	'--	'--	'--	'--	'--	'--	'--	'--	'--	'--	'--	'--	not reported	'--	'--	'--	'--	'--	0	1474
f3f024c2-52f1-400e-946c-398f5b72e6dc	TCGA-50-5941	TCGA-LUAD	55	'--	'--	'--	'--	-20350	'--	not reported	female	'--	'--	white	Alive	'--	1955	'--	'--	20350	'--	'--	'--	'--	M0	N2	Stage IIIA	T2a	7th	'--	'--	'--	'--	'--	'--	'--	'--	'--	'--	'--	'--	not reported	'--	'--	'--	'--	'--	0	1474
f40301ba-831e-4afd-9ce8-5f3c1a05ff7e	TCGA-44-2657	TCGA-LUAD	74	'--	'--	'--	'--	-27298	'--	not hispanic or latino	female	'--	'--	white	Alive	'--	1935	'--	'--	27298	'--	'--	'--	'--	M0	NX	Stage IB	T2	6th	'--	'--	'--	'--	'--	'--	'--	'--	'--	'--	'--	'--	not reported	'--	'--	'--	'--	'--	0	1351
f40301ba-831e-4afd-9ce8-5f3c1a05ff7e	TCGA-44-2657	TCGA-LUAD	74	'--	'--	'--	'--	-27298	'--	not hispanic or latino	female	'--	'--	white	Alive	'--	1935	'--	'--	27298	'--	'--	'--	'--	M0	NX	Stage IB	T2	6th	'--	'--	'--	'--	'--	'--	'--	'--	'--	'--	'--	'--	not reported	'--	'--	'--	'--	'--	0	1351
f4350d9c-3f40-4829-bbc4-8acb2f3ff512	TCGA-97-8175	TCGA-LUAD	55	'--	'--	'--	'--	-20206	'--	not hispanic or latino	female	'--	'--	white	Alive	'--	1956	'--	'--	20206	'--	'--	'--	'--	M0	N0	Stage IB	T2a	7th	'--	'--	'--	'--	'--	'--	'--	'--	'--	'--	'--	'--	not reported	'--	'--	'--	'--	'--	0	551
f4350d9c-3f40-4829-bbc4-8acb2f3ff512	TCGA-97-8175	TCGA-LUAD	55	'--	'--	'--	'--	-20206	'--	not hispanic or latino	female	'--	'--	white	Alive	'--	1956	'--	'--	20206	'--	'--	'--	'--	M0	N0	Stage IB	T2a	7th	'--	'--	'--	'--	'--	'--	'--	'--	'--	'--	'--	'--	not reported	'--	'--	'--	'--	'--	0	551
f462cfef-f60a-4d3e-b92d-b8d8f50b6bb3	TCGA-69-7978	TCGA-LUAD	59	'--	'--	'--	'--	-21785	'--	not hispanic or latino	male	'--	'--	white	Alive	'--	1952	'--	'--	21785	'--	'--	'--	'--	MX	N1	Stage IIB	T2b	7th	'--	'--	'--	'--	'--	'--	'--	'--	'--	'--	'--	'--	not reported	'--	'--	'--	'--	'--	0	134
f462cfef-f60a-4d3e-b92d-b8d8f50b6bb3	TCGA-69-7978	TCGA-LUAD	59	'--	'--	'--	'--	-21785	'--	not hispanic or latino	male	'--	'--	white	Alive	'--	1952	'--	'--	21785	'--	'--	'--	'--	MX	N1	Stage IIB	T2b	7th	'--	'--	'--	'--	'--	'--	'--	'--	'--	'--	'--	'--	not reported	'--	'--	'--	'--	'--	0	134
f587c9ab-2949-4410-80d6-a050865d48aa	TCGA-05-4405	TCGA-LUAD	74	'--	'--	'--	'--	-27241	'--	not reported	female	'--	'--	not reported	Alive	'--	1932	'--	'--	27241	'--	'--	'--	'--	M0	N0	Stage IB	T2	5th	'--	'--	'--	'--	'--	'--	'--	'--	'--	'--	'--	'--	not reported	'--	'--	'--	'--	'--	0	610
f587c9ab-2949-4410-80d6-a050865d48aa	TCGA-05-4405	TCGA-LUAD	74	'--	'--	'--	'--	-27241	'--	not reported	female	'--	'--	not reported	Alive	'--	1932	'--	'--	27241	'--	'--	'--	'--	M0	N0	Stage IB	T2	5th	'--	'--	'--	'--	'--	'--	'--	'--	'--	'--	'--	'--	not reported	'--	'--	'--	'--	'--	0	610
f59e5a76-f803-470b-910c-a897a149d939	TCGA-55-8505	TCGA-LUAD	62	'--	'--	'--	'--	-22676	'--	not hispanic or latino	male	'--	'--	white	Alive	'--	1950	'--	'--	22676	'--	'--	'--	'--	MX	N2	Stage IIIA	T1a	7th	'--	'--	'--	'--	'--	'--	'--	'--	'--	'--	'--	'--	not reported	'--	'--	'--	'--	'--	0	440
f59e5a76-f803-470b-910c-a897a149d939	TCGA-55-8505	TCGA-LUAD	62	'--	'--	'--	'--	-22676	'--	not hispanic or latino	male	'--	'--	white	Alive	'--	1950	'--	'--	22676	'--	'--	'--	'--	MX	N2	Stage IIIA	T1a	7th	'--	'--	'--	'--	'--	'--	'--	'--	'--	'--	'--	'--	not reported	'--	'--	'--	'--	'--	0	440
f77b6930-a1ce-446e-a15d-c018cbbecfee	TCGA-49-4510	TCGA-LUAD	51	'--	'--	'--	'--	-18762	896	not hispanic or latino	female	'--	'--	black or african american	Dead	'--	1950	2003	'--	18762	'--	'--	'--	'--	M0	N1	Stage IIB	T2	5th	'--	'--	'--	'--	'--	'--	'--	'--	'--	'--	'--	'--	not reported	'--	'--	'--	'--	'--	0	'--
f77b6930-a1ce-446e-a15d-c018cbbecfee	TCGA-49-4510	TCGA-LUAD	51	'--	'--	'--	'--	-18762	896	not hispanic or latino	female	'--	'--	black or african american	Dead	'--	1950	2003	'--	18762	'--	'--	'--	'--	M0	N1	Stage IIB	T2	5th	'--	'--	'--	'--	'--	'--	'--	'--	'--	'--	'--	'--	not reported	'--	'--	'--	'--	'--	0	'--
f77cf4d3-9829-4fd3-95a1-b29aed9e94b8	TCGA-64-1678	TCGA-LUAD	70	'--	'--	'--	'--	-25931	'--	not hispanic or latino	female	'--	'--	white	Alive	'--	1936	'--	'--	25931	'--	'--	'--	'--	M0	N0	'--	T2b	6th	'--	'--	'--	'--	'--	'--	'--	'--	'--	'--	'--	'--	not reported	'--	'--	'--	'--	'--	0	1189
f77cf4d3-9829-4fd3-95a1-b29aed9e94b8	TCGA-64-1678	TCGA-LUAD	70	'--	'--	'--	'--	-25931	'--	not hispanic or latino	female	'--	'--	white	Alive	'--	1936	'--	'--	25931	'--	'--	'--	'--	M0	N0	'--	T2b	6th	'--	'--	'--	'--	'--	'--	'--	'--	'--	'--	'--	'--	not reported	'--	'--	'--	'--	'--	0	1189
f7f9f522-de88-4f9c-8ba4-7be3726faaf8	TCGA-MP-A4TK	TCGA-LUAD	56	'--	'--	'--	'--	-20581	582	not reported	female	'--	'--	not reported	Dead	'--	1946	2003	'--	20581	'--	'--	'--	'--	MX	N1	Stage IIB	T2	5th	'--	'--	'--	'--	'--	'--	'--	'--	'--	'--	'--	'--	not reported	'--	'--	'--	'--	'--	0	'--
f7f9f522-de88-4f9c-8ba4-7be3726faaf8	TCGA-MP-A4TK	TCGA-LUAD	56	'--	'--	'--	'--	-20581	582	not reported	female	'--	'--	not reported	Dead	'--	1946	2003	'--	20581	'--	'--	'--	'--	MX	N1	Stage IIB	T2	5th	'--	'--	'--	'--	'--	'--	'--	'--	'--	'--	'--	'--	not reported	'--	'--	'--	'--	'--	0	'--
f809e21d-5f2e-4f3b-a1aa-d6b8d463552a	TCGA-62-A46V	TCGA-LUAD	78	'--	'--	'--	'--	-28495	'--	not hispanic or latino	female	'--	'--	white	Alive	'--	1929	'--	'--	28495	'--	'--	'--	'--	M0	N0	Stage IB	T2	6th	'--	'--	'--	'--	'--	'--	'--	'--	'--	'--	'--	'--	not reported	'--	'--	'--	'--	'--	0	2199
f809e21d-5f2e-4f3b-a1aa-d6b8d463552a	TCGA-62-A46V	TCGA-LUAD	78	'--	'--	'--	'--	-28495	'--	not hispanic or latino	female	'--	'--	white	Alive	'--	1929	'--	'--	28495	'--	'--	'--	'--	M0	N0	Stage IB	T2	6th	'--	'--	'--	'--	'--	'--	'--	'--	'--	'--	'--	'--	not reported	'--	'--	'--	'--	'--	0	2199
f809e7d9-a75e-41c9-ac2c-5bec6ffcb4a2	TCGA-49-AAR2	TCGA-LUAD	64	'--	'--	'--	'--	-23479	'--	not hispanic or latino	male	'--	'--	black or african american	Alive	'--	1945	'--	'--	23479	'--	'--	'--	'--	MX	N0	Stage IB	T2	6th	'--	'--	'--	'--	'--	'--	'--	'--	'--	'--	'--	'--	not reported	'--	'--	'--	'--	'--	0	2224
f809e7d9-a75e-41c9-ac2c-5bec6ffcb4a2	TCGA-49-AAR2	TCGA-LUAD	64	'--	'--	'--	'--	-23479	'--	not hispanic or latino	male	'--	'--	black or african american	Alive	'--	1945	'--	'--	23479	'--	'--	'--	'--	MX	N0	Stage IB	T2	6th	'--	'--	'--	'--	'--	'--	'--	'--	'--	'--	'--	'--	not reported	'--	'--	'--	'--	'--	0	2224
f934ed41-090e-4313-bbc5-d1a4a9ed9ad7	TCGA-44-A4SS	TCGA-LUAD	73	'--	'--	'--	'--	-26991	'--	not hispanic or latino	male	'--	'--	white	Alive	'--	1939	'--	'--	26991	'--	'--	'--	'--	M0	N0	Stage IA	T1b	7th	'--	'--	'--	'--	'--	'--	'--	'--	'--	'--	'--	'--	not reported	'--	'--	'--	'--	'--	0	415
f934ed41-090e-4313-bbc5-d1a4a9ed9ad7	TCGA-44-A4SS	TCGA-LUAD	73	'--	'--	'--	'--	-26991	'--	not hispanic or latino	male	'--	'--	white	Alive	'--	1939	'--	'--	26991	'--	'--	'--	'--	M0	N0	Stage IA	T1b	7th	'--	'--	'--	'--	'--	'--	'--	'--	'--	'--	'--	'--	not reported	'--	'--	'--	'--	'--	0	415
f98ecd8a-b878-4f53-b911-20cd8e17281c	TCGA-05-4250	TCGA-LUAD	79	'--	'--	'--	'--	-29068	121	not reported	female	'--	'--	not reported	Dead	'--	1928	2007	'--	29068	'--	'--	'--	'--	M0	N1	Stage IIIA	T3	6th	'--	'--	'--	'--	'--	'--	'--	'--	'--	'--	'--	'--	not reported	'--	'--	'--	'--	'--	0	'--
f98ecd8a-b878-4f53-b911-20cd8e17281c	TCGA-05-4250	TCGA-LUAD	79	'--	'--	'--	'--	-29068	121	not reported	female	'--	'--	not reported	Dead	'--	1928	2007	'--	29068	'--	'--	'--	'--	M0	N1	Stage IIIA	T3	6th	'--	'--	'--	'--	'--	'--	'--	'--	'--	'--	'--	'--	not reported	'--	'--	'--	'--	'--	0	'--
fa0c7392-d485-41ac-bf7e-244a528209ae	TCGA-50-5044	TCGA-LUAD	72	'--	'--	'--	'--	-26567	624	not hispanic or latino	female	'--	'--	white	Dead	'--	1930	2003	'--	26567	'--	'--	'--	'--	M0	N1	Stage IIIB	T4	5th	'--	'--	'--	'--	'--	'--	'--	'--	'--	'--	'--	'--	not reported	'--	'--	'--	'--	'--	0	'--
fa0c7392-d485-41ac-bf7e-244a528209ae	TCGA-50-5044	TCGA-LUAD	72	'--	'--	'--	'--	-26567	624	not hispanic or latino	female	'--	'--	white	Dead	'--	1930	2003	'--	26567	'--	'--	'--	'--	M0	N1	Stage IIIB	T4	5th	'--	'--	'--	'--	'--	'--	'--	'--	'--	'--	'--	'--	not reported	'--	'--	'--	'--	'--	0	'--
fb6b289c-aaf9-4d8e-b6e0-5d35bce1b6e1	TCGA-64-1676	TCGA-LUAD	58	'--	'--	'--	'--	-21428	'--	not hispanic or latino	male	'--	'--	white	Alive	'--	1947	'--	'--	21428	'--	'--	'--	'--	M0	N0	Stage IA	T1a	'--	'--	'--	'--	'--	'--	'--	'--	'--	'--	'--	'--	'--	not reported	'--	'--	'--	'--	'--	0	1728
fb6b289c-aaf9-4d8e-b6e0-5d35bce1b6e1	TCGA-64-1676	TCGA-LUAD	58	'--	'--	'--	'--	-21428	'--	not hispanic or latino	male	'--	'--	white	Alive	'--	1947	'--	'--	21428	'--	'--	'--	'--	M0	N0	Stage IA	T1a	'--	'--	'--	'--	'--	'--	'--	'--	'--	'--	'--	'--	'--	not reported	'--	'--	'--	'--	'--	0	1728
fb79c491-7b01-42ae-8369-8364e442e31b	TCGA-44-2665	TCGA-LUAD	55	'--	'--	'--	'--	-20349	'--	not hispanic or latino	female	'--	'--	white	Alive	'--	1954	'--	'--	20349	'--	'--	'--	'--	M0	N1	Stage IIB	T2	6th	'--	'--	'--	'--	'--	'--	'--	'--	'--	'--	'--	'--	not reported	'--	'--	'--	'--	'--	0	1301
fb79c491-7b01-42ae-8369-8364e442e31b	TCGA-44-2665	TCGA-LUAD	55	'--	'--	'--	'--	-20349	'--	not hispanic or latino	female	'--	'--	white	Alive	'--	1954	'--	'--	20349	'--	'--	'--	'--	M0	N1	Stage IIB	T2	6th	'--	'--	'--	'--	'--	'--	'--	'--	'--	'--	'--	'--	not reported	'--	'--	'--	'--	'--	0	1301
fc79086c-af9a-4c27-b074-f7050b6f3381	TCGA-78-7155	TCGA-LUAD	68	'--	'--	'--	'--	-24863	1171	not reported	male	'--	'--	white	Dead	'--	1937	2008	'--	24863	'--	'--	'--	'--	M0	N0	Stage IB	T2	6th	'--	'--	'--	'--	'--	'--	'--	'--	'--	'--	'--	'--	not reported	'--	'--	'--	'--	'--	0	'--
fc79086c-af9a-4c27-b074-f7050b6f3381	TCGA-78-7155	TCGA-LUAD	68	'--	'--	'--	'--	-24863	1171	not reported	male	'--	'--	white	Dead	'--	1937	2008	'--	24863	'--	'--	'--	'--	M0	N0	Stage IB	T2	6th	'--	'--	'--	'--	'--	'--	'--	'--	'--	'--	'--	'--	not reported	'--	'--	'--	'--	'--	0	'--
fcfe0b53-dfc1-42fa-9efc-2b2ff259297e	TCGA-97-7937	TCGA-LUAD	65	'--	'--	'--	'--	-23919	'--	not hispanic or latino	male	'--	'--	white	Alive	'--	1946	'--	'--	23919	'--	'--	'--	'--	MX	N0	Stage IB	T2a	7th	'--	'--	'--	'--	'--	'--	'--	'--	'--	'--	'--	'--	not reported	'--	'--	'--	'--	'--	0	564
fcfe0b53-dfc1-42fa-9efc-2b2ff259297e	TCGA-97-7937	TCGA-LUAD	65	'--	'--	'--	'--	-23919	'--	not hispanic or latino	male	'--	'--	white	Alive	'--	1946	'--	'--	23919	'--	'--	'--	'--	MX	N0	Stage IB	T2a	7th	'--	'--	'--	'--	'--	'--	'--	'--	'--	'--	'--	'--	not reported	'--	'--	'--	'--	'--	0	564
fd3fc273-c035-40ea-a459-ff4806f5d592	TCGA-64-5774	TCGA-LUAD	60	'--	'--	'--	'--	-22059	'--	not hispanic or latino	male	'--	'--	white	Alive	'--	1944	'--	'--	22059	'--	'--	'--	'--	M0	N0	Stage IB	T2	6th	'--	'--	'--	'--	'--	'--	'--	'--	'--	'--	'--	'--	not reported	'--	'--	'--	'--	'--	0	2676
fd3fc273-c035-40ea-a459-ff4806f5d592	TCGA-64-5774	TCGA-LUAD	60	'--	'--	'--	'--	-22059	'--	not hispanic or latino	male	'--	'--	white	Alive	'--	1944	'--	'--	22059	'--	'--	'--	'--	M0	N0	Stage IB	T2	6th	'--	'--	'--	'--	'--	'--	'--	'--	'--	'--	'--	'--	not reported	'--	'--	'--	'--	'--	0	2676
fd5c44ef-ea50-4fba-9e8d-e371cf34ebdb	TCGA-78-7220	TCGA-LUAD	53	'--	'--	'--	'--	-19480	807	not reported	female	'--	'--	white	Dead	'--	1947	2002	'--	19480	'--	'--	'--	'--	M0	N2	Stage IIIA	T2	6th	'--	'--	'--	'--	'--	'--	'--	'--	'--	'--	'--	'--	not reported	'--	'--	'--	'--	'--	0	'--
fd5c44ef-ea50-4fba-9e8d-e371cf34ebdb	TCGA-78-7220	TCGA-LUAD	53	'--	'--	'--	'--	-19480	807	not reported	female	'--	'--	white	Dead	'--	1947	2002	'--	19480	'--	'--	'--	'--	M0	N2	Stage IIIA	T2	6th	'--	'--	'--	'--	'--	'--	'--	'--	'--	'--	'--	'--	not reported	'--	'--	'--	'--	'--	0	'--
fe3eeeb6-0db4-46d7-a020-55604d474c12	TCGA-78-7167	TCGA-LUAD	77	'--	'--	'--	'--	-28295	2681	not reported	male	'--	'--	white	Dead	'--	1925	2009	'--	28295	'--	'--	'--	'--	M1	N0	Stage IV	T2	6th	'--	'--	'--	'--	'--	'--	'--	'--	'--	'--	'--	'--	not reported	'--	'--	'--	'--	'--	0	'--
fe3eeeb6-0db4-46d7-a020-55604d474c12	TCGA-78-7167	TCGA-LUAD	77	'--	'--	'--	'--	-28295	2681	not reported	male	'--	'--	white	Dead	'--	1925	2009	'--	28295	'--	'--	'--	'--	M1	N0	Stage IV	T2	6th	'--	'--	'--	'--	'--	'--	'--	'--	'--	'--	'--	'--	not reported	'--	'--	'--	'--	'--	0	'--
fe714ac0-f874-426a-924b-a2980232b5f7	TCGA-55-8616	TCGA-LUAD	58	'--	'--	'--	'--	-21225	'--	not hispanic or latino	female	'--	'--	white	Alive	'--	1954	'--	'--	21225	'--	'--	'--	'--	M0	N0	Stage IB	T2a	7th	'--	'--	'--	'--	'--	'--	'--	'--	'--	'--	'--	'--	not reported	'--	'--	'--	'--	'--	0	48
fe714ac0-f874-426a-924b-a2980232b5f7	TCGA-55-8616	TCGA-LUAD	58	'--	'--	'--	'--	-21225	'--	not hispanic or latino	female	'--	'--	white	Alive	'--	1954	'--	'--	21225	'--	'--	'--	'--	M0	N0	Stage IB	T2a	7th	'--	'--	'--	'--	'--	'--	'--	'--	'--	'--	'--	'--	not reported	'--	'--	'--	'--	'--	0	48
ff07ea4b-4e50-410d-99d6-96a351dad7b1	TCGA-55-7570	TCGA-LUAD	60	'--	'--	'--	'--	-22218	'--	not hispanic or latino	male	'--	'--	black or african american	Alive	'--	1951	'--	'--	22218	'--	'--	'--	'--	MX	N0	Stage IA	T1a	7th	'--	'--	'--	'--	'--	'--	'--	'--	'--	'--	'--	'--	not reported	'--	'--	'--	'--	'--	0	824
ff07ea4b-4e50-410d-99d6-96a351dad7b1	TCGA-55-7570	TCGA-LUAD	60	'--	'--	'--	'--	-22218	'--	not hispanic or latino	male	'--	'--	black or african american	Alive	'--	1951	'--	'--	22218	'--	'--	'--	'--	MX	N0	Stage IA	T1a	7th	'--	'--	'--	'--	'--	'--	'--	'--	'--	'--	'--	'--	not reported	'--	'--	'--	'--	'--	0	824
ff9def3d-17e5-4ef6-b74e-933f11ed6f00	TCGA-78-7146	TCGA-LUAD	71	'--	'--	'--	'--	-26272	173	not reported	female	'--	'--	white	Dead	'--	1928	1999	'--	26272	'--	'--	'--	'--	M0	N2	Stage IIIA	T2	6th	'--	'--	'--	'--	'--	'--	'--	'--	'--	'--	'--	'--	not reported	'--	'--	'--	'--	'--	0	'--
ff9def3d-17e5-4ef6-b74e-933f11ed6f00	TCGA-78-7146	TCGA-LUAD	71	'--	'--	'--	'--	-26272	173	not reported	female	'--	'--	white	Dead	'--	1928	1999	'--	26272	'--	'--	'--	'--	M0	N2	Stage IIIA	T2	6th	'--	'--	'--	'--	'--	'--	'--	'--	'--	'--	'--	'--	not reported	'--	'--	'--	'--	'--	0	'--
ffb0c0b7-165e-4439-b3e6-62431f40b7fe	TCGA-44-3398	TCGA-LUAD	77	'--	'--	'--	'--	-28392	'--	not hispanic or latino	female	'--	'--	white	Alive	'--	1932	'--	'--	28392	'--	'--	'--	'--	M0	N0	Stage IA	T1b	6th	'--	'--	'--	'--	'--	'--	'--	'--	'--	'--	'--	'--	not reported	'--	'--	'--	'--	'--	0	1163
ffb0c0b7-165e-4439-b3e6-62431f40b7fe	TCGA-44-3398	TCGA-LUAD	77	'--	'--	'--	'--	-28392	'--	not hispanic or latino	female	'--	'--	white	Alive	'--	1932	'--	'--	28392	'--	'--	'--	'--	M0	N0	Stage IA	T1b	6th	'--	'--	'--	'--	'--	'--	'--	'--	'--	'--	'--	'--	not reported	'--	'--	'--	'--	'--	0	1163
[truncated: 108 more columns]

## Sheet: TCGA-LUAD survival
sample	OS	_PATIENT	OS.time
TCGA-NJ-A4YI-01A	1	TCGA-NJ-A4YI	4
TCGA-55-8506-11A	0	TCGA-55-8506	11
TCGA-55-8506-01A	0	TCGA-55-8506	11
TCGA-NJ-A55O-01A	0	TCGA-NJ-A55O	13
TCGA-35-3615-01A	0	TCGA-35-3615	14
TCGA-NJ-A55A-01A	0	TCGA-NJ-A55A	15
TCGA-97-7938-01A	1	TCGA-97-7938	18
TCGA-86-8672-01A	1	TCGA-86-8672	19
TCGA-50-6673-11A	1	TCGA-50-6673	22
TCGA-50-6673-01A	1	TCGA-50-6673	22
TCGA-86-8074-01A	0	TCGA-86-8074	24
TCGA-55-A493-01A	0	TCGA-55-A493	28
TCGA-93-A4JO-01A	1	TCGA-93-A4JO	33
TCGA-91-6849-11A	0	TCGA-91-6849	35
TCGA-91-6849-01A	0	TCGA-91-6849	35
TCGA-91-8499-01A	0	TCGA-91-8499	36
TCGA-91-8499-11A	0	TCGA-91-8499	36
TCGA-73-4677-01A	1	TCGA-73-4677	38
TCGA-73-4677-11A	1	TCGA-73-4677	38
TCGA-99-8032-01A	0	TCGA-99-8032	44
TCGA-99-8032-11A	0	TCGA-99-8032	44
TCGA-91-A4BC-01A	0	TCGA-91-A4BC	44
TCGA-55-8616-01A	0	TCGA-55-8616	48
TCGA-55-8616-11A	0	TCGA-55-8616	48
TCGA-NJ-A4YP-01A	0	TCGA-NJ-A4YP	50
TCGA-L9-A5IP-01A	1	TCGA-L9-A5IP	58
TCGA-91-6830-01A	0	TCGA-91-6830	60
TCGA-91-6830-11A	0	TCGA-91-6830	60
TCGA-67-3776-01A	0	TCGA-67-3776	61
TCGA-64-5775-01A	1	TCGA-64-5775	62
TCGA-05-5715-01A	0	TCGA-05-5715	62
TCGA-MP-A4TC-01A	1	TCGA-MP-A4TC	74
TCGA-91-6835-11A	0	TCGA-91-6835	79
TCGA-91-6835-01A	0	TCGA-91-6835	79
TCGA-MN-A4N5-01A	0	TCGA-MN-A4N5	84
TCGA-95-8494-01A	0	TCGA-95-8494	84
TCGA-95-7562-01A	1	TCGA-95-7562	87
TCGA-05-4415-01A	1	TCGA-05-4415	91
TCGA-44-2666-11A	1	TCGA-44-2666	97
TCGA-44-2666-01A	1	TCGA-44-2666	97
TCGA-44-2666-01B	1	TCGA-44-2666	97
TCGA-55-A490-01A	1	TCGA-55-A490	99
TCGA-86-A4D0-01A	1	TCGA-86-A4D0	116
TCGA-55-6975-01A	1	TCGA-55-6975	118
TCGA-55-6975-11A	1	TCGA-55-6975	118
TCGA-55-7727-11A	0	TCGA-55-7727	119
TCGA-55-7727-01A	0	TCGA-55-7727	119
TCGA-50-6591-01A	1	TCGA-50-6591	119
TCGA-50-6591-11A	1	TCGA-50-6591	119
TCGA-05-4250-01A	1	TCGA-05-4250	121
TCGA-86-8055-01A	1	TCGA-86-8055	124
TCGA-69-8255-01A	0	TCGA-69-8255	129
TCGA-73-4670-11A	0	TCGA-73-4670	131
TCGA-73-4670-01A	0	TCGA-73-4670	131
TCGA-38-A44F-01A	0	TCGA-38-A44F	133
TCGA-69-7978-01A	0	TCGA-69-7978	134
TCGA-86-8056-01A	0	TCGA-86-8056	139
TCGA-62-8394-01A	1	TCGA-62-8394	139
TCGA-62-8394-11A	1	TCGA-62-8394	139
TCGA-67-6216-01A	0	TCGA-67-6216	141
TCGA-05-5423-01A	0	TCGA-05-5423	151
TCGA-55-8092-11A	1	TCGA-55-8092	154
TCGA-55-8092-01A	1	TCGA-55-8092	154
TCGA-MP-A4T8-01A	1	TCGA-MP-A4T8	161
TCGA-97-8174-01A	1	TCGA-97-8174	164
TCGA-69-7765-01A	0	TCGA-69-7765	165
TCGA-MP-A4T7-01A	1	TCGA-MP-A4T7	167
TCGA-55-6712-01A	1	TCGA-55-6712	171
TCGA-78-7146-01A	1	TCGA-78-7146	173
TCGA-67-6215-01A	0	TCGA-67-6215	174
TCGA-55-6978-11A	1	TCGA-55-6978	176
TCGA-55-6978-01A	1	TCGA-55-6978	176
TCGA-86-6851-01A	0	TCGA-86-6851	179
TCGA-78-7158-01A	1	TCGA-78-7158	179
TCGA-35-4123-01A	0	TCGA-35-4123	182
TCGA-69-7974-01A	0	TCGA-69-7974	184
TCGA-93-8067-01A	0	TCGA-93-8067	186
TCGA-93-8067-01C	0	TCGA-93-8067	186
TCGA-93-8067-01D	0	TCGA-93-8067	186
TCGA-69-7761-01A	0	TCGA-69-7761	186
TCGA-55-7914-01A	1	TCGA-55-7914	187
TCGA-55-7914-11A	1	TCGA-55-7914	187
TCGA-50-6595-11A	1	TCGA-50-6595	189
TCGA-50-6595-01A	1	TCGA-50-6595	189
TCGA-L9-A443-01A	1	TCGA-L9-A443	193
TCGA-69-7760-01A	0	TCGA-69-7760	202
TCGA-71-8520-01A	1	TCGA-71-8520	210
TCGA-44-7662-01A	0	TCGA-44-7662	218
TCGA-44-7662-11A	0	TCGA-44-7662	218
TCGA-91-6848-11A	0	TCGA-91-6848	224
TCGA-91-6848-01A	0	TCGA-91-6848	224
TCGA-35-4122-01A	0	TCGA-35-4122	225
TCGA-69-7973-01A	0	TCGA-69-7973	230
TCGA-55-6979-11A	1	TCGA-55-6979	237
TCGA-55-6979-01A	1	TCGA-55-6979	237
TCGA-55-7284-01B	1	TCGA-55-7284	243
TCGA-78-7536-01A	1	TCGA-78-7536	244
TCGA-05-4402-01A	1	TCGA-05-4402	244
TCGA-50-5072-01A	1	TCGA-50-5072	250
TCGA-71-6725-01A	0	TCGA-71-6725	256
TCGA-50-5936-01A	1	TCGA-50-5936	257
TCGA-50-5936-11A	1	TCGA-50-5936	257
TCGA-78-7166-01A	1	TCGA-78-7166	258
TCGA-78-7166-11A	1	TCGA-78-7166	258
TCGA-49-AAR9-11A	1	TCGA-49-AAR9	260
TCGA-49-AAR9-01A	1	TCGA-49-AAR9	260
TCGA-44-8120-11A	0	TCGA-44-8120	260
TCGA-44-8120-01A	0	TCGA-44-8120	260
TCGA-35-5375-01A	0	TCGA-35-5375	264
TCGA-49-4507-01A	1	TCGA-49-4507	268
TCGA-49-4507-11A	1	TCGA-49-4507	268
TCGA-05-4418-01A	1	TCGA-05-4418	274
TCGA-05-5429-01A	1	TCGA-05-5429	275
TCGA-73-4676-01A	1	TCGA-73-4676	281
TCGA-73-4676-11A	1	TCGA-73-4676	281
TCGA-50-5930-11A	1	TCGA-50-5930	282
TCGA-50-5930-01A	1	TCGA-50-5930	282
TCGA-44-8119-01A	0	TCGA-44-8119	285
TCGA-44-8119-11A	0	TCGA-44-8119	285
TCGA-44-A47B-01A	0	TCGA-44-A47B	287
TCGA-78-7161-01A	1	TCGA-78-7161	291
TCGA-4B-A93V-01A	1	TCGA-4B-A93V	300
TCGA-05-4396-01A	1	TCGA-05-4396	303
TCGA-L9-A444-01A	0	TCGA-L9-A444	307
TCGA-MP-A4TD-01A	1	TCGA-MP-A4TD	307
TCGA-50-7109-01A	1	TCGA-50-7109	308
TCGA-50-7109-11A	1	TCGA-50-7109	308
TCGA-91-6831-01A	0	TCGA-91-6831	310
TCGA-91-6831-11A	0	TCGA-91-6831	310
TCGA-78-8660-01A	1	TCGA-78-8660	321
TCGA-78-7542-11A	1	TCGA-78-7542	321
TCGA-78-7542-01A	1	TCGA-78-7542	321
TCGA-91-6828-01A	0	TCGA-91-6828	323
TCGA-91-6828-11A	0	TCGA-91-6828	323
TCGA-50-6593-01A	1	TCGA-50-6593	336
TCGA-50-6593-11A	1	TCGA-50-6593	336
TCGA-MP-A4TF-01A	1	TCGA-MP-A4TF	336
TCGA-44-A47F-01A	0	TCGA-44-A47F	337
TCGA-MP-A4TJ-01A	1	TCGA-MP-A4TJ	339
TCGA-73-A9RS-01A	1	TCGA-73-A9RS	340
TCGA-55-7907-01A	1	TCGA-55-7907	343
TCGA-55-7907-11A	1	TCGA-55-7907	343
TCGA-44-A47G-01A	0	TCGA-44-A47G	351
TCGA-86-8585-01A	0	TCGA-86-8585	353
TCGA-38-4631-01A	1	TCGA-38-4631	354
TCGA-38-4631-11A	1	TCGA-38-4631	354
TCGA-49-6761-11A	0	TCGA-49-6761	354
TCGA-49-6761-01A	0	TCGA-49-6761	354
TCGA-05-4422-01A	0	TCGA-05-4422	365
TCGA-50-6594-11A	1	TCGA-50-6594	370
TCGA-50-6594-01A	1	TCGA-50-6594	370
TCGA-91-6840-01A	0	TCGA-91-6840	372
TCGA-55-8620-01A	1	TCGA-55-8620	375
TCGA-55-8620-11A	1	TCGA-55-8620	375
TCGA-86-6562-01A	1	TCGA-86-6562	376
TCGA-95-7944-01A	0	TCGA-95-7944	377
TCGA-49-4490-01A	1	TCGA-49-4490	385
TCGA-49-4490-11A	1	TCGA-49-4490	385
TCGA-44-8117-11A	0	TCGA-44-8117	385
TCGA-44-8117-01A	0	TCGA-44-8117	385
TCGA-67-3774-01A	0	TCGA-67-3774	385
TCGA-69-7979-01A	0	TCGA-69-7979	408
TCGA-44-A4SU-01A	1	TCGA-44-A4SU	409
TCGA-69-8254-01A	0	TCGA-69-8254	409
TCGA-69-7980-01A	0	TCGA-69-7980	411
TCGA-62-A46Y-01A	1	TCGA-62-A46Y	414
TCGA-69-7764-01A	0	TCGA-69-7764	414
TCGA-86-A4P7-01A	0	TCGA-86-A4P7	415
TCGA-44-A4SS-01A	0	TCGA-44-A4SS	415
TCGA-55-8619-11A	0	TCGA-55-8619	416
TCGA-55-8619-01A	0	TCGA-55-8619	416
TCGA-91-6836-11A	0	TCGA-91-6836	417
TCGA-91-6836-01A	0	TCGA-91-6836	417
TCGA-55-8507-11A	0	TCGA-55-8507	418
TCGA-55-8507-01A	0	TCGA-55-8507	418
TCGA-67-6217-01A	0	TCGA-67-6217	422
TCGA-86-8668-01A	0	TCGA-86-8668	423
TCGA-53-7813-01A	0	TCGA-53-7813	424
TCGA-69-8253-01A	0	TCGA-69-8253	426
TCGA-05-4384-01A	0	TCGA-05-4384	426
TCGA-67-3773-01A	0	TCGA-67-3773	427
TCGA-49-4505-01A	1	TCGA-49-4505	428
TCGA-49-4505-11A	1	TCGA-49-4505	428
TCGA-MP-A4TI-01A	1	TCGA-MP-A4TI	429
TCGA-50-5931-11A	1	TCGA-50-5931	434
TCGA-50-5931-01A	1	TCGA-50-5931	434
TCGA-91-8497-01A	1	TCGA-91-8497	434
TCGA-L4-A4E6-01A	0	TCGA-L4-A4E6	435
TCGA-55-6543-01A	0	TCGA-55-6543	435
TCGA-97-8179-01A	0	TCGA-97-8179	435
TCGA-55-8505-11A	0	TCGA-55-8505	440
TCGA-55-8505-01A	0	TCGA-55-8505	440
TCGA-55-A4DF-01A	1	TCGA-55-A4DF	440
TCGA-55-7725-11A	0	TCGA-55-7725	442
TCGA-55-7725-01A	0	TCGA-55-7725	442
TCGA-L9-A50W-01A	1	TCGA-L9-A50W	442
TCGA-86-8359-01A	1	TCGA-86-8359	444
TCGA-62-8398-11A	1	TCGA-62-8398	444
TCGA-62-8398-01A	1	TCGA-62-8398	444
TCGA-55-8615-01A	0	TCGA-55-8615	446
TCGA-55-8615-11A	0	TCGA-55-8615	446
TCGA-67-4679-01B	0	TCGA-67-4679	448
TCGA-38-6178-01A	0	TCGA-38-6178	448
TCGA-05-4417-01A	0	TCGA-05-4417	455
TCGA-05-5420-01A	0	TCGA-05-5420	457
TCGA-05-5420-11A	0	TCGA-05-5420	457
TCGA-05-4434-01A	1	TCGA-05-4434	457
TCGA-50-5939-11A	1	TCGA-50-5939	460
TCGA-50-5939-01A	1	TCGA-50-5939	460
TCGA-55-8087-01A	0	TCGA-55-8087	462
TCGA-55-8087-11A	0	TCGA-55-8087	462
TCGA-55-6970-11A	1	TCGA-55-6970	464
TCGA-55-6970-01A	1	TCGA-55-6970	464
TCGA-44-A47A-01A	0	TCGA-44-A47A	466
TCGA-73-4668-11A	0	TCGA-73-4668	467
TCGA-73-4668-01A	0	TCGA-73-4668	467
TCGA-55-7816-01A	1	TCGA-55-7816	468
TCGA-97-8176-01A	1	TCGA-97-8176	468
TCGA-55-8299-01A	1	TCGA-55-8299	469
TCGA-55-8299-11A	1	TCGA-55-8299	469
TCGA-L9-A8F4-01A	0	TCGA-L9-A8F4	476
TCGA-95-7948-01A	0	TCGA-95-7948	476
TCGA-55-8097-01A	0	TCGA-55-8097	476
TCGA-55-8097-11A	0	TCGA-55-8097	476
TCGA-95-7947-01A	0	TCGA-95-7947	477
TCGA-55-8302-01A	0	TCGA-55-8302	478
TCGA-50-5051-01A	1	TCGA-50-5051	478
TCGA-55-A494-01A	0	TCGA-55-A494	481
TCGA-97-7941-01A	0	TCGA-97-7941	484
TCGA-44-A479-01A	0	TCGA-44-A479	486
TCGA-55-7573-01A	0	TCGA-55-7573	487
TCGA-55-7573-11A	0	TCGA-55-7573	487
TCGA-49-6742-11A	1	TCGA-49-6742	488
TCGA-49-6742-01A	1	TCGA-49-6742	488
TCGA-91-7771-01A	0	TCGA-91-7771	492
TCGA-97-8177-01A	0	TCGA-97-8177	499
TCGA-44-6779-11A	1	TCGA-44-6779	500
TCGA-44-6779-01A	1	TCGA-44-6779	500
TCGA-95-7043-01A	1	TCGA-95-7043	503
TCGA-91-8496-11A	0	TCGA-91-8496	505
TCGA-91-8496-01A	0	TCGA-91-8496	505
TCGA-S2-AA1A-01A	0	TCGA-S2-AA1A	513
TCGA-55-8621-01A	0	TCGA-55-8621	515
TCGA-55-8621-11A	0	TCGA-55-8621	515
TCGA-55-8204-01A	0	TCGA-55-8204	515
TCGA-55-8204-11A	0	TCGA-55-8204	515
TCGA-55-8514-01A	0	TCGA-55-8514	520
TCGA-55-8514-11A	0	TCGA-55-8514	520
TCGA-49-6745-01A	0	TCGA-49-6745	522
TCGA-49-6745-11A	0	TCGA-49-6745	522
TCGA-93-A4JQ-01A	0	TCGA-93-A4JQ	526
TCGA-93-7348-01A	0	TCGA-93-7348	531
TCGA-93-7348-11A	0	TCGA-93-7348	531
TCGA-55-8301-11A	0	TCGA-55-8301	534
TCGA-55-8301-01A	0	TCGA-55-8301	534
TCGA-55-8614-01A	0	TCGA-55-8614	536
TCGA-55-8614-11A	0	TCGA-55-8614	536
TCGA-55-7911-11A	0	TCGA-55-7911	537
TCGA-55-7911-01A	0	TCGA-55-7911	537
TCGA-55-8510-01A	0	TCGA-55-8510	539
TCGA-97-A4M3-01A	0	TCGA-97-A4M3	540
TCGA-55-8094-01A	0	TCGA-55-8094	541
TCGA-55-8094-11A	0	TCGA-55-8094	541
TCGA-97-8172-01A	0	TCGA-97-8172	545
TCGA-55-A57B-01A	0	TCGA-55-A57B	546
TCGA-55-8203-11A	0	TCGA-55-8203	547
TCGA-55-8203-01A	0	TCGA-55-8203	547
TCGA-J2-A4AD-01A	1	TCGA-J2-A4AD	550
TCGA-97-8175-01A	0	TCGA-97-8175	551
TCGA-55-8511-11A	0	TCGA-55-8511	552
TCGA-55-8511-01A	0	TCGA-55-8511	552
TCGA-95-A4VN-01A	0	TCGA-95-A4VN	553
TCGA-44-7661-01A	1	TCGA-44-7661	557
TCGA-44-7661-11A	1	TCGA-44-7661	557
TCGA-55-7913-11A	1	TCGA-55-7913	561
TCGA-55-7913-01B	1	TCGA-55-7913	561
TCGA-97-7937-01A	0	TCGA-97-7937	564
TCGA-L9-A7SV-01A	0	TCGA-L9-A7SV	565
TCGA-55-7903-11A	0	TCGA-55-7903	567
TCGA-55-7903-01A	0	TCGA-55-7903	567
TCGA-97-A4M6-01A	0	TCGA-97-A4M6	568
TCGA-97-8171-01A	0	TCGA-97-8171	568
TCGA-95-7567-01A	0	TCGA-95-7567	568
TCGA-67-3772-01A	0	TCGA-67-3772	573
TCGA-44-7669-01A	1	TCGA-44-7669	574
TCGA-44-7669-11A	1	TCGA-44-7669	574
TCGA-93-A4JP-01D	0	TCGA-93-A4JP	578
TCGA-93-A4JP-01E	0	TCGA-93-A4JP	578
TCGA-93-A4JP-01A	0	TCGA-93-A4JP	578
TCGA-05-4403-01A	0	TCGA-05-4403	578
TCGA-L4-A4E5-01A	0	TCGA-L4-A4E5	578
TCGA-MP-A4TK-01A	1	TCGA-MP-A4TK	582
TCGA-78-7147-01A	1	TCGA-78-7147	586
TCGA-69-A59K-01A	0	TCGA-69-A59K	591
TCGA-44-7660-01A	0	TCGA-44-7660	592
TCGA-44-7660-11A	0	TCGA-44-7660	592
TCGA-78-7154-01A	1	TCGA-78-7154	593
TCGA-62-A46P-01A	1	TCGA-62-A46P	594
TCGA-44-6145-11A	0	TCGA-44-6145	595
TCGA-44-6145-01A	0	TCGA-44-6145	595
TCGA-55-A492-01A	0	TCGA-55-A492	596
TCGA-55-8090-01A	1	TCGA-55-8090	598
TCGA-55-8205-01A	0	TCGA-55-8205	599
TCGA-55-8205-11A	0	TCGA-55-8205	599
TCGA-55-8091-11A	0	TCGA-55-8091	600
TCGA-55-8091-01A	0	TCGA-55-8091	600
TCGA-97-A4M1-01A	0	TCGA-97-A4M1	601
TCGA-NJ-A55R-01A	0	TCGA-NJ-A55R	603
TCGA-55-7994-01A	0	TCGA-55-7994	603
TCGA-55-7994-11A	0	TCGA-55-7994	603
TCGA-91-A4BD-01A	0	TCGA-91-A4BD	603
TCGA-86-7954-01A	0	TCGA-86-7954	605
TCGA-86-7954-11A	0	TCGA-86-7954	605
TCGA-95-A4VP-01A	0	TCGA-95-A4VP	605
TCGA-55-8512-11A	1	TCGA-55-8512	607
TCGA-55-8512-01A	1	TCGA-55-8512	607
TCGA-05-4382-01A	0	TCGA-05-4382	607
TCGA-55-A4DG-01A	0	TCGA-55-A4DG	608
TCGA-55-7283-11A	0	TCGA-55-7283	609
TCGA-55-7283-01A	0	TCGA-55-7283	609
TCGA-05-4405-01A	0	TCGA-05-4405	610
TCGA-67-3771-01A	0	TCGA-67-3771	610
TCGA-67-3770-01A	0	TCGA-67-3770	610
TCGA-97-A4LX-01A	0	TCGA-97-A4LX	614
TCGA-NJ-A7XG-01A	0	TCGA-NJ-A7XG	617
TCGA-55-8508-01A	0	TCGA-55-8508	617
TCGA-55-8508-11A	0	TCGA-55-8508	617
TCGA-97-A4M2-01A	0	TCGA-97-A4M2	624
TCGA-50-5044-01A	1	TCGA-50-5044	624
TCGA-86-7714-01A	1	TCGA-86-7714	625
TCGA-78-7148-01A	1	TCGA-78-7148	626
TCGA-55-A491-01A	0	TCGA-55-A491	626
TCGA-97-8552-01A	0	TCGA-97-8552	626
TCGA-64-1677-01A	1	TCGA-64-1677	628
TCGA-97-A4M7-01A	0	TCGA-97-A4M7	629
TCGA-55-A48Y-01A	0	TCGA-55-A48Y	630
TCGA-97-A4M5-01A	0	TCGA-97-A4M5	634
TCGA-55-A48Z-01A	0	TCGA-55-A48Z	651
TCGA-95-A4VK-01A	0	TCGA-95-A4VK	651
TCGA-55-7726-11A	0	TCGA-55-7726	652
TCGA-55-7726-01A	0	TCGA-55-7726	652
TCGA-97-A4M0-01A	0	TCGA-97-A4M0	652
TCGA-50-5935-01A	1	TCGA-50-5935	653
TCGA-50-5935-11A	1	TCGA-50-5935	653
TCGA-86-8358-01A	0	TCGA-86-8358	653
TCGA-99-8033-01A	1	TCGA-99-8033	656
TCGA-99-8033-11A	1	TCGA-99-8033	656
TCGA-97-8547-01A	0	TCGA-97-8547	657
TCGA-44-6774-01A	0	TCGA-44-6774	658
TCGA-44-6774-11A	0	TCGA-44-6774	658
TCGA-99-AA5R-01A	0	TCGA-99-AA5R	658
TCGA-L9-A743-01A	0	TCGA-L9-A743	664
TCGA-78-7150-01A	1	TCGA-78-7150	666
TCGA-05-4425-01A	0	TCGA-05-4425	669
TCGA-55-7576-11A	0	TCGA-55-7576	670
TCGA-55-7576-01A	0	TCGA-55-7576	670
TCGA-05-5428-01A	0	TCGA-05-5428	670
TCGA-55-8208-01A	0	TCGA-55-8208	674
TCGA-49-AAQV-11A	1	TCGA-49-AAQV	677
TCGA-49-AAQV-01A	1	TCGA-49-AAQV	677
TCGA-49-6767-01A	0	TCGA-49-6767	677
TCGA-49-6767-11A	0	TCGA-49-6767	677
TCGA-93-7347-11A	0	TCGA-93-7347	683
TCGA-93-7347-01A	0	TCGA-93-7347	683
TCGA-55-A48X-01A	0	TCGA-55-A48X	689
TCGA-69-7763-01A	0	TCGA-69-7763	690
TCGA-44-7659-01A	0	TCGA-44-7659	691
TCGA-44-7659-11A	0	TCGA-44-7659	691
TCGA-86-8075-01A	1	TCGA-86-8075	694
TCGA-78-7160-01A	1	TCGA-78-7160	697
TCGA-86-8280-01A	0	TCGA-86-8280	701
TCGA-55-1592-11A	1	TCGA-55-1592	701
TCGA-55-1592-01A	1	TCGA-55-1592	701
TCGA-55-8089-11A	1	TCGA-55-8089	702
TCGA-55-8089-01A	1	TCGA-55-8089	702
TCGA-44-6148-01A	0	TCGA-44-6148	704
TCGA-44-6148-11A	0	TCGA-44-6148	704
TCGA-55-7728-01A	0	TCGA-55-7728	704
TCGA-55-7728-11A	0	TCGA-55-7728	704
TCGA-44-6775-01C	0	TCGA-44-6775	705
TCGA-44-6775-11A	0	TCGA-44-6775	705
TCGA-44-6775-01A	0	TCGA-44-6775	705
TCGA-55-7724-11A	0	TCGA-55-7724	705
TCGA-55-7724-01A	0	TCGA-55-7724	705
TCGA-73-4659-01A	1	TCGA-73-4659	711
TCGA-73-4659-11A	1	TCGA-73-4659	711
TCGA-93-A4JN-01A	0	TCGA-93-A4JN	718
TCGA-44-7672-01A	0	TCGA-44-7672	719
TCGA-44-7672-11A	0	TCGA-44-7672	719
TCGA-55-8096-01A	1	TCGA-55-8096	719
TCGA-55-8096-11A	1	TCGA-55-8096	719
TCGA-44-6144-11A	0	TCGA-44-6144	723
TCGA-44-6144-01A	0	TCGA-44-6144	723
TCGA-J2-8194-01A	0	TCGA-J2-8194	724
TCGA-J2-8194-11A	0	TCGA-J2-8194	724
TCGA-44-6146-11A	0	TCGA-44-6146	728
TCGA-44-6146-01A	0	TCGA-44-6146	728
TCGA-44-6146-01B	0	TCGA-44-6146	728
TCGA-05-4245-01A	0	TCGA-05-4245	730
TCGA-05-4433-01A	0	TCGA-05-4433	730
TCGA-05-4397-01A	1	TCGA-05-4397	731
TCGA-86-A4JF-01A	1	TCGA-86-A4JF	737
TCGA-J2-8192-11A	0	TCGA-J2-8192	739
TCGA-J2-8192-01A	0	TCGA-J2-8192	739
TCGA-86-8073-01A	0	TCGA-86-8073	740
TCGA-MP-A4TH-01A	0	TCGA-MP-A4TH	741
TCGA-99-7458-01A	0	TCGA-99-7458	747
TCGA-55-6984-11A	1	TCGA-55-6984	760
TCGA-55-6984-01A	1	TCGA-55-6984	760
TCGA-05-4432-01A	0	TCGA-05-4432	761
TCGA-44-2668-01A	1	TCGA-44-2668	761
TCGA-44-2668-01B	1	TCGA-44-2668	761
TCGA-44-2668-11A	1	TCGA-44-2668	761
TCGA-05-4430-01A	0	TCGA-05-4430	761
TCGA-55-7815-11A	0	TCGA-55-7815	773
TCGA-55-7815-01A	0	TCGA-55-7815	773
TCGA-97-7554-01A	0	TCGA-97-7554	775
TCGA-50-6592-01A	1	TCGA-50-6592	777
TCGA-50-6592-11A	1	TCGA-50-6592	777
TCGA-05-4426-01A	0	TCGA-05-4426	791
TCGA-55-8513-11A	0	TCGA-55-8513	791
TCGA-55-8513-01A	0	TCGA-55-8513	791
TCGA-78-7539-01A	0	TCGA-78-7539	791
TCGA-05-4427-01A	0	TCGA-05-4427	791
TCGA-38-7271-11A	1	TCGA-38-7271	800
TCGA-38-7271-01A	1	TCGA-38-7271	800
TCGA-73-4666-01A	0	TCGA-73-4666	800
TCGA-73-4666-11A	0	TCGA-73-4666	800
TCGA-86-A4P8-01A	0	TCGA-86-A4P8	805
TCGA-86-8674-01A	0	TCGA-86-8674	806
TCGA-78-7220-01A	1	TCGA-78-7220	807
TCGA-44-4112-11A	1	TCGA-44-4112	808
TCGA-44-4112-01B	1	TCGA-44-4112	808
TCGA-44-4112-01A	1	TCGA-44-4112	808
TCGA-69-8453-01A	0	TCGA-69-8453	813
TCGA-83-5908-01A	0	TCGA-83-5908	824
TCGA-55-7570-01A	0	TCGA-55-7570	824
TCGA-55-7570-11A	0	TCGA-55-7570	824
TCGA-78-7145-01A	1	TCGA-78-7145	826
TCGA-MN-A4N1-01A	0	TCGA-MN-A4N1	827
TCGA-50-8460-01A	0	TCGA-50-8460	829
TCGA-50-8460-11A	0	TCGA-50-8460	829
TCGA-95-8039-01A	0	TCGA-95-8039	830
TCGA-86-8671-01A	0	TCGA-86-8671	839
TCGA-91-6847-01A	0	TCGA-91-6847	842
TCGA-91-6847-11A	0	TCGA-91-6847	842
TCGA-44-6147-11A	0	TCGA-44-6147	845
TCGA-44-6147-01A	0	TCGA-44-6147	845
TCGA-44-6147-01B	0	TCGA-44-6147	845
TCGA-44-5645-11A	0	TCGA-44-5645	852
TCGA-44-5645-01B	0	TCGA-44-5645	852
TCGA-44-5645-01A	0	TCGA-44-5645	852
TCGA-49-4487-01A	1	TCGA-49-4487	855
TCGA-49-4487-11A	1	TCGA-49-4487	855
TCGA-86-8673-01A	0	TCGA-86-8673	862
TCGA-44-5644-11A	0	TCGA-44-5644	863
TCGA-44-5644-01A	0	TCGA-44-5644	863
TCGA-64-5779-01A	0	TCGA-64-5779	864
TCGA-38-4629-11A	1	TCGA-38-4629	864
TCGA-38-4629-01A	1	TCGA-38-4629	864
TCGA-64-5815-01A	0	TCGA-64-5815	866
TCGA-49-4488-11A	1	TCGA-49-4488	869
TCGA-49-4488-01A	1	TCGA-49-4488	869
TCGA-55-7281-11A	0	TCGA-55-7281	872
TCGA-55-7281-01A	0	TCGA-55-7281	872
TCGA-49-AAR4-01A	1	TCGA-49-AAR4	879
TCGA-49-AAR4-11A	1	TCGA-49-AAR4	879
TCGA-44-7670-01A	0	TCGA-44-7670	882
TCGA-44-7670-11A	0	TCGA-44-7670	882
TCGA-05-5425-01A	0	TCGA-05-5425	882
TCGA-55-8206-01A	0	TCGA-55-8206	888
TCGA-55-8206-11A	0	TCGA-55-8206	888
TCGA-44-7671-01A	0	TCGA-44-7671	889
TCGA-44-7671-11A	0	TCGA-44-7671	889
TCGA-55-7995-01A	0	TCGA-55-7995	889
TCGA-55-7995-11A	0	TCGA-55-7995	889
TCGA-49-4510-11A	1	TCGA-49-4510	896
TCGA-49-4510-01A	1	TCGA-49-4510	896
TCGA-MP-A4TE-01A	1	TCGA-MP-A4TE	896
TCGA-86-A456-01A	0	TCGA-86-A456	896
TCGA-55-8085-01A	0	TCGA-55-8085	904
TCGA-55-8085-11A	0	TCGA-55-8085	904
TCGA-49-4512-11A	1	TCGA-49-4512	905
TCGA-49-4512-01A	1	TCGA-49-4512	905
TCGA-62-A472-01A	0	TCGA-62-A472	910
TCGA-05-4420-01A	0	TCGA-05-4420	912
TCGA-05-4424-01A	0	TCGA-05-4424	913
TCGA-73-4675-01A	1	TCGA-73-4675	922
TCGA-73-4675-11A	1	TCGA-73-4675	922
TCGA-53-7626-01A	1	TCGA-53-7626	929
TCGA-55-5899-01A	0	TCGA-55-5899	930
TCGA-86-8669-01A	0	TCGA-86-8669	938
TCGA-86-8278-01A	0	TCGA-86-8278	944
TCGA-86-7701-01A	0	TCGA-86-7701	947
TCGA-86-8279-01A	0	TCGA-86-8279	949
TCGA-78-7535-01A	1	TCGA-78-7535	949
TCGA-MP-A4TA-01A	1	TCGA-MP-A4TA	950
TCGA-55-7227-01A	1	TCGA-55-7227	952
TCGA-78-7156-01A	1	TCGA-78-7156	976
TCGA-55-8207-01A	0	TCGA-55-8207	977
TCGA-55-8207-11A	0	TCGA-55-8207	977
TCGA-44-6777-01A	1	TCGA-44-6777	987
TCGA-44-6777-11A	1	TCGA-44-6777	987
TCGA-J2-A4AG-01A	0	TCGA-J2-A4AG	988
TCGA-86-8076-01A	0	TCGA-86-8076	993
TCGA-55-7574-11A	1	TCGA-55-7574	995
TCGA-55-7574-01A	1	TCGA-55-7574	995
TCGA-55-6982-01A	1	TCGA-55-6982	995
TCGA-55-6982-11A	1	TCGA-55-6982	995
TCGA-86-7953-01A	0	TCGA-86-7953	997
TCGA-49-4506-01A	1	TCGA-49-4506	999
TCGA-49-4506-11A	1	TCGA-49-4506	999
TCGA-44-5643-01A	0	TCGA-44-5643	1013
TCGA-44-5643-11A	0	TCGA-44-5643	1013
TCGA-44-3919-11A	1	TCGA-44-3919	1026
TCGA-44-3919-01A	1	TCGA-44-3919	1026
TCGA-44-3918-11A	0	TCGA-44-3918	1036
TCGA-44-3918-01B	0	TCGA-44-3918	1036
TCGA-44-3918-01A	0	TCGA-44-3918	1036
TCGA-55-7910-11A	0	TCGA-55-7910	1040
TCGA-55-7910-01A	0	TCGA-55-7910	1040
TCGA-53-7624-01A	1	TCGA-53-7624	1043
TCGA-86-7711-01A	1	TCGA-86-7711	1046
TCGA-86-7711-11A	1	TCGA-86-7711	1046
TCGA-99-8025-01A	0	TCGA-99-8025	1060
TCGA-53-A4EZ-01A	0	TCGA-53-A4EZ	1071
TCGA-86-7955-01A	0	TCGA-86-7955	1072
TCGA-38-4630-01A	1	TCGA-38-4630	1073
TCGA-38-4630-11A	1	TCGA-38-4630	1073
TCGA-J2-A4AE-01A	0	TCGA-J2-A4AE	1079
TCGA-49-4494-11A	1	TCGA-49-4494	1081
TCGA-49-4494-01A	1	TCGA-49-4494	1081
TCGA-44-7667-11A	0	TCGA-44-7667	1097
TCGA-44-7667-01A	0	TCGA-44-7667	1097
TCGA-75-6214-01A	1	TCGA-75-6214	1115
TCGA-99-8028-11A	0	TCGA-99-8028	1118
TCGA-99-8028-01A	0	TCGA-99-8028	1118
TCGA-50-8459-11A	0	TCGA-50-8459	1119
TCGA-50-8459-01A	0	TCGA-50-8459	1119
TCGA-50-8457-01A	0	TCGA-50-8457	1125
TCGA-50-8457-11A	0	TCGA-50-8457	1125
TCGA-64-1680-01A	0	TCGA-64-1680	1126
TCGA-05-4390-01A	0	TCGA-05-4390	1126
TCGA-44-3396-11A	0	TCGA-44-3396	1130
TCGA-44-3396-01A	0	TCGA-44-3396	1130
TCGA-49-AARN-01A	1	TCGA-49-AARN	1135
TCGA-49-AARN-11A	1	TCGA-49-AARN	1135
TCGA-MP-A4T2-01A	1	TCGA-MP-A4T2	1136
TCGA-38-4627-01A	1	TCGA-38-4627	1147
TCGA-38-4627-11A	1	TCGA-38-4627	1147
TCGA-86-8054-01A	0	TCGA-86-8054	1148
TCGA-86-7713-01A	0	TCGA-86-7713	1157
TCGA-86-7713-11A	0	TCGA-86-7713	1157
TCGA-44-2661-01A	0	TCGA-44-2661	1159
TCGA-44-2661-11A	0	TCGA-44-2661	1159
TCGA-44-3398-01A	0	TCGA-44-3398	1163
TCGA-44-3398-11B	0	TCGA-44-3398	1163
TCGA-64-1681-01A	1	TCGA-64-1681	1167
TCGA-78-7155-01A	1	TCGA-78-7155	1171
TCGA-MN-A4N4-01A	0	TCGA-MN-A4N4	1175
TCGA-55-1594-01A	0	TCGA-55-1594	1178
TCGA-55-1594-11A	0	TCGA-55-1594	1178
TCGA-44-3917-01A	0	TCGA-44-3917	1183
TCGA-44-3917-01B	0	TCGA-44-3917	1183
TCGA-44-3917-11A	0	TCGA-44-3917	1183
TCGA-73-7498-01A	0	TCGA-73-7498	1189
TCGA-64-1678-01A	0	TCGA-64-1678	1189
TCGA-62-A470-01A	1	TCGA-62-A470	1194
TCGA-78-7540-11A	1	TCGA-78-7540	1197
TCGA-78-7540-01A	1	TCGA-78-7540	1197
TCGA-78-8648-01A	1	TCGA-78-8648	1209
TCGA-78-7152-01A	1	TCGA-78-7152	1215
TCGA-62-8395-01A	0	TCGA-62-8395	1216
TCGA-62-8395-11A	0	TCGA-62-8395	1216
TCGA-49-AARE-01A	1	TCGA-49-AARE	1229
TCGA-49-AARE-11A	1	TCGA-49-AARE	1229
TCGA-55-6985-11A	0	TCGA-55-6985	1233
TCGA-55-6985-01A	0	TCGA-55-6985	1233
TCGA-50-5932-11A	1	TCGA-50-5932	1235
TCGA-50-5932-01A	1	TCGA-50-5932	1235
TCGA-55-6969-01A	0	TCGA-55-6969	1239
TCGA-55-6969-11A	0	TCGA-55-6969	1239
TCGA-62-A471-01A	0	TCGA-62-A471	1246
TCGA-44-2664-01A	0	TCGA-44-2664	1251
TCGA-91-6829-01A	1	TCGA-91-6829	1258
TCGA-91-6829-11A	1	TCGA-91-6829	1258
TCGA-MP-A4T9-01A	1	TCGA-MP-A4T9	1265
TCGA-50-6597-01A	1	TCGA-50-6597	1268
TCGA-95-7039-01A	0	TCGA-95-7039	1272
TCGA-44-2662-01A	0	TCGA-44-2662	1280
TCGA-44-2662-01B	0	TCGA-44-2662	1280
TCGA-44-2662-11A	0	TCGA-44-2662	1280
TCGA-97-7546-01A	0	TCGA-97-7546	1285
TCGA-50-6590-01A	1	TCGA-50-6590	1288
TCGA-50-6590-11A	1	TCGA-50-6590	1288
TCGA-62-8397-01A	0	TCGA-62-8397	1289
TCGA-62-8397-11A	0	TCGA-62-8397	1289
TCGA-55-6968-01A	1	TCGA-55-6968	1293
TCGA-55-6968-11A	1	TCGA-55-6968	1293
TCGA-44-2665-11A	0	TCGA-44-2665	1301
TCGA-44-2665-01B	0	TCGA-44-2665	1301
TCGA-44-2665-01A	0	TCGA-44-2665	1301
TCGA-64-5778-01A	0	TCGA-64-5778	1305
TCGA-44-2655-01A	0	TCGA-44-2655	1324
TCGA-44-2655-11A	0	TCGA-44-2655	1324
TCGA-75-5147-01A	0	TCGA-75-5147	1333
TCGA-44-2657-01A	0	TCGA-44-2657	1351
TCGA-44-2657-11A	0	TCGA-44-2657	1351
TCGA-38-4632-01A	1	TCGA-38-4632	1357
TCGA-38-4632-11A	1	TCGA-38-4632	1357
TCGA-44-2659-11A	0	TCGA-44-2659	1367
TCGA-44-2659-01A	0	TCGA-44-2659	1367
TCGA-05-4389-01A	0	TCGA-05-4389	1369
TCGA-55-6981-01A	1	TCGA-55-6981	1379
TCGA-55-6981-11A	1	TCGA-55-6981	1379
TCGA-55-6971-11A	0	TCGA-55-6971	1400
TCGA-55-6971-01A	0	TCGA-55-6971	1400
TCGA-49-4501-11A	1	TCGA-49-4501	1421
TCGA-49-4501-01A	1	TCGA-49-4501	1421
TCGA-44-2656-01A	0	TCGA-44-2656	1429
TCGA-44-2656-01B	0	TCGA-44-2656	1429
TCGA-44-2656-11A	0	TCGA-44-2656	1429
TCGA-05-4398-01A	0	TCGA-05-4398	1431
TCGA-NJ-A4YQ-01A	0	TCGA-NJ-A4YQ	1432
TCGA-50-5066-01A	0	TCGA-50-5066	1442
TCGA-50-5066-02A	0	TCGA-50-5066	1442
TCGA-62-A46O-01A	1	TCGA-62-A46O	1454
TCGA-50-5941-01A	0	TCGA-50-5941	1474
TCGA-55-1595-01A	0	TCGA-55-1595	1479
TCGA-55-1595-11A	0	TCGA-55-1595	1479
TCGA-38-4628-11A	1	TCGA-38-4628	1492
TCGA-38-4628-01A	1	TCGA-38-4628	1492
TCGA-62-8402-11A	1	TCGA-62-8402	1498
TCGA-62-8402-01A	1	TCGA-62-8402	1498
TCGA-50-5068-01A	1	TCGA-50-5068	1499
TCGA-MP-A4SY-01A	1	TCGA-MP-A4SY	1501
TCGA-75-6212-01A	1	TCGA-75-6212	1516
TCGA-05-4249-01A	0	TCGA-05-4249	1523
TCGA-78-7633-01A	1	TCGA-78-7633	1528
TCGA-73-7499-01A	1	TCGA-73-7499	1531
TCGA-64-5781-01A	0	TCGA-64-5781	1559
TCGA-73-4658-01A	1	TCGA-73-4658	1600
TCGA-73-4658-11A	1	TCGA-73-4658	1600
TCGA-50-5946-02A	0	TCGA-50-5946	1617
TCGA-50-5946-01A	0	TCGA-50-5946	1617
TCGA-49-6743-11A	0	TCGA-49-6743	1621
TCGA-49-6743-01A	0	TCGA-49-6743	1621
TCGA-78-7537-01A	1	TCGA-78-7537	1622
TCGA-55-6972-11A	1	TCGA-55-6972	1632
TCGA-55-6972-01A	1	TCGA-55-6972	1632
TCGA-62-A46S-01A	1	TCGA-62-A46S	1653
TCGA-49-6744-01A	0	TCGA-49-6744	1683
TCGA-49-6744-11A	0	TCGA-49-6744	1683
TCGA-49-4514-01A	0	TCGA-49-4514	1700
TCGA-49-4514-11A	0	TCGA-49-4514	1700
TCGA-62-A46R-01A	1	TCGA-62-A46R	1725
TCGA-64-1676-01A	0	TCGA-64-1676	1728
TCGA-50-5944-01A	0	TCGA-50-5944	1750
TCGA-MP-A4SW-01A	1	TCGA-MP-A4SW	1778
TCGA-MP-A4T6-01A	1	TCGA-MP-A4T6	1790
TCGA-O1-A52J-01A	1	TCGA-O1-A52J	1798
TCGA-50-5055-01A	1	TCGA-50-5055	1830
TCGA-50-5942-01A	0	TCGA-50-5942	1847
TCGA-44-6778-11A	0	TCGA-44-6778	1864
TCGA-44-6778-01A	0	TCGA-44-6778	1864
TCGA-97-7553-01A	0	TCGA-97-7553	1870
TCGA-49-AAR3-11A	0	TCGA-49-AAR3	1893
TCGA-49-AAR3-01A	0	TCGA-49-AAR3	1893
TCGA-97-7552-01A	0	TCGA-97-7552	1932
TCGA-97-7547-01A	0	TCGA-97-7547	1965
TCGA-78-7159-01A	0	TCGA-78-7159	1974
TCGA-75-5125-01A	1	TCGA-75-5125	2027
TCGA-55-1596-01A	0	TCGA-55-1596	2065
TCGA-55-1596-11A	0	TCGA-55-1596	2065
TCGA-62-A46U-01A	0	TCGA-62-A46U	2067
TCGA-55-6980-01A	0	TCGA-55-6980	2109
TCGA-55-6980-11A	0	TCGA-55-6980	2109
TCGA-55-6987-11A	0	TCGA-55-6987	2137
TCGA-55-6987-01A	0	TCGA-55-6987	2137
TCGA-NJ-A4YF-01A	0	TCGA-NJ-A4YF	2161
TCGA-50-5045-01A	1	TCGA-50-5045	2174
TCGA-62-A46V-01A	0	TCGA-62-A46V	2199
TCGA-49-AAR2-11A	0	TCGA-49-AAR2	2224
TCGA-49-AAR2-01A	0	TCGA-49-AAR2	2224
TCGA-MP-A5C7-01A	0	TCGA-MP-A5C7	2248
TCGA-NJ-A4YG-01A	0	TCGA-NJ-A4YG	2261
TCGA-49-4486-01A	1	TCGA-49-4486	2318
TCGA-49-4486-11A	1	TCGA-49-4486	2318
TCGA-78-8655-01A	0	TCGA-78-8655	2360
TCGA-75-5146-01A	0	TCGA-75-5146	2368
TCGA-50-5933-11A	1	TCGA-50-5933	2393
TCGA-50-5933-01A	1	TCGA-50-5933	2393
TCGA-55-6642-01A	0	TCGA-55-6642	2449
TCGA-55-6642-11A	0	TCGA-55-6642	2449
TCGA-64-1679-01A	0	TCGA-64-1679	2488
TCGA-73-4662-11A	0	TCGA-73-4662	2515
TCGA-73-4662-01A	0	TCGA-73-4662	2515
TCGA-75-6206-01A	0	TCGA-75-6206	2590
TCGA-80-5611-01A	0	TCGA-80-5611	2595
TCGA-44-6776-01A	0	TCGA-44-6776	2616
TCGA-44-6776-11A	0	TCGA-44-6776	2616
TCGA-MP-A4T4-01A	1	TCGA-MP-A4T4	2617
TCGA-MP-A4SV-01A	1	TCGA-MP-A4SV	2620
TCGA-64-5774-01A	0	TCGA-64-5774	2676
TCGA-78-7167-01A	1	TCGA-78-7167	2681
TCGA-78-7167-11A	1	TCGA-78-7167	2681
TCGA-62-8399-11A	0	TCGA-62-8399	2696
TCGA-62-8399-01A	0	TCGA-62-8399	2696
TCGA-55-6983-01A	0	TCGA-55-6983	2823
TCGA-55-6983-11A	0	TCGA-55-6983	2823
TCGA-80-5608-01A	0	TCGA-80-5608	2832
TCGA-38-4625-01A	0	TCGA-38-4625	2973
TCGA-38-4625-11A	0	TCGA-38-4625	2973
TCGA-75-7027-01A	0	TCGA-75-7027	3059
TCGA-50-5049-01A	0	TCGA-50-5049	3094
TCGA-78-7162-11A	1	TCGA-78-7162	3169
TCGA-78-7162-01A	1	TCGA-78-7162	3169
TCGA-55-6986-11A	0	TCGA-55-6986	3261
TCGA-55-6986-01A	0	TCGA-55-6986	3261
TCGA-75-7025-01A	0	TCGA-75-7025	3305
TCGA-78-8662-01A	1	TCGA-78-8662	3361
TCGA-78-7153-01A	0	TCGA-78-7153	3635
TCGA-38-4626-01A	0	TCGA-38-4626	3674
TCGA-38-4626-11A	0	TCGA-38-4626	3674
TCGA-49-AARO-01A	0	TCGA-49-AARO	3759
TCGA-49-AARO-11A	0	TCGA-49-AARO	3759
TCGA-78-7149-01A	0	TCGA-78-7149	3940
TCGA-49-AAR0-11A	0	TCGA-49-AAR0	4765
TCGA-49-AAR0-01A	0	TCGA-49-AAR0	4765
TCGA-78-7143-01A	1	TCGA-78-7143	4961
TCGA-49-AARR-11A	0	TCGA-49-AARR	4992
TCGA-49-AARR-01A	0	TCGA-49-AARR	4992
TCGA-49-AARQ-11A	0	TCGA-49-AARQ	6732
TCGA-49-AARQ-01A	0	TCGA-49-AARQ	6732
TCGA-78-8640-11A	0	TCGA-78-8640	7062
TCGA-78-8640-01A	0	TCGA-78-8640	7062
TCGA-78-7163-11A	0	TCGA-78-7163	7248
TCGA-78-7163-01A	0	TCGA-78-7163	7248

## Sheet: exposure
Column1	Column2	Column3	Column4	Column5	Column6	Column7	Column8	Column9	Column10	Column11	Column12	Column13	Column14	Column15	Column16	Column17	Column18	Column19	Column20	Column21	Column22	Column23	Column24	Column25	Column26	Column27	Column28	Column29	Column30	Column31	Column32	Column33	Column34	Column35
case_id	case_submitter_id	project_id	age_at_onset	alcohol_days_per_week	alcohol_drinks_per_day	alcohol_history	alcohol_intensity	alcohol_type	asbestos_exposure	bmi	cigarettes_per_day	coal_dust_exposure	environmental_tobacco_smoke_exposure	exposure_duration	exposure_duration_years	exposure_type	height	marijuana_use_per_week	pack_years_smoked	parent_with_radiation_exposure	radon_exposure	respirable_crystalline_silica_exposure	secondhand_smoke_as_child	smokeless_tobacco_quit_age	smoking_frequency	time_between_waking_and_first_smoke	tobacco_smoking_onset_year	tobacco_smoking_quit_year	tobacco_smoking_status	tobacco_use_per_day	type_of_smoke_exposure	type_of_tobacco_used	weight	years_smoked
0075437e-ba1a-46be-86d6-9773209a2b5e	TCGA-62-A471	TCGA-LUAD	'--	'--	'--	Not Reported	'--	'--	'--	'--	1.643835616438356	'--	'--	'--	'--	'--	'--	'--	30.0	'--	'--	'--	'--	'--	'--	'--	'--	'--	'--	'--	'--	'--	'--	'--
009be09b-f9f6-43b7-8f45-4a648f8123ce	TCGA-67-3773	TCGA-LUAD	'--	'--	'--	Not Reported	'--	'--	'--	'--	'--	'--	'--	'--	'--	'--	'--	'--	'--	'--	'--	'--	'--	'--	'--	'--	'--	'--	'--	'--	'--	'--	'--	'--
01e9888d-b5b9-48f1-8ba6-8a89af108a04	TCGA-NJ-A7XG	TCGA-LUAD	'--	'--	'--	Not Reported	'--	'--	'--	'--	'--	'--	'--	'--	'--	'--	'--	'--	'--	'--	'--	'--	'--	'--	'--	'--	'--	'--	'--	'--	'--	'--	'--	'--
0232d299-4cdf-4fd7-9a5e-8d13c208b40c	TCGA-91-6848	TCGA-LUAD	'--	'--	'--	Not Reported	'--	'--	'--	'--	'--	'--	'--	'--	'--	'--	'--	'--	'--	'--	'--	'--	'--	'--	'--	'--	'--	'--	'--	'--	'--	'--	'--	'--
028e99e9-5b9a-4954-bb6e-6d4709a3cea8	TCGA-55-6986	TCGA-LUAD	'--	'--	'--	Not Reported	'--	'--	'--	'--	'--	'--	'--	'--	'--	'--	'--	'--	'--	'--	'--	'--	'--	'--	'--	'--	'--	'--	'--	'--	'--	'--	'--	'--
035c0b2b-c722-443b-8962-db4ee92c7532	TCGA-86-6851	TCGA-LUAD	'--	'--	'--	Not Reported	'--	'--	'--	'--	2.8493150684931505	'--	'--	'--	'--	'--	'--	'--	52.0	'--	'--	'--	'--	'--	'--	'--	'--	'--	'--	'--	'--	'--	'--	'--
03c3409a-9d16-41d0-9e26-f9fc2547a4c8	TCGA-73-4677	TCGA-LUAD	'--	'--	'--	Not Reported	'--	'--	'--	'--	'--	'--	'--	'--	'--	'--	'--	'--	'--	'--	'--	'--	'--	'--	'--	'--	'--	'--	'--	'--	'--	'--	'--	'--
05534064-8b43-4c82-95da-70fd83bd6560	TCGA-78-7540	TCGA-LUAD	'--	'--	'--	Not Reported	'--	'--	'--	'--	'--	'--	'--	'--	'--	'--	'--	'--	'--	'--	'--	'--	'--	'--	'--	'--	'--	'--	'--	'--	'--	'--	'--	'--
055e9a43-3c00-4110-a303-e4407676bec0	TCGA-55-7576	TCGA-LUAD	'--	'--	'--	Not Reported	'--	'--	'--	'--	'--	'--	'--	'--	'--	'--	'--	'--	'--	'--	'--	'--	'--	'--	'--	'--	'--	'--	'--	'--	'--	'--	'--	'--
06fe7f3e-4edd-4150-981c-93787ea19b39	TCGA-55-8615	TCGA-LUAD	'--	'--	'--	Not Reported	'--	'--	'--	'--	3.671232876712329	'--	'--	'--	'--	'--	'--	'--	67.0	'--	'--	'--	'--	'--	'--	'--	'--	'--	'--	'--	'--	'--	'--	'--
0780eb43-d5b5-4c3d-9825-beacba5cc723	TCGA-49-4501	TCGA-LUAD	'--	'--	'--	Not Reported	'--	'--	'--	'--	'--	'--	'--	'--	'--	'--	'--	'--	'--	'--	'--	'--	'--	'--	'--	'--	'--	'--	'--	'--	'--	'--	'--	'--
079ae0b3-b64b-4b8e-ab7d-225b8046568c	TCGA-86-7954	TCGA-LUAD	'--	'--	'--	Not Reported	'--	'--	'--	'--	0.4383561643835616	'--	'--	'--	'--	'--	'--	'--	8.0	'--	'--	'--	'--	'--	'--	'--	'--	'--	'--	'--	'--	'--	'--	8.0
07b5663f-9a54-4462-b6c1-6fc8116b8714	TCGA-44-2655	TCGA-LUAD	'--	'--	'--	Not Reported	'--	'--	'--	'--	1.643835616438356	'--	'--	'--	'--	'--	'--	'--	30.0	'--	'--	'--	'--	'--	'--	'--	'--	'--	'--	'--	'--	'--	'--	30.0
088edf89-d2b5-40c7-b066-df3bd383f7ea	TCGA-49-4505	TCGA-LUAD	'--	'--	'--	Not Reported	'--	'--	'--	'--	4.054794520547945	'--	'--	'--	'--	'--	'--	'--	74.0	'--	'--	'--	'--	'--	'--	'--	'--	'--	'--	'--	'--	'--	'--	37.0
09078761-1c14-4d01-8e15-535c19a9b0f9	TCGA-97-8177	TCGA-LUAD	'--	'--	'--	Not Reported	'--	'--	'--	'--	'--	'--	'--	'--	'--	'--	'--	'--	'--	'--	'--	'--	'--	'--	'--	'--	'--	'--	'--	'--	'--	'--	'--	'--
096bd95f-9900-4db2-b1c4-103902c3b31f	TCGA-J2-A4AD	TCGA-LUAD	'--	'--	'--	Not Reported	'--	'--	'--	'--	6.575342465753424	'--	'--	'--	'--	'--	'--	'--	120.0	'--	'--	'--	'--	'--	'--	'--	'--	'--	'--	'--	'--	'--	'--	'--
09918b81-4696-4cba-a45a-5fe7407c2337	TCGA-50-6592	TCGA-LUAD	'--	'--	'--	Not Reported	'--	'--	'--	'--	'--	'--	'--	'--	'--	'--	'--	'--	'--	'--	'--	'--	'--	'--	'--	'--	'--	'--	'--	'--	'--	'--	'--	'--
0a1eea76-e19a-4547-9b24-abf7051cc4db	TCGA-86-8674	TCGA-LUAD	'--	'--	'--	Not Reported	'--	'--	'--	'--	2.0547945205479454	'--	'--	'--	'--	'--	'--	'--	37.5	'--	'--	'--	'--	'--	'--	'--	'--	'--	'--	'--	'--	'--	'--	30.0
0a45f302-5748-48f3-9dc9-66c01843a68e	TCGA-55-6981	TCGA-LUAD	'--	'--	'--	Not Reported	'--	'--	'--	'--	'--	'--	'--	'--	'--	'--	'--	'--	'--	'--	'--	'--	'--	'--	'--	'--	'--	'--	'--	'--	'--	'--	'--	'--
0b15fcb8-1fb7-497e-80b9-d3db66a3c0a2	TCGA-55-7284	TCGA-LUAD	'--	'--	'--	Not Reported	'--	'--	'--	'--	'--	'--	'--	'--	'--	'--	'--	'--	'--	'--	'--	'--	'--	'--	'--	'--	'--	'--	'--	'--	'--	'--	'--	'--
0b31dbdf-0623-48e4-a0ec-017650dceda7	TCGA-91-6836	TCGA-LUAD	'--	'--	'--	Not Reported	'--	'--	'--	'--	2.73972602739726	'--	'--	'--	'--	'--	'--	'--	50.0	'--	'--	'--	'--	'--	'--	'--	'--	'--	'--	'--	'--	'--	'--	'--
0c0b610e-fe4c-406d-a5ed-5cc3b11dabf5	TCGA-44-6146	TCGA-LUAD	'--	'--	'--	Not Reported	'--	'--	'--	'--	0.821917808219178	'--	'--	'--	'--	'--	'--	'--	15.0	'--	'--	'--	'--	'--	'--	'--	'--	'--	'--	'--	'--	'--	'--	'--
0c59ff96-5e4a-4664-a0b1-d057b4725483	TCGA-62-A46P	TCGA-LUAD	'--	'--	'--	Not Reported	'--	'--	'--	'--	2.191780821917808	'--	'--	'--	'--	'--	'--	'--	40.0	'--	'--	'--	'--	'--	'--	'--	'--	'--	'--	'--	'--	'--	'--	'--
0d0d83d9-d558-4d38-977b-6f1b2471beda	TCGA-86-7955	TCGA-LUAD	'--	'--	'--	Not Reported	'--	'--	'--	'--	'--	'--	'--	'--	'--	'--	'--	'--	'--	'--	'--	'--	'--	'--	'--	'--	'--	'--	'--	'--	'--	'--	'--	'--
0d66bf6c-eed0-4726-bd5b-3bf6d610b4e0	TCGA-50-6597	TCGA-LUAD	'--	'--	'--	Not Reported	'--	'--	'--	'--	'--	'--	'--	'--	'--	'--	'--	'--	'--	'--	'--	'--	'--	'--	'--	'--	'--	'--	'--	'--	'--	'--	'--	'--
0d980584-4484-4063-8243-c3cd67f6f588	TCGA-91-A4BD	TCGA-LUAD	'--	'--	'--	Not Reported	'--	'--	'--	'--	'--	'--	'--	'--	'--	'--	'--	'--	'--	'--	'--	'--	'--	'--	'--	'--	'--	'--	'--	'--	'--	'--	'--	'--
0df573ee-28f0-4244-b434-09e6ca59fbf0	TCGA-67-3771	TCGA-LUAD	'--	'--	'--	Not Reported	'--	'--	'--	'--	'--	'--	'--	'--	'--	'--	'--	'--	'--	'--	'--	'--	'--	'--	'--	'--	'--	'--	'--	'--	'--	'--	'--	'--
0ea4920f-f4c8-4590-84b3-eb419824e144	TCGA-38-4625	TCGA-LUAD	'--	'--	'--	Not Reported	'--	'--	'--	'--	2.73972602739726	'--	'--	'--	'--	'--	'--	'--	50.0	'--	'--	'--	'--	'--	'--	'--	'--	'--	'--	'--	'--	'--	'--	'--
0fe909ea-d52c-4b71-816f-57f62d4a5744	TCGA-86-8054	TCGA-LUAD	'--	'--	'--	Not Reported	'--	'--	'--	'--	0.4931506849315068	'--	'--	'--	'--	'--	'--	'--	9.0	'--	'--	'--	'--	'--	'--	'--	'--	'--	'--	'--	'--	'--	'--	'--
100430c8-1446-45c8-af36-b6dbb3ddd0c1	TCGA-50-5935	TCGA-LUAD	'--	'--	'--	Not Reported	'--	'--	'--	'--	'--	'--	'--	'--	'--	'--	'--	'--	'--	'--	'--	'--	'--	'--	'--	'--	'--	'--	'--	'--	'--	'--	'--	'--
1070ff27-17c9-43dd-a4f6-daa643eb9123	TCGA-55-8089	TCGA-LUAD	'--	'--	'--	Not Reported	'--	'--	'--	'--	5.315068493150685	'--	'--	'--	'--	'--	'--	'--	97.0	'--	'--	'--	'--	'--	'--	'--	'--	'--	'--	'--	'--	'--	'--	'--
108a71cf-b9db-47cd-aa74-c03ec989b41b	TCGA-67-6217	TCGA-LUAD	'--	'--	'--	Not Reported	'--	'--	'--	'--	'--	'--	'--	'--	'--	'--	'--	'--	'--	'--	'--	'--	'--	'--	'--	'--	'--	'--	'--	'--	'--	'--	'--	'--
114a34c0-983b-4d90-9181-1823c9637a63	TCGA-50-6590	TCGA-LUAD	'--	'--	'--	Not Reported	'--	'--	'--	'--	2.73972602739726	'--	'--	'--	'--	'--	'--	'--	50.0	'--	'--	'--	'--	'--	'--	'--	'--	'--	'--	'--	'--	'--	'--	'--
11c2e619-8aeb-4f86-b03b-78f9a8099263	TCGA-97-8179	TCGA-LUAD	'--	'--	'--	Not Reported	'--	'--	'--	'--	3.287671232876712	'--	'--	'--	'--	'--	'--	'--	60.0	'--	'--	'--	'--	'--	'--	'--	'--	'--	'--	'--	'--	'--	'--	30.0
127bf818-f7e5-46b5-a9de-39f6d96b8b83	TCGA-38-4629	TCGA-LUAD	'--	'--	'--	Not Reported	'--	'--	'--	'--	5.47945205479452	'--	'--	'--	'--	'--	'--	'--	100.0	'--	'--	'--	'--	'--	'--	'--	'--	'--	'--	'--	'--	'--	'--	'--
12b79b4f-c28c-418e-a1e7-e622f33fdcc2	TCGA-50-5939	TCGA-LUAD	'--	'--	'--	Not Reported	'--	'--	'--	'--	0.821917808219178	'--	'--	'--	'--	'--	'--	'--	15.0	'--	'--	'--	'--	'--	'--	'--	'--	'--	'--	'--	'--	'--	'--	'--
12c07138-e3fa-418a-89e3-628da12bc99e	TCGA-55-A48Y	TCGA-LUAD	'--	'--	'--	Not Reported	'--	'--	'--	'--	2.73972602739726	'--	'--	'--	'--	'--	'--	'--	50.0	'--	'--	'--	'--	'--	'--	'--	'--	'--	'--	'--	'--	'--	'--	'--
12c27db5-db2f-48dc-a2ca-9557b951f43e	TCGA-97-8176	TCGA-LUAD	'--	'--	'--	Not Reported	'--	'--	'--	'--	2.191780821917808	'--	'--	'--	'--	'--	'--	'--	40.0	'--	'--	'--	'--	'--	'--	'--	'--	'--	'--	'--	'--	'--	'--	40.0
12ccd581-a921-41bc-bcee-4e9be54532cc	TCGA-50-5931	TCGA-LUAD	'--	'--	'--	Not Reported	'--	'--	'--	'--	2.191780821917808	'--	'--	'--	'--	'--	'--	'--	40.0	'--	'--	'--	'--	'--	'--	'--	'--	'--	'--	'--	'--	'--	'--	'--
1427cd18-5ad3-491a-9981-908e31ae49db	TCGA-91-6829	TCGA-LUAD	'--	'--	'--	Not Reported	'--	'--	'--	'--	5.178082191780822	'--	'--	'--	'--	'--	'--	'--	94.5	'--	'--	'--	'--	'--	'--	'--	'--	'--	'--	'--	'--	'--	'--	63.0
15340dd3-84ae-49fb-989a-eb212f3e73da	TCGA-49-6744	TCGA-LUAD	'--	'--	'--	Not Reported	'--	'--	'--	'--	1.095890410958904	'--	'--	'--	'--	'--	'--	'--	20.0	'--	'--	'--	'--	'--	'--	'--	'--	'--	'--	'--	'--	'--	'--	'--
1575148b-0f63-44ee-86fd-93ae1a02be0b	TCGA-50-5072	TCGA-LUAD	'--	'--	'--	Not Reported	'--	'--	'--	'--	0.821917808219178	'--	'--	'--	'--	'--	'--	'--	15.0	'--	'--	'--	'--	'--	'--	'--	'--	'--	'--	'--	'--	'--	'--	'--
15f12d2c-b834-4bfc-b526-f03bf85bfe96	TCGA-MP-A4SW	TCGA-LUAD	'--	'--	'--	Not Reported	'--	'--	'--	'--	0.821917808219178	'--	'--	'--	'--	'--	'--	'--	15.0	'--	'--	'--	'--	'--	'--	'--	'--	'--	'--	'--	'--	'--	'--	15.0
16cd58db-d52c-403e-9e9c-6da2e99f6bad	TCGA-78-7162	TCGA-LUAD	'--	'--	'--	Not Reported	'--	'--	'--	'--	0.6575342465753424	'--	'--	'--	'--	'--	'--	'--	12.0	'--	'--	'--	'--	'--	'--	'--	'--	'--	'--	'--	'--	'--	'--	'--
16d3c1c1-cf3a-44b6-b564-8ae5464b243d	TCGA-55-A48Z	TCGA-LUAD	'--	'--	'--	Not Reported	'--	'--	'--	'--	2.191780821917808	'--	'--	'--	'--	'--	'--	'--	40.0	'--	'--	'--	'--	'--	'--	'--	'--	'--	'--	'--	'--	'--	'--	40.0
16e64a1e-08b0-4c27-8c69-fa64551f8ca4	TCGA-78-8662	TCGA-LUAD	'--	'--	'--	Not Reported	'--	'--	'--	'--	2.4657534246575343	'--	'--	'--	'--	'--	'--	'--	45.0	'--	'--	'--	'--	'--	'--	'--	'--	'--	'--	'--	'--	'--	'--	'--
17e09b0d-eab2-40ec-ae3c-be9ab63fcef0	TCGA-MN-A4N5	TCGA-LUAD	'--	'--	'--	Not Reported	'--	'--	'--	'--	'--	'--	'--	'--	'--	'--	'--	'--	'--	'--	'--	'--	'--	'--	'--	'--	'--	'--	'--	'--	'--	'--	'--	40.0
18478121-f1d1-4bdd-9511-8ab22f4a0660	TCGA-78-8640	TCGA-LUAD	'--	'--	'--	Not Reported	'--	'--	'--	'--	2.4657534246575343	'--	'--	'--	'--	'--	'--	'--	45.0	'--	'--	'--	'--	'--	'--	'--	'--	'--	'--	'--	'--	'--	'--	'--
193201a3-1447-47b1-bdf1-11ae0eb3b2f3	TCGA-95-7562	TCGA-LUAD	'--	'--	'--	Not Reported	'--	'--	'--	'--	0.547945205479452	'--	'--	'--	'--	'--	'--	'--	10.0	'--	'--	'--	'--	'--	'--	'--	'--	'--	'--	'--	'--	'--	'--	10.0
195a5afb-b79f-44d2-9d12-884487630c2b	TCGA-73-4676	TCGA-LUAD	'--	'--	'--	Not Reported	'--	'--	'--	'--	2.6301369863013697	'--	'--	'--	'--	'--	'--	'--	48.0	'--	'--	'--	'--	'--	'--	'--	'--	'--	'--	'--	'--	'--	'--	32.0
199386c2-bb53-4fad-a1b6-59ab216a4a50	TCGA-55-1596	TCGA-LUAD	'--	'--	'--	Not Reported	'--	'--	'--	'--	2.73972602739726	'--	'--	'--	'--	'--	'--	'--	50.0	'--	'--	'--	'--	'--	'--	'--	'--	'--	'--	'--	'--	'--	'--	'--
1ab7ad70-0f80-41d8-8efa-3baebc8223cc	TCGA-64-1680	TCGA-LUAD	'--	'--	'--	Not Reported	'--	'--	'--	'--	2.73972602739726	'--	'--	'--	'--	'--	'--	'--	50.0	'--	'--	'--	'--	'--	'--	'--	'--	'--	'--	'--	'--	'--	'--	20.0
1b110eb4-a01d-4c50-ba18-77da4dedd549	TCGA-97-7552	TCGA-LUAD	'--	'--	'--	Not Reported	'--	'--	'--	'--	2.191780821917808	'--	'--	'--	'--	'--	'--	'--	40.0	'--	'--	'--	'--	'--	'--	'--	'--	'--	'--	'--	'--	'--	'--	'--
1b31cdb3-1837-49d6-a857-1830f8800299	TCGA-69-7763	TCGA-LUAD	'--	'--	'--	Not Reported	'--	'--	'--	'--	0.410958904109589	'--	'--	'--	'--	'--	'--	'--	7.5	'--	'--	'--	'--	'--	'--	'--	'--	'--	'--	'--	'--	'--	'--	45.0
1b354837-4925-4480-ac32-6b44d0957314	TCGA-73-4670	TCGA-LUAD	'--	'--	'--	Not Reported	'--	'--	'--	'--	1.643835616438356	'--	'--	'--	'--	'--	'--	'--	30.0	'--	'--	'--	'--	'--	'--	'--	'--	'--	'--	'--	'--	'--	'--	30.0
1c339545-c08a-4a77-b8e9-a7e49e53853f	TCGA-50-5944	TCGA-LUAD	'--	'--	'--	Not Reported	'--	'--	'--	'--	'--	'--	'--	'--	'--	'--	'--	'--	'--	'--	'--	'--	'--	'--	'--	'--	'--	'--	'--	'--	'--	'--	'--	'--
1c58d9b8-17a2-4fc6-9898-fe6f47bd2c2a	TCGA-64-5779	TCGA-LUAD	'--	'--	'--	Not Reported	'--	'--	'--	'--	2.191780821917808	'--	'--	'--	'--	'--	'--	'--	40.0	'--	'--	'--	'--	'--	'--	'--	'--	'--	'--	'--	'--	'--	'--	40.0
1d276b62-5e64-48fb-b2ce-5192b511fe37	TCGA-75-5146	TCGA-LUAD	'--	'--	'--	Not Reported	'--	'--	'--	'--	'--	'--	'--	'--	'--	'--	'--	'--	'--	'--	'--	'--	'--	'--	'--	'--	'--	'--	'--	'--	'--	'--	'--	'--
1d90c9f3-5025-4867-a2f0-e455b6a254fa	TCGA-97-7546	TCGA-LUAD	'--	'--	'--	Not Reported	'--	'--	'--	'--	1.36986301369863	'--	'--	'--	'--	'--	'--	'--	25.0	'--	'--	'--	'--	'--	'--	'--	'--	'--	'--	'--	'--	'--	'--	20.0
1f0a5312-0590-4230-9da9-fd0cfe693586	TCGA-55-7911	TCGA-LUAD	'--	'--	'--	Not Reported	'--	'--	'--	'--	5.260273972602739	'--	'--	'--	'--	'--	'--	'--	96.0	'--	'--	'--	'--	'--	'--	'--	'--	'--	'--	'--	'--	'--	'--	22.0
1f1df7ea-00b9-4432-86de-da773d1451e5	TCGA-55-8511	TCGA-LUAD	'--	'--	'--	Not Reported	'--	'--	'--	'--	3.1780821917808217	'--	'--	'--	'--	'--	'--	'--	58.0	'--	'--	'--	'--	'--	'--	'--	'--	'--	'--	'--	'--	'--	'--	'--
1fc81cd4-fa89-4135-8c3c-027ffae82b05	TCGA-44-5644	TCGA-LUAD	'--	'--	'--	Not Reported	'--	'--	'--	'--	0.958904109589041	'--	'--	'--	'--	'--	'--	'--	17.5	'--	'--	'--	'--	'--	'--	'--	'--	'--	'--	'--	'--	'--	'--	'--
202e5df9-69f2-432c-a59d-cc5aa176e973	TCGA-55-8512	TCGA-LUAD	'--	'--	'--	Not Reported	'--	'--	'--	'--	1.0410958904109588	'--	'--	'--	'--	'--	'--	'--	19.0	'--	'--	'--	'--	'--	'--	'--	'--	'--	'--	'--	'--	'--	'--	'--
205759a6-6391-491b-9857-0080c3a5871e	TCGA-75-5125	TCGA-LUAD	'--	'--	'--	Not Reported	'--	'--	'--	'--	1.36986301369863	'--	'--	'--	'--	'--	'--	'--	25.0	'--	'--	'--	'--	'--	'--	'--	'--	'--	'--	'--	'--	'--	'--	'--
2079155a-d91d-4246-a038-01934a580f32	TCGA-38-4626	TCGA-LUAD	'--	'--	'--	Not Reported	'--	'--	'--	'--	2.191780821917808	'--	'--	'--	'--	'--	'--	'--	40.0	'--	'--	'--	'--	'--	'--	'--	'--	'--	'--	'--	'--	'--	'--	'--
21fb46f9-4bbb-441c-af19-a687e9138344	TCGA-49-6742	TCGA-LUAD	'--	'--	'--	Not Reported	'--	'--	'--	'--	0.547945205479452	'--	'--	'--	'--	'--	'--	'--	10.0	'--	'--	'--	'--	'--	'--	'--	'--	'--	'--	'--	'--	'--	'--	'--
22302e92-fdfa-462a-9249-efdaa26ee5ed	TCGA-44-6144	TCGA-LUAD	'--	'--	'--	Not Reported	'--	'--	'--	'--	3.6986301369863015	'--	'--	'--	'--	'--	'--	'--	67.5	'--	'--	'--	'--	'--	'--	'--	'--	'--	'--	'--	'--	'--	'--	'--
23069f19-eba5-4ea5-ae7d-1ee4399ce7c1	TCGA-75-6212	TCGA-LUAD	'--	'--	'--	Not Reported	'--	'--	'--	'--	'--	'--	'--	'--	'--	'--	'--	'--	'--	'--	'--	'--	'--	'--	'--	'--	'--	'--	'--	'--	'--	'--	'--	'--
230dc42d-681c-4e31-9d2e-c724e61829fb	TCGA-44-8119	TCGA-LUAD	'--	'--	'--	Not Reported	'--	'--	'--	'--	2.73972602739726	'--	'--	'--	'--	'--	'--	'--	50.0	'--	'--	'--	'--	'--	'--	'--	'--	'--	'--	'--	'--	'--	'--	'--
243c6fd6-5516-46e5-bcef-292d93d7b7d3	TCGA-69-7764	TCGA-LUAD	'--	'--	'--	Not Reported	'--	'--	'--	'--	1.643835616438356	'--	'--	'--	'--	'--	'--	'--	30.0	'--	'--	'--	'--	'--	'--	'--	'--	'--	'--	'--	'--	'--	'--	14.0
2483621a-4db3-41ab-aa33-b9427ea8a0af	TCGA-38-4631	TCGA-LUAD	'--	'--	'--	Not Reported	'--	'--	'--	'--	2.191780821917808	'--	'--	'--	'--	'--	'--	'--	40.0	'--	'--	'--	'--	'--	'--	'--	'--	'--	'--	'--	'--	'--	'--	'--
258a3a41-211b-4c66-bd3b-ef03014a6967	TCGA-38-A44F	TCGA-LUAD	'--	'--	'--	Not Reported	'--	'--	'--	'--	0.6575342465753424	'--	'--	'--	'--	'--	'--	'--	12.0	'--	'--	'--	'--	'--	'--	'--	'--	'--	'--	'--	'--	'--	'--	12.0
25d4ea9e-f773-4f11-bac9-64efdad73211	TCGA-83-5908	TCGA-LUAD	'--	'--	'--	Not Reported	'--	'--	'--	'--	3.780821917808219	'--	'--	'--	'--	'--	'--	'--	69.0	'--	'--	'--	'--	'--	'--	'--	'--	'--	'--	'--	'--	'--	'--	45.0
26a92e1b-08d8-45cd-af0c-eaf2514808a2	TCGA-L4-A4E6	TCGA-LUAD	'--	'--	'--	Not Reported	'--	'--	'--	'--	1.643835616438356	'--	'--	'--	'--	'--	'--	'--	30.0	'--	'--	'--	'--	'--	'--	'--	'--	'--	'--	'--	'--	'--	'--	30.0
27fceec1-3298-4cdd-a4e6-8f5cf34604f0	TCGA-44-5643	TCGA-LUAD	'--	'--	'--	Not Reported	'--	'--	'--	'--	1.095890410958904	'--	'--	'--	'--	'--	'--	'--	20.0	'--	'--	'--	'--	'--	'--	'--	'--	'--	'--	'--	'--	'--	'--	'--
2923e404-38f2-437a-b57e-23401fbe0273	TCGA-86-8279	TCGA-LUAD	'--	'--	'--	Not Reported	'--	'--	'--	'--	'--	'--	'--	'--	'--	'--	'--	'--	'--	'--	'--	'--	'--	'--	'--	'--	'--	'--	'--	'--	'--	'--	'--	'--
294cb595-0907-44c7-bbef-985a27c1e6e2	TCGA-55-7724	TCGA-LUAD	'--	'--	'--	Not Reported	'--	'--	'--	'--	2.73972602739726	'--	'--	'--	'--	'--	'--	'--	50.0	'--	'--	'--	'--	'--	'--	'--	'--	'--	'--	'--	'--	'--	'--	50.0
294ff941-aea1-4588-9a0e-e9f5393e2bb6	TCGA-73-4662	TCGA-LUAD	'--	'--	'--	Not Reported	'--	'--	'--	'--	0.547945205479452	'--	'--	'--	'--	'--	'--	'--	10.0	'--	'--	'--	'--	'--	'--	'--	'--	'--	'--	'--	'--	'--	'--	17.0
2a394996-809f-459f-a647-d209921ccbd2	TCGA-73-A9RS	TCGA-LUAD	'--	'--	'--	Not Reported	'--	'--	'--	'--	0.6027397260273972	'--	'--	'--	'--	'--	'--	'--	11.0	'--	'--	'--	'--	'--	'--	'--	'--	'--	'--	'--	'--	'--	'--	'--
2a43e61e-2151-4c5a-b062-74ce9dfd8d4a	TCGA-L9-A5IP	TCGA-LUAD	'--	'--	'--	Not Reported	'--	'--	'--	'--	'--	'--	'--	'--	'--	'--	'--	'--	'--	'--	'--	'--	'--	'--	'--	'--	'--	'--	'--	'--	'--	'--	'--	'--
2b68b51f-bd4c-4bbb-b4e6-2eead53da2a4	TCGA-J2-8194	TCGA-LUAD	'--	'--	'--	Not Reported	'--	'--	'--	'--	1.095890410958904	'--	'--	'--	'--	'--	'--	'--	20.0	'--	'--	'--	'--	'--	'--	'--	'--	'--	'--	'--	'--	'--	'--	26.0
2c03141e-a0bd-4e8d-91e4-9744d139ccce	TCGA-NJ-A4YI	TCGA-LUAD	'--	'--	'--	Not Reported	'--	'--	'--	'--	0.1643835616438356	'--	'--	'--	'--	'--	'--	'--	3.0	'--	'--	'--	'--	'--	'--	'--	'--	'--	'--	'--	'--	'--	'--	40.0
2cd8ea73-cb3f-4b17-9b97-fa12eb03b85b	TCGA-55-8299	TCGA-LUAD	'--	'--	'--	Not Reported	'--	'--	'--	'--	1.095890410958904	'--	'--	'--	'--	'--	'--	'--	20.0	'--	'--	'--	'--	'--	'--	'--	'--	'--	'--	'--	'--	'--	'--	41.0
2db08267-d346-4d42-aac0-b76831903253	TCGA-75-6211	TCGA-LUAD	'--	'--	'--	Not Reported	'--	'--	'--	'--	1.8630136986301369	'--	'--	'--	'--	'--	'--	'--	34.0	'--	'--	'--	'--	'--	'--	'--	'--	'--	'--	'--	'--	'--	'--	'--
2de1ba51-eae1-4a54-b7cd-d6d739fdc39d	TCGA-78-7149	TCGA-LUAD	'--	'--	'--	Not Reported	'--	'--	'--	'--	6.301369863013699	'--	'--	'--	'--	'--	'--	'--	115.0	'--	'--	'--	'--	'--	'--	'--	'--	'--	'--	'--	'--	'--	'--	'--
2efc156c-464a-4c2f-a854-39fefe32081c	TCGA-55-6987	TCGA-LUAD	'--	'--	'--	Not Reported	'--	'--	'--	'--	'--	'--	'--	'--	'--	'--	'--	'--	'--	'--	'--	'--	'--	'--	'--	'--	'--	'--	'--	'--	'--	'--	'--	'--
2f0710f4-827b-45b2-9b7e-c27385b481a7	TCGA-55-6980	TCGA-LUAD	'--	'--	'--	Not Reported	'--	'--	'--	'--	'--	'--	'--	'--	'--	'--	'--	'--	'--	'--	'--	'--	'--	'--	'--	'--	'--	'--	'--	'--	'--	'--	'--	'--
2f09479f-87fc-4c34-8e2c-333e970a3681	TCGA-91-6835	TCGA-LUAD	'--	'--	'--	Not Reported	'--	'--	'--	'--	1.36986301369863	'--	'--	'--	'--	'--	'--	'--	25.0	'--	'--	'--	'--	'--	'--	'--	'--	'--	'--	'--	'--	'--	'--	'--
2f1a4b16-104c-40eb-8114-8245847bb716	TCGA-86-8585	TCGA-LUAD	'--	'--	'--	Not Reported	'--	'--	'--	'--	'--	'--	'--	'--	'--	'--	'--	'--	'--	'--	'--	'--	'--	'--	'--	'--	'--	'--	'--	'--	'--	'--	'--	'--
2fabeb98-05e3-4f55-97f5-fbc675e25a3d	TCGA-62-8398	TCGA-LUAD	'--	'--	'--	Not Reported	'--	'--	'--	'--	1.095890410958904	'--	'--	'--	'--	'--	'--	'--	20.0	'--	'--	'--	'--	'--	'--	'--	'--	'--	'--	'--	'--	'--	'--	29.0
301ca6e8-7981-4264-b4ae-38f56f7f9225	TCGA-MP-A4T4	TCGA-LUAD	'--	'--	'--	Not Reported	'--	'--	'--	'--	2.73972602739726	'--	'--	'--	'--	'--	'--	'--	50.0	'--	'--	'--	'--	'--	'--	'--	'--	'--	'--	'--	'--	'--	'--	'--
30f276a8-3a4b-4de8-aea0-7f605d100401	TCGA-93-A4JP	TCGA-LUAD	'--	'--	'--	Not Reported	'--	'--	'--	'--	'--	'--	'--	'--	'--	'--	'--	'--	'--	'--	'--	'--	'--	'--	'--	'--	'--	'--	'--	'--	'--	'--	'--	'--
31458638-e19c-43e5-ab13-9c64b3b3681d	TCGA-S2-AA1A	TCGA-LUAD	'--	'--	'--	Not Reported	'--	'--	'--	'--	5.205479452054795	'--	'--	'--	'--	'--	'--	'--	95.0	'--	'--	'--	'--	'--	'--	'--	'--	'--	'--	'--	'--	'--	'--	38.0
3199cfe5-3be3-43cd-a36b-5cf2c7a9929f	TCGA-50-5066	TCGA-LUAD	'--	'--	'--	Not Reported	'--	'--	'--	'--	'--	'--	'--	'--	'--	'--	'--	'--	'--	'--	'--	'--	'--	'--	'--	'--	'--	'--	'--	'--	'--	'--	'--	'--
31c96e35-5e2f-429c-b12a-7bc5a497a300	TCGA-05-4398	TCGA-LUAD	'--	'--	'--	Not Reported	'--	'--	'--	'--	3.9452054794520546	'--	'--	'--	'--	'--	'--	'--	72.0	'--	'--	'--	'--	'--	'--	'--	'--	'--	'--	'--	'--	'--	'--	'--
31ff69b5-9e58-44da-8326-bdfc7ee495c4	TCGA-97-A4M6	TCGA-LUAD	'--	'--	'--	Not Reported	'--	'--	'--	'--	'--	'--	'--	'--	'--	'--	'--	'--	'--	'--	'--	'--	'--	'--	'--	'--	'--	'--	'--	'--	'--	'--	'--	'--
32592562-11fa-435a-b40b-2b242bae53aa	TCGA-75-6214	TCGA-LUAD	'--	'--	'--	Not Reported	'--	'--	'--	'--	2.191780821917808	'--	'--	'--	'--	'--	'--	'--	40.0	'--	'--	'--	'--	'--	'--	'--	'--	'--	'--	'--	'--	'--	'--	'--
32a7b827-c3f9-4607-ae63-dae8caa2bc97	TCGA-L4-A4E5	TCGA-LUAD	'--	'--	'--	Not Reported	'--	'--	'--	'--	1.8082191780821917	'--	'--	'--	'--	'--	'--	'--	33.0	'--	'--	'--	'--	'--	'--	'--	'--	'--	'--	'--	'--	'--	'--	33.0
32d9935a-f5cd-43b3-88bd-09e6e2b9090d	TCGA-55-A48X	TCGA-LUAD	'--	'--	'--	Not Reported	'--	'--	'--	'--	1.9726027397260273	'--	'--	'--	'--	'--	'--	'--	36.0	'--	'--	'--	'--	'--	'--	'--	'--	'--	'--	'--	'--	'--	'--	36.0
33c71ead-4c2a-476d-85ef-885dbbfc2cbd	TCGA-44-6774	TCGA-LUAD	'--	'--	'--	Not Reported	'--	'--	'--	'--	1.095890410958904	'--	'--	'--	'--	'--	'--	'--	20.0	'--	'--	'--	'--	'--	'--	'--	'--	'--	'--	'--	'--	'--	'--	'--
33e3f736-7990-4f7a-ac35-863247566541	TCGA-05-5423	TCGA-LUAD	'--	'--	'--	Not Reported	'--	'--	'--	'--	3.9452054794520546	'--	'--	'--	'--	'--	'--	'--	72.0	'--	'--	'--	'--	'--	'--	'--	'--	'--	'--	'--	'--	'--	'--	24.0
34040b83-7e8a-4264-a551-b16621843e28	TCGA-05-4244	TCGA-LUAD	'--	'--	'--	Not Reported	'--	'--	'--	'--	2.0821917808219177	'--	'--	'--	'--	'--	'--	'--	38.0	'--	'--	'--	'--	'--	'--	'--	'--	'--	'--	'--	'--	'--	'--	'--
3434b91a-c05f-460f-a078-7b1bb6e7085d	TCGA-05-4382	TCGA-LUAD	'--	'--	'--	Not Reported	'--	'--	'--	'--	3.3972602739726026	'--	'--	'--	'--	'--	'--	'--	62.0	'--	'--	'--	'--	'--	'--	'--	'--	'--	'--	'--	'--	'--	'--	'--
345aef28-d49b-491b-a337-b1ac55c37d35	TCGA-97-A4M2	TCGA-LUAD	'--	'--	'--	Not Reported	'--	'--	'--	'--	5.47945205479452	'--	'--	'--	'--	'--	'--	'--	100.0	'--	'--	'--	'--	'--	'--	'--	'--	'--	'--	'--	'--	'--	'--	'--
349e6f38-2c67-4a69-a777-b9173a2a27cf	TCGA-44-6777	TCGA-LUAD	'--	'--	'--	Not Reported	'--	'--	'--	'--	3.506849315068493	'--	'--	'--	'--	'--	'--	'--	64.0	'--	'--	'--	'--	'--	'--	'--	'--	'--	'--	'--	'--	'--	'--	64.0
34d8e84e-c3e1-417d-8b9b-8563d9fa0f8e	TCGA-86-8055	TCGA-LUAD	'--	'--	'--	Not Reported	'--	'--	'--	'--	3.287671232876712	'--	'--	'--	'--	'--	'--	'--	60.0	'--	'--	'--	'--	'--	'--	'--	'--	'--	'--	'--	'--	'--	'--	'--
35cb7841-9b09-465a-90c5-e3b8a9faad49	TCGA-55-6982	TCGA-LUAD	'--	'--	'--	Not Reported	'--	'--	'--	'--	'--	'--	'--	'--	'--	'--	'--	'--	'--	'--	'--	'--	'--	'--	'--	'--	'--	'--	'--	'--	'--	'--	'--	'--
362000e4-cf7c-48fc-93cc-8f5994b442ea	TCGA-55-A4DF	TCGA-LUAD	'--	'--	'--	Not Reported	'--	'--	'--	'--	3.287671232876712	'--	'--	'--	'--	'--	'--	'--	60.0	'--	'--	'--	'--	'--	'--	'--	'--	'--	'--	'--	'--	'--	'--	'--
36470b30-a3b3-4d28-851b-918a7ff88011	TCGA-55-8096	TCGA-LUAD	'--	'--	'--	Not Reported	'--	'--	'--	'--	5.698630136986301	'--	'--	'--	'--	'--	'--	'--	104.0	'--	'--	'--	'--	'--	'--	'--	'--	'--	'--	'--	'--	'--	'--	'--
368e23f0-e573-4547-bf5a-14080baf737b	TCGA-50-5930	TCGA-LUAD	'--	'--	'--	Not Reported	'--	'--	'--	'--	'--	'--	'--	'--	'--	'--	'--	'--	'--	'--	'--	'--	'--	'--	'--	'--	'--	'--	'--	'--	'--	'--	'--	'--
369f14c4-2191-4962-a309-3e23ddc4e5fc	TCGA-J2-8192	TCGA-LUAD	'--	'--	'--	Not Reported	'--	'--	'--	'--	'--	'--	'--	'--	'--	'--	'--	'--	'--	'--	'--	'--	'--	'--	'--	'--	'--	'--	'--	'--	'--	'--	'--	'--
36ad7fc7-0cc1-4f01-aef1-f89b3cb4feac	TCGA-67-3774	TCGA-LUAD	'--	'--	'--	Not Reported	'--	'--	'--	'--	'--	'--	'--	'--	'--	'--	'--	'--	'--	'--	'--	'--	'--	'--	'--	'--	'--	'--	'--	'--	'--	'--	'--	'--
36bf02f8-c1c8-49f9-a417-adf88a205c70	TCGA-05-4426	TCGA-LUAD	'--	'--	'--	Not Reported	'--	'--	'--	'--	1.095890410958904	'--	'--	'--	'--	'--	'--	'--	20.0	'--	'--	'--	'--	'--	'--	'--	'--	'--	'--	'--	'--	'--	'--	'--
37884d39-64e8-4242-b6bd-4c0a1daa21cd	TCGA-71-8520	TCGA-LUAD	'--	'--	'--	Not Reported	'--	'--	'--	'--	'--	'--	'--	'--	'--	'--	'--	'--	'--	'--	'--	'--	'--	'--	'--	'--	'--	'--	'--	'--	'--	'--	'--	'--
37c8d73a-45ae-40fc-ba9a-721b755c1160	TCGA-97-7553	TCGA-LUAD	'--	'--	'--	Not Reported	'--	'--	'--	'--	1.095890410958904	'--	'--	'--	'--	'--	'--	'--	20.0	'--	'--	'--	'--	'--	'--	'--	'--	'--	'--	'--	'--	'--	'--	'--
383d1253-349f-43b3-bebd-9f1d1cf14b3d	TCGA-MP-A4TD	TCGA-LUAD	'--	'--	'--	Not Reported	'--	'--	'--	'--	1.095890410958904	'--	'--	'--	'--	'--	'--	'--	20.0	'--	'--	'--	'--	'--	'--	'--	'--	'--	'--	'--	'--	'--	'--	'--
389f78a3-fa0b-406c-9434-aa0298341a8c	TCGA-95-A4VN	TCGA-LUAD	'--	'--	'--	Not Reported	'--	'--	'--	'--	2.3013698630136985	'--	'--	'--	'--	'--	'--	'--	42.0	'--	'--	'--	'--	'--	'--	'--	'--	'--	'--	'--	'--	'--	'--	42.0
397d3f69-1453-4057-b177-8723eec923d1	TCGA-97-8171	TCGA-LUAD	'--	'--	'--	Not Reported	'--	'--	'--	'--	3.5616438356164384	'--	'--	'--	'--	'--	'--	'--	65.0	'--	'--	'--	'--	'--	'--	'--	'--	'--	'--	'--	'--	'--	'--	'--
39ab7174-5707-498d-9959-523680e04198	TCGA-55-A492	TCGA-LUAD	'--	'--	'--	Not Reported	'--	'--	'--	'--	1.917808219178082	'--	'--	'--	'--	'--	'--	'--	35.0	'--	'--	'--	'--	'--	'--	'--	'--	'--	'--	'--	'--	'--	'--	33.0
3a23cdb5-2327-45ac-b0b5-d4afe038c757	TCGA-05-4430	TCGA-LUAD	'--	'--	'--	Not Reported	'--	'--	'--	'--	4.383561643835616	'--	'--	'--	'--	'--	'--	'--	80.0	'--	'--	'--	'--	'--	'--	'--	'--	'--	'--	'--	'--	'--	'--	'--
3afa5045-a1ee-4a07-8aad-2e252b2f7d7a	TCGA-49-AAR0	TCGA-LUAD	'--	'--	'--	Not Reported	'--	'--	'--	'--	2.0273972602739727	'--	'--	'--	'--	'--	'--	'--	37.0	'--	'--	'--	'--	'--	'--	'--	'--	'--	'--	'--	'--	'--	'--	'--
3b21b982-dba2-45f4-ad8d-21dc86fcaaa7	TCGA-55-A57B	TCGA-LUAD	'--	'--	'--	Not Reported	'--	'--	'--	'--	'--	'--	'--	'--	'--	'--	'--	'--	'--	'--	'--	'--	'--	'--	'--	'--	'--	'--	'--	'--	'--	'--	'--	'--
3b89ac82-63f6-41b9-a03d-34b9ffc1550d	TCGA-L9-A443	TCGA-LUAD	'--	'--	'--	Not Reported	'--	'--	'--	'--	4.931506849315069	'--	'--	'--	'--	'--	'--	'--	90.0	'--	'--	'--	'--	'--	'--	'--	'--	'--	'--	'--	'--	'--	'--	45.0
3bc7026f-73f2-418b-bd62-f4768582b790	TCGA-95-7567	TCGA-LUAD	'--	'--	'--	Not Reported	'--	'--	'--	'--	'--	'--	'--	'--	'--	'--	'--	'--	'--	'--	'--	'--	'--	'--	'--	'--	'--	'--	'--	'--	'--	'--	'--	41.0
3bd6badb-27ff-4d8d-b206-4d28dc264862	TCGA-44-3396	TCGA-LUAD	'--	'--	'--	Not Reported	'--	'--	'--	'--	2.73972602739726	'--	'--	'--	'--	'--	'--	'--	50.0	'--	'--	'--	'--	'--	'--	'--	'--	'--	'--	'--	'--	'--	'--	'--
3c4ff061-d214-4d1c-8d2e-3034f207c252	TCGA-44-6775	TCGA-LUAD	'--	'--	'--	Not Reported	'--	'--	'--	'--	1.36986301369863	'--	'--	'--	'--	'--	'--	'--	25.0	'--	'--	'--	'--	'--	'--	'--	'--	'--	'--	'--	'--	'--	'--	50.0
3d2aa654-1b5f-4eb4-a1c2-af31f5760069	TCGA-05-4420	TCGA-LUAD	'--	'--	'--	Not Reported	'--	'--	'--	'--	2.0821917808219177	'--	'--	'--	'--	'--	'--	'--	38.0	'--	'--	'--	'--	'--	'--	'--	'--	'--	'--	'--	'--	'--	'--	'--
3daebe75-c6df-478e-8a4c-11186fd5ead9	TCGA-93-A4JO	TCGA-LUAD	'--	'--	'--	Not Reported	'--	'--	'--	'--	2.73972602739726	'--	'--	'--	'--	'--	'--	'--	50.0	'--	'--	'--	'--	'--	'--	'--	'--	'--	'--	'--	'--	'--	'--	50.0
3e1df30f-744a-41e9-a169-7dbbff66622e	TCGA-69-7974	TCGA-LUAD	'--	'--	'--	Not Reported	'--	'--	'--	'--	1.643835616438356	'--	'--	'--	'--	'--	'--	'--	30.0	'--	'--	'--	'--	'--	'--	'--	'--	'--	'--	'--	'--	'--	'--	30.0
3e34c7d9-90fa-41e2-ba6b-4bbc332adc4e	TCGA-55-A4DG	TCGA-LUAD	'--	'--	'--	Not Reported	'--	'--	'--	'--	5.47945205479452	'--	'--	'--	'--	'--	'--	'--	100.0	'--	'--	'--	'--	'--	'--	'--	'--	'--	'--	'--	'--	'--	'--	'--
3e635902-5310-4406-8b4d-a238ce382639	TCGA-67-4679	TCGA-LUAD	'--	'--	'--	Not Reported	'--	'--	'--	'--	'--	'--	'--	'--	'--	'--	'--	'--	'--	'--	'--	'--	'--	'--	'--	'--	'--	'--	'--	'--	'--	'--	'--	'--
3ed05070-6633-4de5-9f72-090f93aa2e4d	TCGA-55-8506	TCGA-LUAD	'--	'--	'--	Not Reported	'--	'--	'--	'--	'--	'--	'--	'--	'--	'--	'--	'--	'--	'--	'--	'--	'--	'--	'--	'--	'--	'--	'--	'--	'--	'--	'--	'--
3fe8f8e4-5396-4362-82f5-366e2fb69db2	TCGA-05-5428	TCGA-LUAD	'--	'--	'--	Not Reported	'--	'--	'--	'--	1.643835616438356	'--	'--	'--	'--	'--	'--	'--	30.0	'--	'--	'--	'--	'--	'--	'--	'--	'--	'--	'--	'--	'--	'--	24.0
4036c6fc-c82e-47bb-a384-6f299dc30b52	TCGA-44-7672	TCGA-LUAD	'--	'--	'--	Not Reported	'--	'--	'--	'--	1.095890410958904	'--	'--	'--	'--	'--	'--	'--	20.0	'--	'--	'--	'--	'--	'--	'--	'--	'--	'--	'--	'--	'--	'--	'--
41c4c704-825e-49f5-9d54-dbd7d30725e0	TCGA-64-5781	TCGA-LUAD	'--	'--	'--	Not Reported	'--	'--	'--	'--	1.36986301369863	'--	'--	'--	'--	'--	'--	'--	25.0	'--	'--	'--	'--	'--	'--	'--	'--	'--	'--	'--	'--	'--	'--	25.0
42259aa6-c9f5-4309-a956-dbf930312f44	TCGA-NJ-A4YP	TCGA-LUAD	'--	'--	'--	Not Reported	'--	'--	'--	'--	3.287671232876712	'--	'--	'--	'--	'--	'--	'--	60.0	'--	'--	'--	'--	'--	'--	'--	'--	'--	'--	'--	'--	'--	'--	'--
42432463-8e92-4f25-b72a-f03953527aa5	TCGA-O1-A52J	TCGA-LUAD	'--	'--	'--	Not Reported	'--	'--	'--	'--	2.4657534246575343	'--	'--	'--	'--	'--	'--	'--	45.0	'--	'--	'--	'--	'--	'--	'--	'--	'--	'--	'--	'--	'--	'--	30.0
42ca54fc-c1ae-41cd-bca1-7fe9810db460	TCGA-44-2656	TCGA-LUAD	'--	'--	'--	Not Reported	'--	'--	'--	'--	1.2602739726027397	'--	'--	'--	'--	'--	'--	'--	23.0	'--	'--	'--	'--	'--	'--	'--	'--	'--	'--	'--	'--	'--	'--	15.0
42d208bd-cd77-4bfb-ad53-9fc072a87393	TCGA-53-7813	TCGA-LUAD	'--	'--	'--	Not Reported	'--	'--	'--	'--	1.917808219178082	'--	'--	'--	'--	'--	'--	'--	35.0	'--	'--	'--	'--	'--	'--	'--	'--	'--	'--	'--	'--	'--	'--	35.0
433a32d0-93d1-4897-8e36-beb1ec1d998e	TCGA-62-8402	TCGA-LUAD	'--	'--	'--	Not Reported	'--	'--	'--	'--	'--	'--	'--	'--	'--	'--	'--	'--	'--	'--	'--	'--	'--	'--	'--	'--	'--	'--	'--	'--	'--	'--	'--	'--
44218b35-219c-4ad9-a01e-fde14067c4c0	TCGA-78-7633	TCGA-LUAD	'--	'--	'--	Not Reported	'--	'--	'--	'--	5.1506849315068495	'--	'--	'--	'--	'--	'--	'--	94.0	'--	'--	'--	'--	'--	'--	'--	'--	'--	'--	'--	'--	'--	'--	47.0
44adf4cb-2829-4153-80fd-a8b7ee0e654a	TCGA-35-4122	TCGA-LUAD	'--	'--	'--	Not Reported	'--	'--	'--	'--	2.4657534246575343	'--	'--	'--	'--	'--	'--	'--	45.0	'--	'--	'--	'--	'--	'--	'--	'--	'--	'--	'--	'--	'--	'--	45.0
44d8c859-4b7a-4e9d-bffc-0de0e6afdcc4	TCGA-69-8253	TCGA-LUAD	'--	'--	'--	Not Reported	'--	'--	'--	'--	0.4273972602739726	'--	'--	'--	'--	'--	'--	'--	7.8	'--	'--	'--	'--	'--	'--	'--	'--	'--	'--	'--	'--	'--	'--	39.0
44dec838-b653-42a7-a58b-a1fd232cd68c	TCGA-05-4422	TCGA-LUAD	'--	'--	'--	Not Reported	'--	'--	'--	'--	8.054794520547945	'--	'--	'--	'--	'--	'--	'--	147.0	'--	'--	'--	'--	'--	'--	'--	'--	'--	'--	'--	'--	'--	'--	'--
46592b7b-6968-42a6-83af-0917c9f4a9a5	TCGA-78-7535	TCGA-LUAD	'--	'--	'--	Not Reported	'--	'--	'--	'--	1.917808219178082	'--	'--	'--	'--	'--	'--	'--	35.0	'--	'--	'--	'--	'--	'--	'--	'--	'--	'--	'--	'--	'--	'--	'--
467d96d7-4a42-4116-8c32-0e4b34f96d8a	TCGA-86-8358	TCGA-LUAD	'--	'--	'--	Not Reported	'--	'--	'--	'--	1.095890410958904	'--	'--	'--	'--	'--	'--	'--	20.0	'--	'--	'--	'--	'--	'--	'--	'--	'--	'--	'--	'--	'--	'--	'--
47062ad2-ba82-45c8-a871-bdea84f0c405	TCGA-MP-A4T7	TCGA-LUAD	'--	'--	'--	Not Reported	'--	'--	'--	'--	2.73972602739726	'--	'--	'--	'--	'--	'--	'--	50.0	'--	'--	'--	'--	'--	'--	'--	'--	'--	'--	'--	'--	'--	'--	50.0
472337c2-a2fc-403a-8c17-69511193128b	TCGA-86-8056	TCGA-LUAD	'--	'--	'--	Not Reported	'--	'--	'--	'--	1.9726027397260273	'--	'--	'--	'--	'--	'--	'--	36.0	'--	'--	'--	'--	'--	'--	'--	'--	'--	'--	'--	'--	'--	'--	12.0
474b86d9-d897-467d-85d4-51dfa26ea107	TCGA-55-6642	TCGA-LUAD	'--	'--	'--	Not Reported	'--	'--	'--	'--	'--	'--	'--	'--	'--	'--	'--	'--	'--	'--	'--	'--	'--	'--	'--	'--	'--	'--	'--	'--	'--	'--	'--	'--
47b749e6-e060-4aa1-8f29-976e489ba789	TCGA-49-AAR9	TCGA-LUAD	'--	'--	'--	Not Reported	'--	'--	'--	'--	'--	'--	'--	'--	'--	'--	'--	'--	'--	'--	'--	'--	'--	'--	'--	'--	'--	'--	'--	'--	'--	'--	'--	'--
482eb2a7-6fed-4e4c-b1b6-14d6d869f855	TCGA-86-8074	TCGA-LUAD	'--	'--	'--	Not Reported	'--	'--	'--	'--	2.191780821917808	'--	'--	'--	'--	'--	'--	'--	40.0	'--	'--	'--	'--	'--	'--	'--	'--	'--	'--	'--	'--	'--	'--	'--
488646a1-0bdb-45f8-8c30-bef006924511	TCGA-75-7027	TCGA-LUAD	'--	'--	'--	Not Reported	'--	'--	'--	'--	2.73972602739726	'--	'--	'--	'--	'--	'--	'--	50.0	'--	'--	'--	'--	'--	'--	'--	'--	'--	'--	'--	'--	'--	'--	'--
497cc506-03fe-4ffa-860b-5a12adb1bc7d	TCGA-50-8460	TCGA-LUAD	'--	'--	'--	Not Reported	'--	'--	'--	'--	'--	'--	'--	'--	'--	'--	'--	'--	'--	'--	'--	'--	'--	'--	'--	'--	'--	'--	'--	'--	'--	'--	'--	'--
4a1d30e8-e93a-41ed-8e54-08eaff6556a7	TCGA-L9-A444	TCGA-LUAD	'--	'--	'--	Not Reported	'--	'--	'--	'--	0.547945205479452	'--	'--	'--	'--	'--	'--	'--	10.0	'--	'--	'--	'--	'--	'--	'--	'--	'--	'--	'--	'--	'--	'--	'--
4ad63dac-76a7-4527-abce-d7a0184e8739	TCGA-91-8497	TCGA-LUAD	'--	'--	'--	Not Reported	'--	'--	'--	'--	'--	'--	'--	'--	'--	'--	'--	'--	'--	'--	'--	'--	'--	'--	'--	'--	'--	'--	'--	'--	'--	'--	'--	'--
4addf05f-3668-4b3f-a17f-c0227329ca52	TCGA-05-4249	TCGA-LUAD	'--	'--	'--	Not Reported	'--	'--	'--	'--	2.8493150684931505	'--	'--	'--	'--	'--	'--	'--	52.0	'--	'--	'--	'--	'--	'--	'--	'--	'--	'--	'--	'--	'--	'--	'--
4b22ad71-c585-4077-ad3c-c6e026d0c7fa	TCGA-44-7669	TCGA-LUAD	'--	'--	'--	Not Reported	'--	'--	'--	'--	1.095890410958904	'--	'--	'--	'--	'--	'--	'--	20.0	'--	'--	'--	'--	'--	'--	'--	'--	'--	'--	'--	'--	'--	'--	'--
4b7cd595-e7f9-45a8-b736-a8c7c42d9539	TCGA-71-6725	TCGA-LUAD	'--	'--	'--	Not Reported	'--	'--	'--	'--	'--	'--	'--	'--	'--	'--	'--	'--	'--	'--	'--	'--	'--	'--	'--	'--	'--	'--	'--	'--	'--	'--	'--	'--
4b92fce2-3772-40eb-ab34-a27937b58590	TCGA-55-8092	TCGA-LUAD	'--	'--	'--	Not Reported	'--	'--	'--	'--	2.191780821917808	'--	'--	'--	'--	'--	'--	'--	40.0	'--	'--	'--	'--	'--	'--	'--	'--	'--	'--	'--	'--	'--	'--	40.0
4c31127e-d095-4978-9dac-35153c27f6ed	TCGA-73-4666	TCGA-LUAD	'--	'--	'--	Not Reported	'--	'--	'--	'--	0.547945205479452	'--	'--	'--	'--	'--	'--	'--	10.0	'--	'--	'--	'--	'--	'--	'--	'--	'--	'--	'--	'--	'--	'--	20.0
4cd3d483-2283-4c6a-a57a-444216119d34	TCGA-49-6761	TCGA-LUAD	'--	'--	'--	Not Reported	'--	'--	'--	'--	2.73972602739726	'--	'--	'--	'--	'--	'--	'--	50.0	'--	'--	'--	'--	'--	'--	'--	'--	'--	'--	'--	'--	'--	'--	'--
4d153600-81f9-44fb-b485-6355ec306d6a	TCGA-78-7159	TCGA-LUAD	'--	'--	'--	Not Reported	'--	'--	'--	'--	1.1506849315068493	'--	'--	'--	'--	'--	'--	'--	21.0	'--	'--	'--	'--	'--	'--	'--	'--	'--	'--	'--	'--	'--	'--	42.0
4d51ee44-e6f4-4bcb-be28-e9df54b39a8d	TCGA-55-8090	TCGA-LUAD	'--	'--	'--	Not Reported	'--	'--	'--	'--	'--	'--	'--	'--	'--	'--	'--	'--	'--	'--	'--	'--	'--	'--	'--	'--	'--	'--	'--	'--	'--	'--	'--	'--
4e7b2af4-b158-41a7-be22-bea227a759e6	TCGA-55-7227	TCGA-LUAD	'--	'--	'--	Not Reported	'--	'--	'--	'--	'--	'--	'--	'--	'--	'--	'--	'--	'--	'--	'--	'--	'--	'--	'--	'--	'--	'--	'--	'--	'--	'--	'--	40.0
4ef872e1-82c9-4939-9248-41ed9d3085b2	TCGA-78-7145	TCGA-LUAD	'--	'--	'--	Not Reported	'--	'--	'--	'--	1.36986301369863	'--	'--	'--	'--	'--	'--	'--	25.0	'--	'--	'--	'--	'--	'--	'--	'--	'--	'--	'--	'--	'--	'--	25.0
4efc2dac-6330-4b7a-a529-a27285f5fc23	TCGA-75-7031	TCGA-LUAD	'--	'--	'--	Not Reported	'--	'--	'--	'--	0.273972602739726	'--	'--	'--	'--	'--	'--	'--	5.0	'--	'--	'--	'--	'--	'--	'--	'--	'--	'--	'--	'--	'--	'--	10.0
501c987e-d1eb-48a9-89eb-72a5062c90b4	TCGA-78-7158	TCGA-LUAD	'--	'--	'--	Not Reported	'--	'--	'--	'--	0.7671232876712328	'--	'--	'--	'--	'--	'--	'--	14.0	'--	'--	'--	'--	'--	'--	'--	'--	'--	'--	'--	'--	'--	'--	42.0
50b2c647-aecd-4c81-af22-0d8116593552	TCGA-49-4507	TCGA-LUAD	'--	'--	'--	Not Reported	'--	'--	'--	'--	4.273972602739726	'--	'--	'--	'--	'--	'--	'--	78.0	'--	'--	'--	'--	'--	'--	'--	'--	'--	'--	'--	'--	'--	'--	'--
5134c56f-8286-4ec8-8348-237cee7dad5e	TCGA-55-6978	TCGA-LUAD	'--	'--	'--	Not Reported	'--	'--	'--	'--	'--	'--	'--	'--	'--	'--	'--	'--	'--	'--	'--	'--	'--	'--	'--	'--	'--	'--	'--	'--	'--	'--	'--	'--
5202458b-c38a-47c0-a0ba-5f1a59a762a0	TCGA-49-AARO	TCGA-LUAD	'--	'--	'--	Not Reported	'--	'--	'--	'--	'--	'--	'--	'--	'--	'--	'--	'--	'--	'--	'--	'--	'--	'--	'--	'--	'--	'--	'--	'--	'--	'--	'--	'--
528a0fce-0719-4b19-a69d-3f18681696c5	TCGA-86-A4D0	TCGA-LUAD	'--	'--	'--	Not Reported	'--	'--	'--	'--	'--	'--	'--	'--	'--	'--	'--	'--	'--	'--	'--	'--	'--	'--	'--	'--	'--	'--	'--	'--	'--	'--	'--	'--
52df074f-a402-4b78-9472-f8eb268efded	TCGA-NJ-A4YQ	TCGA-LUAD	'--	'--	'--	Not Reported	'--	'--	'--	'--	2.191780821917808	'--	'--	'--	'--	'--	'--	'--	40.0	'--	'--	'--	'--	'--	'--	'--	'--	'--	'--	'--	'--	'--	'--	'--
532c1852-76dd-489f-9380-36766d6e3c34	TCGA-86-7714	TCGA-LUAD	'--	'--	'--	Not Reported	'--	'--	'--	'--	2.356164383561644	'--	'--	'--	'--	'--	'--	'--	43.0	'--	'--	'--	'--	'--	'--	'--	'--	'--	'--	'--	'--	'--	'--	'--
54254f5a-50e8-4150-a9b7-56a0470d2a56	TCGA-78-7143	TCGA-LUAD	'--	'--	'--	Not Reported	'--	'--	'--	'--	'--	'--	'--	'--	'--	'--	'--	'--	'--	'--	'--	'--	'--	'--	'--	'--	'--	'--	'--	'--	'--	'--	'--	'--
54480f58-7e63-4aed-a116-c2c2252e8364	TCGA-91-8499	TCGA-LUAD	'--	'--	'--	Not Reported	'--	'--	'--	'--	4.931506849315069	'--	'--	'--	'--	'--	'--	'--	90.0	'--	'--	'--	'--	'--	'--	'--	'--	'--	'--	'--	'--	'--	'--	'--
54775a66-08cc-4f38-98f2-e7b2b5cec994	TCGA-86-7953	TCGA-LUAD	'--	'--	'--	Not Reported	'--	'--	'--	'--	'--	'--	'--	'--	'--	'--	'--	'--	'--	'--	'--	'--	'--	'--	'--	'--	'--	'--	'--	'--	'--	'--	'--	'--
548b0b68-ff45-4d45-adbe-984259e4a68b	TCGA-55-7816	TCGA-LUAD	'--	'--	'--	Not Reported	'--	'--	'--	'--	'--	'--	'--	'--	'--	'--	'--	'--	'--	'--	'--	'--	'--	'--	'--	'--	'--	'--	'--	'--	'--	'--	'--	'--
54a0e4d7-c274-4569-9c25-45bbe26d7f21	TCGA-55-6983	TCGA-LUAD	'--	'--	'--	Not Reported	'--	'--	'--	'--	3.287671232876712	'--	'--	'--	'--	'--	'--	'--	60.0	'--	'--	'--	'--	'--	'--	'--	'--	'--	'--	'--	'--	'--	'--	'--
54a9cc9e-3eee-4caa-9f33-4ea64a2999ba	TCGA-53-7624	TCGA-LUAD	'--	'--	'--	Not Reported	'--	'--	'--	'--	2.73972602739726	'--	'--	'--	'--	'--	'--	'--	50.0	'--	'--	'--	'--	'--	'--	'--	'--	'--	'--	'--	'--	'--	'--	'--
54e90433-5218-4d83-848f-f995ecba2a63	TCGA-L9-A7SV	TCGA-LUAD	'--	'--	'--	Not Reported	'--	'--	'--	'--	5.095890410958904	'--	'--	'--	'--	'--	'--	'--	93.0	'--	'--	'--	'--	'--	'--	'--	'--	'--	'--	'--	'--	'--	'--	31.0
5510ad32-62fd-4adc-964a-ae4e997c2f4b	TCGA-55-8620	TCGA-LUAD	'--	'--	'--	Not Reported	'--	'--	'--	'--	8.438356164383562	'--	'--	'--	'--	'--	'--	'--	154.0	'--	'--	'--	'--	'--	'--	'--	'--	'--	'--	'--	'--	'--	'--	47.0
552712d3-da16-441e-ba93-11810793d598	TCGA-69-8255	TCGA-LUAD	'--	'--	'--	Not Reported	'--	'--	'--	'--	2.191780821917808	'--	'--	'--	'--	'--	'--	'--	40.0	'--	'--	'--	'--	'--	'--	'--	'--	'--	'--	'--	'--	'--	'--	'--
562a562b-ca03-44ac-b282-b51b457d8dae	TCGA-62-A46Y	TCGA-LUAD	'--	'--	'--	Not Reported	'--	'--	'--	'--	'--	'--	'--	'--	'--	'--	'--	'--	'--	'--	'--	'--	'--	'--	'--	'--	'--	'--	'--	'--	'--	'--	'--	'--
575752f8-2788-43cd-afde-f0f600f39d18	TCGA-97-A4M3	TCGA-LUAD	'--	'--	'--	Not Reported	'--	'--	'--	'--	2.0547945205479454	'--	'--	'--	'--	'--	'--	'--	37.5	'--	'--	'--	'--	'--	'--	'--	'--	'--	'--	'--	'--	'--	'--	25.0
5813997a-d7dc-4f7c-8d4b-e979832168a9	TCGA-49-AAR3	TCGA-LUAD	'--	'--	'--	Not Reported	'--	'--	'--	'--	'--	'--	'--	'--	'--	'--	'--	'--	'--	'--	'--	'--	'--	'--	'--	'--	'--	'--	'--	'--	'--	'--	'--	'--
58babefe-7e81-4594-ba29-50d1de92a5ab	TCGA-75-6207	TCGA-LUAD	'--	'--	'--	Not Reported	'--	'--	'--	'--	0.547945205479452	'--	'--	'--	'--	'--	'--	'--	10.0	'--	'--	'--	'--	'--	'--	'--	'--	'--	'--	'--	'--	'--	'--	'--
591c068f-bbb1-4df2-9abb-d1a2e4a58372	TCGA-50-5068	TCGA-LUAD	'--	'--	'--	Not Reported	'--	'--	'--	'--	'--	'--	'--	'--	'--	'--	'--	'--	'--	'--	'--	'--	'--	'--	'--	'--	'--	'--	'--	'--	'--	'--	'--	'--
595fc3ad-f603-421b-b130-52f1f617050b	TCGA-NJ-A4YF	TCGA-LUAD	'--	'--	'--	Not Reported	'--	'--	'--	'--	1.643835616438356	'--	'--	'--	'--	'--	'--	'--	30.0	'--	'--	'--	'--	'--	'--	'--	'--	'--	'--	'--	'--	'--	'--	'--
5a2f8140-8f90-4e94-b703-5fa5aa96be7b	TCGA-91-6830	TCGA-LUAD	'--	'--	'--	Not Reported	'--	'--	'--	'--	0.6575342465753424	'--	'--	'--	'--	'--	'--	'--	12.0	'--	'--	'--	'--	'--	'--	'--	'--	'--	'--	'--	'--	'--	'--	12.0
5abd6651-69be-42f8-bdc0-308e68136d31	TCGA-78-7163	TCGA-LUAD	'--	'--	'--	Not Reported	'--	'--	'--	'--	2.2465753424657535	'--	'--	'--	'--	'--	'--	'--	41.0	'--	'--	'--	'--	'--	'--	'--	'--	'--	'--	'--	'--	'--	'--	41.0
5ace9608-d38a-42f2-a877-ec7c9d211808	TCGA-78-8648	TCGA-LUAD	'--	'--	'--	Not Reported	'--	'--	'--	'--	2.4657534246575343	'--	'--	'--	'--	'--	'--	'--	45.0	'--	'--	'--	'--	'--	'--	'--	'--	'--	'--	'--	'--	'--	'--	'--
5af499be-d2b9-4eaf-9a9f-435dccb51917	TCGA-55-6979	TCGA-LUAD	'--	'--	'--	Not Reported	'--	'--	'--	'--	'--	'--	'--	'--	'--	'--	'--	'--	'--	'--	'--	'--	'--	'--	'--	'--	'--	'--	'--	'--	'--	'--	'--	'--
5c06d97f-2aaa-43de-b085-09d7829356ba	TCGA-80-5608	TCGA-LUAD	'--	'--	'--	Not Reported	'--	'--	'--	'--	1.4246575342465753	'--	'--	'--	'--	'--	'--	'--	26.0	'--	'--	'--	'--	'--	'--	'--	'--	'--	'--	'--	'--	'--	'--	'--
5c266025-e590-457c-af86-4c2dc9797267	TCGA-62-8395	TCGA-LUAD	'--	'--	'--	Not Reported	'--	'--	'--	'--	'--	'--	'--	'--	'--	'--	'--	'--	'--	'--	'--	'--	'--	'--	'--	'--	'--	'--	'--	'--	'--	'--	'--	'--
5d2a9a4f-678d-4089-a8c5-81a5cb696629	TCGA-35-5375	TCGA-LUAD	'--	'--	'--	Not Reported	'--	'--	'--	'--	1.917808219178082	'--	'--	'--	'--	'--	'--	'--	35.0	'--	'--	'--	'--	'--	'--	'--	'--	'--	'--	'--	'--	'--	'--	35.0
5d5cc436-6e57-4d23-a164-7f5153c2e666	TCGA-44-6778	TCGA-LUAD	'--	'--	'--	Not Reported	'--	'--	'--	'--	0.821917808219178	'--	'--	'--	'--	'--	'--	'--	15.0	'--	'--	'--	'--	'--	'--	'--	'--	'--	'--	'--	'--	'--	'--	30.0
5d7ec32a-049f-4997-9882-1b3ac157e02d	TCGA-86-8281	TCGA-LUAD	'--	'--	'--	Not Reported	'--	'--	'--	'--	1.643835616438356	'--	'--	'--	'--	'--	'--	'--	30.0	'--	'--	'--	'--	'--	'--	'--	'--	'--	'--	'--	'--	'--	'--	30.0
5f4934be-eee3-40e1-8838-38103badc898	TCGA-MP-A4T6	TCGA-LUAD	'--	'--	'--	Not Reported	'--	'--	'--	'--	2.73972602739726	'--	'--	'--	'--	'--	'--	'--	50.0	'--	'--	'--	'--	'--	'--	'--	'--	'--	'--	'--	'--	'--	'--	'--
5fd0f07b-8bb9-4378-bd26-28a26057e8fe	TCGA-55-8085	TCGA-LUAD	'--	'--	'--	Not Reported	'--	'--	'--	'--	'--	'--	'--	'--	'--	'--	'--	'--	'--	'--	'--	'--	'--	'--	'--	'--	'--	'--	'--	'--	'--	'--	'--	'--
5fe77d4a-a8a5-4c90-8ff2-9c3bbbb309ef	TCGA-97-A4M5	TCGA-LUAD	'--	'--	'--	Not Reported	'--	'--	'--	'--	0.3287671232876712	'--	'--	'--	'--	'--	'--	'--	6.0	'--	'--	'--	'--	'--	'--	'--	'--	'--	'--	'--	'--	'--	'--	30.0
6092bd5c-e97c-4a77-a4ad-c87623b17507	TCGA-97-7547	TCGA-LUAD	'--	'--	'--	Not Reported	'--	'--	'--	'--	1.643835616438356	'--	'--	'--	'--	'--	'--	'--	30.0	'--	'--	'--	'--	'--	'--	'--	'--	'--	'--	'--	'--	'--	'--	'--
6144d666-8f77-4efe-95f1-f9e5c4e5e056	TCGA-44-6145	TCGA-LUAD	'--	'--	'--	Not Reported	'--	'--	'--	'--	4.109589041095891	'--	'--	'--	'--	'--	'--	'--	75.0	'--	'--	'--	'--	'--	'--	'--	'--	'--	'--	'--	'--	'--	'--	36.0
61c655ec-52b5-453f-a6cc-b2aba445b027	TCGA-49-4486	TCGA-LUAD	'--	'--	'--	Not Reported	'--	'--	'--	'--	0.958904109589041	'--	'--	'--	'--	'--	'--	'--	17.5	'--	'--	'--	'--	'--	'--	'--	'--	'--	'--	'--	'--	'--	'--	35.0
62380447-3b94-4e7c-823a-72dd7b4ccf3a	TCGA-62-8399	TCGA-LUAD	'--	'--	'--	Not Reported	'--	'--	'--	'--	3.835616438356164	'--	'--	'--	'--	'--	'--	'--	70.0	'--	'--	'--	'--	'--	'--	'--	'--	'--	'--	'--	'--	'--	'--	'--
63bd2175-4b7c-44c9-aef3-9efc8f79837b	TCGA-05-5429	TCGA-LUAD	'--	'--	'--	Not Reported	'--	'--	'--	'--	'--	'--	'--	'--	'--	'--	'--	'--	'--	'--	'--	'--	'--	'--	'--	'--	'--	'--	'--	'--	'--	'--	'--	'--
645903b5-ba37-48a1-985b-a019b8db3236	TCGA-80-5607	TCGA-LUAD	'--	'--	'--	Not Reported	'--	'--	'--	'--	0.821917808219178	'--	'--	'--	'--	'--	'--	'--	15.0	'--	'--	'--	'--	'--	'--	'--	'--	'--	'--	'--	'--	'--	'--	20.0
646910ee-5f5d-40ac-a21a-75790f89430a	TCGA-86-A4P8	TCGA-LUAD	'--	'--	'--	Not Reported	'--	'--	'--	'--	'--	'--	'--	'--	'--	'--	'--	'--	'--	'--	'--	'--	'--	'--	'--	'--	'--	'--	'--	'--	'--	'--	'--	'--
656a5eb4-e4a5-4d21-a800-3586f4d6588b	TCGA-91-8496	TCGA-LUAD	'--	'--	'--	Not Reported	'--	'--	'--	'--	'--	'--	'--	'--	'--	'--	'--	'--	'--	'--	'--	'--	'--	'--	'--	'--	'--	'--	'--	'--	'--	'--	'--	'--
659668e8-f0d9-4ff2-bbc8-9246f2ef49ab	TCGA-55-7281	TCGA-LUAD	'--	'--	'--	Not Reported	'--	'--	'--	'--	1.095890410958904	'--	'--	'--	'--	'--	'--	'--	20.0	'--	'--	'--	'--	'--	'--	'--	'--	'--	'--	'--	'--	'--	'--	'--
66763a0c-6cda-4832-a0cc-e7b496d78eaa	TCGA-05-4424	TCGA-LUAD	'--	'--	'--	Not Reported	'--	'--	'--	'--	2.73972602739726	'--	'--	'--	'--	'--	'--	'--	50.0	'--	'--	'--	'--	'--	'--	'--	'--	'--	'--	'--	'--	'--	'--	50.0
66ed89f6-8ba2-49d0-af0f-4b6ebf2381bf	TCGA-44-3919	TCGA-LUAD	'--	'--	'--	Not Reported	'--	'--	'--	'--	'--	'--	'--	'--	'--	'--	'--	'--	'--	'--	'--	'--	'--	'--	'--	'--	'--	'--	'--	'--	'--	'--	'--	'--
673493f6-975c-49e8-934c-001e9a0fff90	TCGA-67-3772	TCGA-LUAD	'--	'--	'--	Not Reported	'--	'--	'--	'--	'--	'--	'--	'--	'--	'--	'--	'--	'--	'--	'--	'--	'--	'--	'--	'--	'--	'--	'--	'--	'--	'--	'--	'--
67a2bc21-7c87-4678-997d-a434de672436	TCGA-78-7537	TCGA-LUAD	'--	'--	'--	Not Reported	'--	'--	'--	'--	1.095890410958904	'--	'--	'--	'--	'--	'--	'--	20.0	'--	'--	'--	'--	'--	'--	'--	'--	'--	'--	'--	'--	'--	'--	40.0
67dbe286-edb3-4d07-8f74-9e5254f01945	TCGA-55-7994	TCGA-LUAD	'--	'--	'--	Not Reported	'--	'--	'--	'--	1.5342465753424657	'--	'--	'--	'--	'--	'--	'--	28.0	'--	'--	'--	'--	'--	'--	'--	'--	'--	'--	'--	'--	'--	'--	'--
67fa3e41-c7c6-44c5-9e67-6bcb2715aacc	TCGA-69-A59K	TCGA-LUAD	'--	'--	'--	Not Reported	'--	'--	'--	'--	1.36986301369863	'--	'--	'--	'--	'--	'--	'--	25.0	'--	'--	'--	'--	'--	'--	'--	'--	'--	'--	'--	'--	'--	'--	13.0
681b1176-9676-44d3-892c-1d5dba1ce25b	TCGA-75-7025	TCGA-LUAD	'--	'--	'--	Not Reported	'--	'--	'--	'--	'--	'--	'--	'--	'--	'--	'--	'--	'--	'--	'--	'--	'--	'--	'--	'--	'--	'--	'--	'--	'--	'--	'--	19.0
6845099a-b2c9-48d8-b856-9903d39bb92e	TCGA-55-8514	TCGA-LUAD	'--	'--	'--	Not Reported	'--	'--	'--	'--	1.095890410958904	'--	'--	'--	'--	'--	'--	'--	20.0	'--	'--	'--	'--	'--	'--	'--	'--	'--	'--	'--	'--	'--	'--	40.0
68b86559-38b2-41f2-b66e-c3c2b628b14d	TCGA-44-4112	TCGA-LUAD	'--	'--	'--	Not Reported	'--	'--	'--	'--	1.643835616438356	'--	'--	'--	'--	'--	'--	'--	30.0	'--	'--	'--	'--	'--	'--	'--	'--	'--	'--	'--	'--	'--	'--	20.0
69584d55-18f7-4786-b3cc-cd528500be44	TCGA-55-8094	TCGA-LUAD	'--	'--	'--	Not Reported	'--	'--	'--	'--	3.835616438356164	'--	'--	'--	'--	'--	'--	'--	70.0	'--	'--	'--	'--	'--	'--	'--	'--	'--	'--	'--	'--	'--	'--	35.0
69b23036-add9-42c9-941f-02fb74d9b08c	TCGA-05-4425	TCGA-LUAD	'--	'--	'--	Not Reported	'--	'--	'--	'--	1.5342465753424657	'--	'--	'--	'--	'--	'--	'--	28.0	'--	'--	'--	'--	'--	'--	'--	'--	'--	'--	'--	'--	'--	'--	'--
69dba721-a168-47a4-b7ff-80a448bad654	TCGA-55-7914	TCGA-LUAD	'--	'--	'--	Not Reported	'--	'--	'--	'--	0.273972602739726	'--	'--	'--	'--	'--	'--	'--	5.0	'--	'--	'--	'--	'--	'--	'--	'--	'--	'--	'--	'--	'--	'--	'--
6bffe800-ec2b-4638-9333-97fe85dcd91c	TCGA-49-6767	TCGA-LUAD	'--	'--	'--	Not Reported	'--	'--	'--	'--	1.643835616438356	'--	'--	'--	'--	'--	'--	'--	30.0	'--	'--	'--	'--	'--	'--	'--	'--	'--	'--	'--	'--	'--	'--	'--
6c3655ca-8ae7-4ad7-b3e4-0c3ec293fba7	TCGA-49-4490	TCGA-LUAD	'--	'--	'--	Not Reported	'--	'--	'--	'--	0.273972602739726	'--	'--	'--	'--	'--	'--	'--	5.0	'--	'--	'--	'--	'--	'--	'--	'--	'--	'--	'--	'--	'--	'--	'--
6cf49cf0-de4c-4c90-8358-eae19c6206b0	TCGA-35-4123	TCGA-LUAD	'--	'--	'--	Not Reported	'--	'--	'--	'--	1.095890410958904	'--	'--	'--	'--	'--	'--	'--	20.0	'--	'--	'--	'--	'--	'--	'--	'--	'--	'--	'--	'--	'--	'--	20.0
6d72de06-232a-4983-a06c-eba6d82cb3f1	TCGA-55-1594	TCGA-LUAD	'--	'--	'--	Not Reported	'--	'--	'--	'--	'--	'--	'--	'--	'--	'--	'--	'--	'--	'--	'--	'--	'--	'--	'--	'--	'--	'--	'--	'--	'--	'--	'--	'--
6d96a298-be5a-4e14-afe8-ca4b6ca298d6	TCGA-44-8117	TCGA-LUAD	'--	'--	'--	Not Reported	'--	'--	'--	'--	2.958904109589041	'--	'--	'--	'--	'--	'--	'--	54.0	'--	'--	'--	'--	'--	'--	'--	'--	'--	'--	'--	'--	'--	'--	36.0
6dfd47d2-831a-4386-9051-f78199a16bb5	TCGA-05-4397	TCGA-LUAD	'--	'--	'--	Not Reported	'--	'--	'--	'--	2.4657534246575343	'--	'--	'--	'--	'--	'--	'--	45.0	'--	'--	'--	'--	'--	'--	'--	'--	'--	'--	'--	'--	'--	'--	'--
6e3b6b72-142d-4b8d-a462-28a205796e41	TCGA-44-3918	TCGA-LUAD	'--	'--	'--	Not Reported	'--	'--	'--	'--	1.095890410958904	'--	'--	'--	'--	'--	'--	'--	20.0	'--	'--	'--	'--	'--	'--	'--	'--	'--	'--	'--	'--	'--	'--	20.0
6ee9caec-65ac-46db-9426-ffaa31967ae2	TCGA-95-8494	TCGA-LUAD	'--	'--	'--	Not Reported	'--	'--	'--	'--	'--	'--	'--	'--	'--	'--	'--	'--	'--	'--	'--	'--	'--	'--	'--	'--	'--	'--	'--	'--	'--	'--	'--	'--
70081320-540f-41d2-8687-ee6d011f8eb0	TCGA-MP-A4T9	TCGA-LUAD	'--	'--	'--	Not Reported	'--	'--	'--	'--	1.3150684931506849	'--	'--	'--	'--	'--	'--	'--	24.0	'--	'--	'--	'--	'--	'--	'--	'--	'--	'--	'--	'--	'--	'--	24.0
706420c4-8820-4b41-80d9-f3efd1d2a4f0	TCGA-MP-A4SV	TCGA-LUAD	'--	'--	'--	Not Reported	'--	'--	'--	'--	6.027397260273973	'--	'--	'--	'--	'--	'--	'--	110.0	'--	'--	'--	'--	'--	'--	'--	'--	'--	'--	'--	'--	'--	'--	'--
7093024b-cf56-4783-b973-b72573ed7f2b	TCGA-93-A4JQ	TCGA-LUAD	'--	'--	'--	Not Reported	'--	'--	'--	'--	'--	'--	'--	'--	'--	'--	'--	'--	'--	'--	'--	'--	'--	'--	'--	'--	'--	'--	'--	'--	'--	'--	'--	20.0
7099597a-b208-45b5-b9e0-11ab40d5e497	TCGA-44-3917	TCGA-LUAD	'--	'--	'--	Not Reported	'--	'--	'--	'--	0.8767123287671232	'--	'--	'--	'--	'--	'--	'--	16.0	'--	'--	'--	'--	'--	'--	'--	'--	'--	'--	'--	'--	'--	'--	'--
722d6818-f1cb-49f4-b68a-fd0a31304681	TCGA-05-4402	TCGA-LUAD	'--	'--	'--	Not Reported	'--	'--	'--	'--	'--	'--	'--	'--	'--	'--	'--	'--	'--	'--	'--	'--	'--	'--	'--	'--	'--	'--	'--	'--	'--	'--	'--	'--
742e0e32-25b5-4d41-8bf5-364b571cfd93	TCGA-62-8394	TCGA-LUAD	'--	'--	'--	Not Reported	'--	'--	'--	'--	'--	'--	'--	'--	'--	'--	'--	'--	'--	'--	'--	'--	'--	'--	'--	'--	'--	'--	'--	'--	'--	'--	'--	'--
75589307-f141-4d0d-b35d-adbbc77b3dec	TCGA-55-8204	TCGA-LUAD	'--	'--	'--	Not Reported	'--	'--	'--	'--	'--	'--	'--	'--	'--	'--	'--	'--	'--	'--	'--	'--	'--	'--	'--	'--	'--	'--	'--	'--	'--	'--	'--	'--
75a0bb0b-6528-4fb8-a9e6-254905d21df4	TCGA-MN-A4N1	TCGA-LUAD	'--	'--	'--	Not Reported	'--	'--	'--	'--	'--	'--	'--	'--	'--	'--	'--	'--	'--	'--	'--	'--	'--	'--	'--	'--	'--	'--	'--	'--	'--	'--	'--	'--
75dd635e-8e0c-4c0b-b21c-20f77770218d	TCGA-50-5942	TCGA-LUAD	'--	'--	'--	Not Reported	'--	'--	'--	'--	1.643835616438356	'--	'--	'--	'--	'--	'--	'--	30.0	'--	'--	'--	'--	'--	'--	'--	'--	'--	'--	'--	'--	'--	'--	'--
762dea8a-5b41-4058-979a-b7876ed13d7e	TCGA-05-4395	TCGA-LUAD	'--	'--	'--	Not Reported	'--	'--	'--	'--	'--	'--	'--	'--	'--	'--	'--	'--	'--	'--	'--	'--	'--	'--	'--	'--	'--	'--	'--	'--	'--	'--	'--	'--
765ad5a5-134b-4680-a6d4-1dd113dc47cc	TCGA-49-AAR4	TCGA-LUAD	'--	'--	'--	Not Reported	'--	'--	'--	'--	1.917808219178082	'--	'--	'--	'--	'--	'--	'--	35.0	'--	'--	'--	'--	'--	'--	'--	'--	'--	'--	'--	'--	'--	'--	'--
772324a5-5513-454d-ad6b-605798f69b73	TCGA-55-8619	TCGA-LUAD	'--	'--	'--	Not Reported	'--	'--	'--	'--	'--	'--	'--	'--	'--	'--	'--	'--	'--	'--	'--	'--	'--	'--	'--	'--	'--	'--	'--	'--	'--	'--	'--	'--
77828a90-8e2a-4664-b674-d837e6e34fe4	TCGA-69-7761	TCGA-LUAD	'--	'--	'--	Not Reported	'--	'--	'--	'--	1.095890410958904	'--	'--	'--	'--	'--	'--	'--	20.0	'--	'--	'--	'--	'--	'--	'--	'--	'--	'--	'--	'--	'--	'--	20.0
7782ceaa-da49-4232-8b3f-534971adaad8	TCGA-73-7499	TCGA-LUAD	'--	'--	'--	Not Reported	'--	'--	'--	'--	'--	'--	'--	'--	'--	'--	'--	'--	'--	'--	'--	'--	'--	'--	'--	'--	'--	'--	'--	'--	'--	'--	'--	'--
77c4dbb2-eceb-4e0d-bcde-63dc817d5f35	TCGA-55-7903	TCGA-LUAD	'--	'--	'--	Not Reported	'--	'--	'--	'--	2.191780821917808	'--	'--	'--	'--	'--	'--	'--	40.0	'--	'--	'--	'--	'--	'--	'--	'--	'--	'--	'--	'--	'--	'--	'--
77f8c850-b4e6-46a1-ab12-a50e0044a0c8	TCGA-55-8208	TCGA-LUAD	'--	'--	'--	Not Reported	'--	'--	'--	'--	2.73972602739726	'--	'--	'--	'--	'--	'--	'--	50.0	'--	'--	'--	'--	'--	'--	'--	'--	'--	'--	'--	'--	'--	'--	'--
781f40c9-c099-4c96-8269-ebe2a449c93d	TCGA-78-8660	TCGA-LUAD	'--	'--	'--	Not Reported	'--	'--	'--	'--	0.6027397260273972	'--	'--	'--	'--	'--	'--	'--	11.0	'--	'--	'--	'--	'--	'--	'--	'--	'--	'--	'--	'--	'--	'--	51.0
78a24c56-576c-4245-bb42-6603b3d19897	TCGA-05-4427	TCGA-LUAD	'--	'--	'--	Not Reported	'--	'--	'--	'--	0.4383561643835616	'--	'--	'--	'--	'--	'--	'--	8.0	'--	'--	'--	'--	'--	'--	'--	'--	'--	'--	'--	'--	'--	'--	15.0
78ae716b-0ca5-4c01-a053-d41288385fcd	TCGA-75-5122	TCGA-LUAD	'--	'--	'--	Not Reported	'--	'--	'--	'--	1.095890410958904	'--	'--	'--	'--	'--	'--	'--	20.0	'--	'--	'--	'--	'--	'--	'--	'--	'--	'--	'--	'--	'--	'--	'--
793649e5-f479-4d64-8723-2ef488fe0fd9	TCGA-62-A46U	TCGA-LUAD	'--	'--	'--	Not Reported	'--	'--	'--	'--	'--	'--	'--	'--	'--	'--	'--	'--	'--	'--	'--	'--	'--	'--	'--	'--	'--	'--	'--	'--	'--	'--	'--	'--
7a0ea814-f0de-4bc4-a81a-daa000559369	TCGA-50-5933	TCGA-LUAD	'--	'--	'--	Not Reported	'--	'--	'--	'--	'--	'--	'--	'--	'--	'--	'--	'--	'--	'--	'--	'--	'--	'--	'--	'--	'--	'--	'--	'--	'--	'--	'--	'--
7a111b4f-46e9-4e34-8024-0b9fdc5cbcd8	TCGA-MP-A4TH	TCGA-LUAD	'--	'--	'--	Not Reported	'--	'--	'--	'--	1.095890410958904	'--	'--	'--	'--	'--	'--	'--	20.0	'--	'--	'--	'--	'--	'--	'--	'--	'--	'--	'--	'--	'--	'--	20.0
7b0622ab-63ea-483f-ae40-d3ea587bdbba	TCGA-78-7156	TCGA-LUAD	'--	'--	'--	Not Reported	'--	'--	'--	'--	4.602739726027397	'--	'--	'--	'--	'--	'--	'--	84.0	'--	'--	'--	'--	'--	'--	'--	'--	'--	'--	'--	'--	'--	'--	28.0
7b89166e-c5b8-481b-aa70-495141499b91	TCGA-86-8669	TCGA-LUAD	'--	'--	'--	Not Reported	'--	'--	'--	'--	2.5753424657534247	'--	'--	'--	'--	'--	'--	'--	47.0	'--	'--	'--	'--	'--	'--	'--	'--	'--	'--	'--	'--	'--	'--	'--
7b9479ff-23d6-4689-91f0-02efc94300f9	TCGA-44-A47A	TCGA-LUAD	'--	'--	'--	Not Reported	'--	'--	'--	'--	4.383561643835616	'--	'--	'--	'--	'--	'--	'--	80.0	'--	'--	'--	'--	'--	'--	'--	'--	'--	'--	'--	'--	'--	'--	40.0
7be86a90-6da8-4c01-8a7a-bc5cfef9894f	TCGA-78-7539	TCGA-LUAD	'--	'--	'--	Not Reported	'--	'--	'--	'--	0.12054794520547946	'--	'--	'--	'--	'--	'--	'--	2.2	'--	'--	'--	'--	'--	'--	'--	'--	'--	'--	'--	'--	'--	'--	28.0
7c4ed533-ee66-48be-a84b-ff8607742818	TCGA-MP-A4T8	TCGA-LUAD	'--	'--	'--	Not Reported	'--	'--	'--	'--	1.36986301369863	'--	'--	'--	'--	'--	'--	'--	25.0	'--	'--	'--	'--	'--	'--	'--	'--	'--	'--	'--	'--	'--	'--	15.0
7c7d777b-bf00-4c24-97fc-922580d5605f	TCGA-NJ-A55R	TCGA-LUAD	'--	'--	'--	Not Reported	'--	'--	'--	'--	0.273972602739726	'--	'--	'--	'--	'--	'--	'--	5.0	'--	'--	'--	'--	'--	'--	'--	'--	'--	'--	'--	'--	'--	'--	'--
7ca711ec-9ac0-4fa7-8a60-32ae84b8789a	TCGA-53-A4EZ	TCGA-LUAD	'--	'--	'--	Not Reported	'--	'--	'--	'--	2.191780821917808	'--	'--	'--	'--	'--	'--	'--	40.0	'--	'--	'--	'--	'--	'--	'--	'--	'--	'--	'--	'--	'--	'--	40.0
7cce924f-12a1-4895-9866-5d4b1869dde6	TCGA-55-6970	TCGA-LUAD	'--	'--	'--	Not Reported	'--	'--	'--	'--	'--	'--	'--	'--	'--	'--	'--	'--	'--	'--	'--	'--	'--	'--	'--	'--	'--	'--	'--	'--	'--	'--	'--	'--
7e7f089c-25f7-4e14-aed5-d741047b9e42	TCGA-86-8359	TCGA-LUAD	'--	'--	'--	Not Reported	'--	'--	'--	'--	1.9726027397260273	'--	'--	'--	'--	'--	'--	'--	36.0	'--	'--	'--	'--	'--	'--	'--	'--	'--	'--	'--	'--	'--	'--	'--
7e83f9dd-b038-497b-a113-a55605398b7b	TCGA-99-8032	TCGA-LUAD	'--	'--	'--	Not Reported	'--	'--	'--	'--	4.931506849315069	'--	'--	'--	'--	'--	'--	'--	90.0	'--	'--	'--	'--	'--	'--	'--	'--	'--	'--	'--	'--	'--	'--	'--
7eb540b4-8dd3-4382-a488-e48b1c7213b3	TCGA-50-7109	TCGA-LUAD	'--	'--	'--	Not Reported	'--	'--	'--	'--	6.575342465753424	'--	'--	'--	'--	'--	'--	'--	120.0	'--	'--	'--	'--	'--	'--	'--	'--	'--	'--	'--	'--	'--	'--	'--
7f6455e8-fa3d-4452-acb2-8c9995073072	TCGA-44-7667	TCGA-LUAD	'--	'--	'--	Not Reported	'--	'--	'--	'--	2.73972602739726	'--	'--	'--	'--	'--	'--	'--	50.0	'--	'--	'--	'--	'--	'--	'--	'--	'--	'--	'--	'--	'--	'--	'--
7fd03220-531e-4ef8-beca-e9703e8c0ae1	TCGA-NJ-A4YG	TCGA-LUAD	'--	'--	'--	Not Reported	'--	'--	'--	'--	5.698630136986301	'--	'--	'--	'--	'--	'--	'--	104.0	'--	'--	'--	'--	'--	'--	'--	'--	'--	'--	'--	'--	'--	'--	52.0
807cc7d2-6e3b-4f2d-9531-0da994eeeada	TCGA-55-8302	TCGA-LUAD	'--	'--	'--	Not Reported	'--	'--	'--	'--	3.232876712328767	'--	'--	'--	'--	'--	'--	'--	59.0	'--	'--	'--	'--	'--	'--	'--	'--	'--	'--	'--	'--	'--	'--	'--
81a0b2ff-a3d3-41bb-9ce6-765e6ae894af	TCGA-64-1679	TCGA-LUAD	'--	'--	'--	Not Reported	'--	'--	'--	'--	2.191780821917808	'--	'--	'--	'--	'--	'--	'--	40.0	'--	'--	'--	'--	'--	'--	'--	'--	'--	'--	'--	'--	'--	'--	'--
8214a0d1-5e2d-4a7a-acb1-e5580755db83	TCGA-38-7271	TCGA-LUAD	'--	'--	'--	Not Reported	'--	'--	'--	'--	1.36986301369863	'--	'--	'--	'--	'--	'--	'--	25.0	'--	'--	'--	'--	'--	'--	'--	'--	'--	'--	'--	'--	'--	'--	28.0
82476d2d-e403-4f6b-8dd6-cc84e3329478	TCGA-50-6595	TCGA-LUAD	'--	'--	'--	Not Reported	'--	'--	'--	'--	'--	'--	'--	'--	'--	'--	'--	'--	'--	'--	'--	'--	'--	'--	'--	'--	'--	'--	'--	'--	'--	'--	'--	'--
83a6ed20-b3cf-48b9-8ed3-a080cd4951fa	TCGA-55-6968	TCGA-LUAD	'--	'--	'--	Not Reported	'--	'--	'--	'--	'--	'--	'--	'--	'--	'--	'--	'--	'--	'--	'--	'--	'--	'--	'--	'--	'--	'--	'--	'--	'--	'--	'--	'--
83e38dbd-edab-47f2-b19f-6ea38fc6bece	TCGA-44-8120	TCGA-LUAD	'--	'--	'--	Not Reported	'--	'--	'--	'--	1.643835616438356	'--	'--	'--	'--	'--	'--	'--	30.0	'--	'--	'--	'--	'--	'--	'--	'--	'--	'--	'--	'--	'--	'--	'--
84c3ba70-afa7-4b69-be69-7ec8d6022c56	TCGA-99-8025	TCGA-LUAD	'--	'--	'--	Not Reported	'--	'--	'--	'--	1.095890410958904	'--	'--	'--	'--	'--	'--	'--	20.0	'--	'--	'--	'--	'--	'--	'--	'--	'--	'--	'--	'--	'--	'--	40.0
8504fd86-a70a-4cba-9ec8-25c9e60ca549	TCGA-50-6594	TCGA-LUAD	'--	'--	'--	Not Reported	'--	'--	'--	'--	'--	'--	'--	'--	'--	'--	'--	'--	'--	'--	'--	'--	'--	'--	'--	'--	'--	'--	'--	'--	'--	'--	'--	'--
851867cb-9ad0-4fdf-ac75-9bb0427ad440	TCGA-44-A479	TCGA-LUAD	'--	'--	'--	Not Reported	'--	'--	'--	'--	2.191780821917808	'--	'--	'--	'--	'--	'--	'--	40.0	'--	'--	'--	'--	'--	'--	'--	'--	'--	'--	'--	'--	'--	'--	40.0
8609edfc-119d-4d63-9188-c86aabd5ca52	TCGA-86-8076	TCGA-LUAD	'--	'--	'--	Not Reported	'--	'--	'--	'--	'--	'--	'--	'--	'--	'--	'--	'--	'--	'--	'--	'--	'--	'--	'--	'--	'--	'--	'--	'--	'--	'--	'--	'--
86dac334-f30e-438e-810a-8e45f69dbb7e	TCGA-MP-A4TF	TCGA-LUAD	'--	'--	'--	Not Reported	'--	'--	'--	'--	2.191780821917808	'--	'--	'--	'--	'--	'--	'--	40.0	'--	'--	'--	'--	'--	'--	'--	'--	'--	'--	'--	'--	'--	'--	40.0
86faf16c-56fd-4b7b-a6b2-b4c83bec93e1	TCGA-78-7161	TCGA-LUAD	'--	'--	'--	Not Reported	'--	'--	'--	'--	1.5232876712328767	'--	'--	'--	'--	'--	'--	'--	27.8	'--	'--	'--	'--	'--	'--	'--	'--	'--	'--	'--	'--	'--	'--	37.0
875333ab-9048-462d-aaa2-693ad127e3cc	TCGA-38-4632	TCGA-LUAD	'--	'--	'--	Not Reported	'--	'--	'--	'--	0.547945205479452	'--	'--	'--	'--	'--	'--	'--	10.0	'--	'--	'--	'--	'--	'--	'--	'--	'--	'--	'--	'--	'--	'--	'--
87f1b3df-4bc7-4336-b658-f30ac1c5c796	TCGA-95-8039	TCGA-LUAD	'--	'--	'--	Not Reported	'--	'--	'--	'--	'--	'--	'--	'--	'--	'--	'--	'--	'--	'--	'--	'--	'--	'--	'--	'--	'--	'--	'--	'--	'--	'--	'--	'--
8869000d-09d7-465a-ac32-54d1935c43e7	TCGA-86-8075	TCGA-LUAD	'--	'--	'--	Not Reported	'--	'--	'--	'--	'--	'--	'--	'--	'--	'--	'--	'--	'--	'--	'--	'--	'--	'--	'--	'--	'--	'--	'--	'--	'--	'--	'--	'--
889aec8e-14ba-48d9-8fe1-f2416e82b333	TCGA-44-6147	TCGA-LUAD	'--	'--	'--	Not Reported	'--	'--	'--	'--	'--	'--	'--	'--	'--	'--	'--	'--	'--	'--	'--	'--	'--	'--	'--	'--	'--	'--	'--	'--	'--	'--	'--	4.0
8981f0c9-7155-4c96-bf77-7d40fe404323	TCGA-69-7760	TCGA-LUAD	'--	'--	'--	Not Reported	'--	'--	'--	'--	'--	'--	'--	'--	'--	'--	'--	'--	'--	'--	'--	'--	'--	'--	'--	'--	'--	'--	'--	'--	'--	'--	'--	'--
8994c8c4-9ea0-46cb-b4a5-0055d7da5bfa	TCGA-44-6148	TCGA-LUAD	'--	'--	'--	Not Reported	'--	'--	'--	'--	3.287671232876712	'--	'--	'--	'--	'--	'--	'--	60.0	'--	'--	'--	'--	'--	'--	'--	'--	'--	'--	'--	'--	'--	'--	31.0
8a16ddb3-4861-4128-bed9-0b1f94fe8cf7	TCGA-64-1677	TCGA-LUAD	'--	'--	'--	Not Reported	'--	'--	'--	'--	2.73972602739726	'--	'--	'--	'--	'--	'--	'--	50.0	'--	'--	'--	'--	'--	'--	'--	'--	'--	'--	'--	'--	'--	'--	'--
8ab8c4ba-311e-41d0-85ea-a0245aca1bdd	TCGA-NJ-A55O	TCGA-LUAD	'--	'--	'--	Not Reported	'--	'--	'--	'--	1.643835616438356	'--	'--	'--	'--	'--	'--	'--	30.0	'--	'--	'--	'--	'--	'--	'--	'--	'--	'--	'--	'--	'--	'--	'--
8b119d1c-6d21-4bbd-8a00-12da7b97d6c4	TCGA-05-5420	TCGA-LUAD	'--	'--	'--	Not Reported	'--	'--	'--	'--	2.191780821917808	'--	'--	'--	'--	'--	'--	'--	40.0	'--	'--	'--	'--	'--	'--	'--	'--	'--	'--	'--	'--	'--	'--	40.0
8c695c24-e7f9-449a-9258-a1bc8a33bf9a	TCGA-97-8174	TCGA-LUAD	'--	'--	'--	Not Reported	'--	'--	'--	'--	2.191780821917808	'--	'--	'--	'--	'--	'--	'--	40.0	'--	'--	'--	'--	'--	'--	'--	'--	'--	'--	'--	'--	'--	'--	20.0
8cc6bcec-65df-46a9-a88c-09762a132857	TCGA-MP-A4SY	TCGA-LUAD	'--	'--	'--	Not Reported	'--	'--	'--	'--	2.191780821917808	'--	'--	'--	'--	'--	'--	'--	40.0	'--	'--	'--	'--	'--	'--	'--	'--	'--	'--	'--	'--	'--	'--	'--
8d0736fe-261c-445c-bfd2-a3ea3ceaf367	TCGA-55-6971	TCGA-LUAD	'--	'--	'--	Not Reported	'--	'--	'--	'--	3.287671232876712	'--	'--	'--	'--	'--	'--	'--	60.0	'--	'--	'--	'--	'--	'--	'--	'--	'--	'--	'--	'--	'--	'--	40.0
8d535aa6-6d59-4965-b5ed-17217d8f5930	TCGA-55-8621	TCGA-LUAD	'--	'--	'--	Not Reported	'--	'--	'--	'--	1.643835616438356	'--	'--	'--	'--	'--	'--	'--	30.0	'--	'--	'--	'--	'--	'--	'--	'--	'--	'--	'--	'--	'--	'--	30.0
8e2aca86-7cba-4631-9f25-4d14219dbc6d	TCGA-86-A456	TCGA-LUAD	'--	'--	'--	Not Reported	'--	'--	'--	'--	'--	'--	'--	'--	'--	'--	'--	'--	'--	'--	'--	'--	'--	'--	'--	'--	'--	'--	'--	'--	'--	'--	'--	35.0
8e41153b-9faf-45c3-8397-8a428ef5c0d5	TCGA-55-7573	TCGA-LUAD	'--	'--	'--	Not Reported	'--	'--	'--	'--	'--	'--	'--	'--	'--	'--	'--	'--	'--	'--	'--	'--	'--	'--	'--	'--	'--	'--	'--	'--	'--	'--	'--	'--
8f04660a-2efb-4947-9eab-375066b9eb33	TCGA-MP-A5C7	TCGA-LUAD	'--	'--	'--	Not Reported	'--	'--	'--	'--	0.821917808219178	'--	'--	'--	'--	'--	'--	'--	15.0	'--	'--	'--	'--	'--	'--	'--	'--	'--	'--	'--	'--	'--	'--	15.0
8f52cccd-5709-4753-9670-31a573ee27ab	TCGA-MP-A4TJ	TCGA-LUAD	'--	'--	'--	Not Reported	'--	'--	'--	'--	'--	'--	'--	'--	'--	'--	'--	'--	'--	'--	'--	'--	'--	'--	'--	'--	'--	'--	'--	'--	'--	'--	'--	'--
8fdbd88f-19ae-4ab8-bcd7-6bfa1bbde742	TCGA-64-5778	TCGA-LUAD	'--	'--	'--	Not Reported	'--	'--	'--	'--	3.7260273972602738	'--	'--	'--	'--	'--	'--	'--	68.0	'--	'--	'--	'--	'--	'--	'--	'--	'--	'--	'--	'--	'--	'--	34.0
923b37e4-fcf7-46a0-8cb2-9139711fec7b	TCGA-55-7726	TCGA-LUAD	'--	'--	'--	Not Reported	'--	'--	'--	'--	1.643835616438356	'--	'--	'--	'--	'--	'--	'--	30.0	'--	'--	'--	'--	'--	'--	'--	'--	'--	'--	'--	'--	'--	'--	24.0
9240d5fc-de23-4436-8099-da9bd3054860	TCGA-62-8397	TCGA-LUAD	'--	'--	'--	Not Reported	'--	'--	'--	'--	'--	'--	'--	'--	'--	'--	'--	'--	'--	'--	'--	'--	'--	'--	'--	'--	'--	'--	'--	'--	'--	'--	'--	'--
927fc5e0-2c14-4c20-a49b-f10d8a1175c3	TCGA-L9-A8F4	TCGA-LUAD	'--	'--	'--	Not Reported	'--	'--	'--	'--	0.7671232876712328	'--	'--	'--	'--	'--	'--	'--	14.0	'--	'--	'--	'--	'--	'--	'--	'--	'--	'--	'--	'--	'--	'--	'--
93766482-2f20-4c8f-bbd8-bdd203c37d5a	TCGA-75-5126	TCGA-LUAD	'--	'--	'--	Not Reported	'--	'--	'--	'--	2.191780821917808	'--	'--	'--	'--	'--	'--	'--	40.0	'--	'--	'--	'--	'--	'--	'--	'--	'--	'--	'--	'--	'--	'--	'--
9536e32d-2707-48d2-a36d-08c521665bb9	TCGA-91-6828	TCGA-LUAD	'--	'--	'--	Not Reported	'--	'--	'--	'--	'--	'--	'--	'--	'--	'--	'--	'--	'--	'--	'--	'--	'--	'--	'--	'--	'--	'--	'--	'--	'--	'--	'--	'--
953a908d-0993-42f6-853b-512611d19a2c	TCGA-91-6849	TCGA-LUAD	'--	'--	'--	Not Reported	'--	'--	'--	'--	1.643835616438356	'--	'--	'--	'--	'--	'--	'--	30.0	'--	'--	'--	'--	'--	'--	'--	'--	'--	'--	'--	'--	'--	'--	30.0
9582b436-145b-4f84-8f7f-8b39b8254cc1	TCGA-99-8033	TCGA-LUAD	'--	'--	'--	Not Reported	'--	'--	'--	'--	'--	'--	'--	'--	'--	'--	'--	'--	'--	'--	'--	'--	'--	'--	'--	'--	'--	'--	'--	'--	'--	'--	'--	'--
95fa64b0-91e1-4427-b81a-53c47a053563	TCGA-55-8205	TCGA-LUAD	'--	'--	'--	Not Reported	'--	'--	'--	'--	1.643835616438356	'--	'--	'--	'--	'--	'--	'--	30.0	'--	'--	'--	'--	'--	'--	'--	'--	'--	'--	'--	'--	'--	'--	61.0
962fd4e7-9199-43d9-abce-e3dfa46da62c	TCGA-55-8510	TCGA-LUAD	'--	'--	'--	Not Reported	'--	'--	'--	'--	'--	'--	'--	'--	'--	'--	'--	'--	'--	'--	'--	'--	'--	'--	'--	'--	'--	'--	'--	'--	'--	'--	'--	'--
967d6548-5a84-4b7e-bc3f-2e522859fce6	TCGA-44-A47B	TCGA-LUAD	'--	'--	'--	Not Reported	'--	'--	'--	'--	0.2465753424657534	'--	'--	'--	'--	'--	'--	'--	4.5	'--	'--	'--	'--	'--	'--	'--	'--	'--	'--	'--	'--	'--	'--	9.0
96d93e23-bb0d-46a8-9685-5ed0d6b83059	TCGA-99-7458	TCGA-LUAD	'--	'--	'--	Not Reported	'--	'--	'--	'--	2.8493150684931505	'--	'--	'--	'--	'--	'--	'--	52.0	'--	'--	'--	'--	'--	'--	'--	'--	'--	'--	'--	'--	'--	'--	52.0
96dfa373-4597-49a5-942e-d9b4dc5d28fc	TCGA-49-AAQV	TCGA-LUAD	'--	'--	'--	Not Reported	'--	'--	'--	'--	'--	'--	'--	'--	'--	'--	'--	'--	'--	'--	'--	'--	'--	'--	'--	'--	'--	'--	'--	'--	'--	'--	'--	'--
9759bf3a-74ff-433f-99bb-f9406f222ed2	TCGA-99-8028	TCGA-LUAD	'--	'--	'--	Not Reported	'--	'--	'--	'--	1.643835616438356	'--	'--	'--	'--	'--	'--	'--	30.0	'--	'--	'--	'--	'--	'--	'--	'--	'--	'--	'--	'--	'--	'--	30.0
97831d28-ab41-4c18-bfc2-c4c6bc757d13	TCGA-91-6847	TCGA-LUAD	'--	'--	'--	Not Reported	'--	'--	'--	'--	'--	'--	'--	'--	'--	'--	'--	'--	'--	'--	'--	'--	'--	'--	'--	'--	'--	'--	'--	'--	'--	'--	'--	'--
98ee294a-46ed-4572-bdd4-a932c3498a25	TCGA-MP-A4TA	TCGA-LUAD	'--	'--	'--	Not Reported	'--	'--	'--	'--	3.0136986301369864	'--	'--	'--	'--	'--	'--	'--	55.0	'--	'--	'--	'--	'--	'--	'--	'--	'--	'--	'--	'--	'--	'--	55.0
98ef41fa-3015-445a-bbdc-984361c911f7	TCGA-49-AARN	TCGA-LUAD	'--	'--	'--	Not Reported	'--	'--	'--	'--	'--	'--	'--	'--	'--	'--	'--	'--	'--	'--	'--	'--	'--	'--	'--	'--	'--	'--	'--	'--	'--	'--	'--	'--
9944f46f-9fa8-4e2c-a806-776bec7f8803	TCGA-50-5049	TCGA-LUAD	'--	'--	'--	Not Reported	'--	'--	'--	'--	'--	'--	'--	'--	'--	'--	'--	'--	'--	'--	'--	'--	'--	'--	'--	'--	'--	'--	'--	'--	'--	'--	'--	'--
996a0070-e9bf-4601-8ef7-60212108258d	TCGA-55-5899	TCGA-LUAD	'--	'--	'--	Not Reported	'--	'--	'--	'--	'--	'--	'--	'--	'--	'--	'--	'--	'--	'--	'--	'--	'--	'--	'--	'--	'--	'--	'--	'--	'--	'--	'--	'--
99c35245-e1c8-4805-b7a5-f703bb506030	TCGA-MP-A4TC	TCGA-LUAD	'--	'--	'--	Not Reported	'--	'--	'--	'--	6.8493150684931505	'--	'--	'--	'--	'--	'--	'--	125.0	'--	'--	'--	'--	'--	'--	'--	'--	'--	'--	'--	'--	'--	'--	32.0
9a2a226e-9605-4214-9320-469305e664e6	TCGA-49-AARQ	TCGA-LUAD	'--	'--	'--	Not Reported	'--	'--	'--	'--	3.287671232876712	'--	'--	'--	'--	'--	'--	'--	60.0	'--	'--	'--	'--	'--	'--	'--	'--	'--	'--	'--	'--	'--	'--	'--
9a50e7e4-831d-489f-87d2-979e987561cc	TCGA-05-4384	TCGA-LUAD	'--	'--	'--	Not Reported	'--	'--	'--	'--	1.095890410958904	'--	'--	'--	'--	'--	'--	'--	20.0	'--	'--	'--	'--	'--	'--	'--	'--	'--	'--	'--	'--	'--	'--	24.0
9a63f744-4ed4-4b4d-aac6-f9bda66aa563	TCGA-75-6205	TCGA-LUAD	'--	'--	'--	Not Reported	'--	'--	'--	'--	'--	'--	'--	'--	'--	'--	'--	'--	'--	'--	'--	'--	'--	'--	'--	'--	'--	'--	'--	'--	'--	'--	'--	'--
9a9bd705-1ef1-4a6c-bb1e-bdd346dc01c0	TCGA-55-8203	TCGA-LUAD	'--	'--	'--	Not Reported	'--	'--	'--	'--	2.73972602739726	'--	'--	'--	'--	'--	'--	'--	50.0	'--	'--	'--	'--	'--	'--	'--	'--	'--	'--	'--	'--	'--	'--	'--
9b132e4f-7e35-4cc5-8711-43ad62b906d0	TCGA-50-6591	TCGA-LUAD	'--	'--	'--	Not Reported	'--	'--	'--	'--	'--	'--	'--	'--	'--	'--	'--	'--	'--	'--	'--	'--	'--	'--	'--	'--	'--	'--	'--	'--	'--	'--	'--	'--
9b38eded-3f46-4aaa-9991-68008d97bdbe	TCGA-44-7670	TCGA-LUAD	'--	'--	'--	Not Reported	'--	'--	'--	'--	1.643835616438356	'--	'--	'--	'--	'--	'--	'--	30.0	'--	'--	'--	'--	'--	'--	'--	'--	'--	'--	'--	'--	'--	'--	'--
9b4eeecb-6aff-435b-a244-ec362af92b7f	TCGA-05-5425	TCGA-LUAD	'--	'--	'--	Not Reported	'--	'--	'--	'--	2.191780821917808	'--	'--	'--	'--	'--	'--	'--	40.0	'--	'--	'--	'--	'--	'--	'--	'--	'--	'--	'--	'--	'--	'--	20.0
9b93a7c5-f9b4-4461-8078-0201a725c9cf	TCGA-49-AARR	TCGA-LUAD	'--	'--	'--	Not Reported	'--	'--	'--	'--	'--	'--	'--	'--	'--	'--	'--	'--	'--	'--	'--	'--	'--	'--	'--	'--	'--	'--	'--	'--	'--	'--	'--	'--
9c7875ad-ab71-4d48-b2e3-e4c7a46393e9	TCGA-49-6745	TCGA-LUAD	'--	'--	'--	Not Reported	'--	'--	'--	'--	1.095890410958904	'--	'--	'--	'--	'--	'--	'--	20.0	'--	'--	'--	'--	'--	'--	'--	'--	'--	'--	'--	'--	'--	'--	'--
9c894668-88f5-4308-a1c0-6b8acc6aaaec	TCGA-86-7711	TCGA-LUAD	'--	'--	'--	Not Reported	'--	'--	'--	'--	2.73972602739726	'--	'--	'--	'--	'--	'--	'--	50.0	'--	'--	'--	'--	'--	'--	'--	'--	'--	'--	'--	'--	'--	'--	'--
9ca1a26c-82e0-48b3-b3bb-2ed57086eeb1	TCGA-97-8552	TCGA-LUAD	'--	'--	'--	Not Reported	'--	'--	'--	'--	'--	'--	'--	'--	'--	'--	'--	'--	'--	'--	'--	'--	'--	'--	'--	'--	'--	'--	'--	'--	'--	'--	'--	'--
9cfc1519-33e7-4145-a4ad-78b5c449853a	TCGA-50-8459	TCGA-LUAD	'--	'--	'--	Not Reported	'--	'--	'--	'--	0.547945205479452	'--	'--	'--	'--	'--	'--	'--	10.0	'--	'--	'--	'--	'--	'--	'--	'--	'--	'--	'--	'--	'--	'--	'--
9dda72ec-1698-44e2-b35c-11e9a2704380	TCGA-93-A4JN	TCGA-LUAD	'--	'--	'--	Not Reported	'--	'--	'--	'--	2.191780821917808	'--	'--	'--	'--	'--	'--	'--	40.0	'--	'--	'--	'--	'--	'--	'--	'--	'--	'--	'--	'--	'--	'--	20.0
9e22a3af-7f28-4757-8684-ed64a2a27ad1	TCGA-95-A4VP	TCGA-LUAD	'--	'--	'--	Not Reported	'--	'--	'--	'--	1.095890410958904	'--	'--	'--	'--	'--	'--	'--	20.0	'--	'--	'--	'--	'--	'--	'--	'--	'--	'--	'--	'--	'--	'--	40.0
9e640ff7-996e-427b-b56c-519a1e23baab	TCGA-86-A4P7	TCGA-LUAD	'--	'--	'--	Not Reported	'--	'--	'--	'--	'--	'--	'--	'--	'--	'--	'--	'--	'--	'--	'--	'--	'--	'--	'--	'--	'--	'--	'--	'--	'--	'--	'--	'--
9ee20c0d-a1c3-47f3-abda-131b3f190f52	TCGA-50-5045	TCGA-LUAD	'--	'--	'--	Not Reported	'--	'--	'--	'--	'--	'--	'--	'--	'--	'--	'--	'--	'--	'--	'--	'--	'--	'--	'--	'--	'--	'--	'--	'--	'--	'--	'--	'--
9f4f2ff3-3c02-4281-a398-b0d0955e58eb	TCGA-69-8453	TCGA-LUAD	'--	'--	'--	Not Reported	'--	'--	'--	'--	0.6575342465753424	'--	'--	'--	'--	'--	'--	'--	12.0	'--	'--	'--	'--	'--	'--	'--	'--	'--	'--	'--	'--	'--	'--	'--
9f81c602-8afa-4588-b0b6-6e5a1a128d5a	TCGA-05-4396	TCGA-LUAD	'--	'--	'--	Not Reported	'--	'--	'--	'--	1.0410958904109588	'--	'--	'--	'--	'--	'--	'--	19.0	'--	'--	'--	'--	'--	'--	'--	'--	'--	'--	'--	'--	'--	'--	37.0
9fcdccae-676e-4071-93c3-23d2d3ab0c00	TCGA-55-7725	TCGA-LUAD	'--	'--	'--	Not Reported	'--	'--	'--	'--	0.8767123287671232	'--	'--	'--	'--	'--	'--	'--	16.0	'--	'--	'--	'--	'--	'--	'--	'--	'--	'--	'--	'--	'--	'--	31.0
[truncated: 185 more rows]

## Sheet: family_history
Column1	Column2	Column3	Column4	Column5	Column6	Column7	Column8	Column9
[truncated: 1 more rows]

## Sheet: pathology_detail
Column1	Column2	Column3	Column4	Column5	Column6	Column7	Column8	Column9	Column10	Column11	Column12	Column13	Column14	Column15	Column16	Column17	Column18	Column19	Column20	Column21	Column22	Column23	Column24	Column25	Column26	Column27	Column28	Column29	Column30	Column31	Column32	Column33	Column34	Column35	Column36	Column37	Column38	Column39	Column40	Column41	Column42	Column43	Column44	Column45	Column46	Column47	Column48	Column49	Column50
[truncated: 1 more rows]
[truncated: 1 more columns]

[truncated: 2 more sheets: @PaxHeader, follow_up]
